# Supplementary material for: Multi-omic integration identifies broad drug resistance mechanisms and strategies to therapeutically reprogram cancer cells
Source: iScience. 2025 Nov 28;29(1):114293. doi: 10.1016/j.isci.2025.114293 (PMC12765193; doi:10.1016/j.isci.2025.114293)
Supplement: Table S1. Depmap cell lines and median drug sensitivity scores for separate drug classes and rank-based variance analysis [file mmc2.xlsx]

## Sheet: Supplemental Table S.1
Supplemental Table S.1 Depmap cell lines and median drug sensitivity scores for separate drug classes and rank-based variance analysis.									Rank-based variance analysis							variance	variance	variance
model	Cell Line Name	Oncotree Lineage	median log2 fold change of 6765 (all) compounds PRISM Repurposing Public 24Q2	median log2 fold change of 1552 (unique MOA) compounds PRISM Repurposing Public 24Q2	median log2 fold change of 576 (kinase inhibitors) compounds PRISM Repurposing Public 24Q2	median log2 fold change of 220 (dna damage) compounds PRISM Repurposing Public 24Q2	median log2 fold change of 145 (epigenetic modulators) compounds PRISM Repurposing Public 24Q2	average of separate drug classes	all compounds (rank)	unique moa (rank)	kinase inhibitors (rank)	dna damage (rank)	epigenetic modulators (rank)	composite (rank)	rank variance	separate classes	separate + all compounds	separate + composite
ACH-000285	TOLEDO	Lymphoid	-0.164837	-1.07632	-5.8168	-0.540187	NA	-2.47777	807	913	914	858	n/a	914	2620.67	1027	2620.67	774.917
ACH-000315	KARPAS422	Lymphoid	-0.169541	-1.53692	-3.85384	0.254044	NA	-1.71224	817	914	913	1	n/a	913	195816	277552	195816	208088
ACH-000377	SNU478	Ampulla of Vater	-0.635623	-0.584726	-1.24122	-0.358403	-2.53595	-1.18007	913	911	910	748	912	912	5347.7	6642.92	5347.7	5330.8
ACH-000074	KU812	Myeloid	-0.744604	-0.788563	-1.3518	-1.70591	-0.672127	-1.1296	914	912	911	914	896	911	57.8	68.25	57.8	52.7
ACH-001574	MOLM14	Myeloid	-0.28229	-0.293361	-1.35727	-1.2561	-0.757667	-0.916098	901	894	912	913	903	910	63.3	79	63.3	63.3
ACH-001502	GCT27	Testis	-0.266431	-0.379126	-0.848024	-0.814912	-1.03049	-0.768138	898	905	899	900	910	909	25.3	25.6667	25.3	25.3
ACH-000051	TE617T	Soft Tissue	-0.390463	-0.412344	-0.808405	-0.801758	-0.930791	-0.738324	912	909	894	897	908	908	63.5	58	63.5	50.7
ACH-000346	JVM3	Lymphoid	-0.234908	-0.315787	-0.959316	-0.871993	-0.777754	-0.731212	890	899	904	906	905	907	43.7	9.66667	43.7	9.7
ACH-000687	CI1	Lymphoid	-0.352587	-0.457136	-1.01407	-1.079	-0.345933	-0.724037	908	910	908	910	703	906	8488.2	10644.2	8488.2	8448.8
ACH-000080	BDCM	Myeloid	-0.387457	-0.316892	-1.19145	-0.844753	-0.449786	-0.70072	911	900	909	903	829	905	1197.8	1420.25	1197.8	1143.2
ACH-001437	1618K	Testis	-0.298647	-0.324934	-0.98811	-0.792968	-0.658626	-0.69116	905	901	907	896	895	904	28.2	30.25	28.2	26.3
ACH-000918	MOLT16	Lymphoid	-0.302227	-0.293853	-0.739148	-1.09471	-0.624763	-0.688119	906	895	886	911	886	903	130.7	139	130.7	118.7
ACH-000607	KYM1	Soft Tissue	-0.277763	-0.340109	-0.762818	-0.971693	-0.639939	-0.67864	900	903	890	908	890	902	64.2	84.25	64.2	66.8
ACH-000446	KPNSI9S	Peripheral Nervous System	-0.355233	-0.389021	-0.811511	-0.478678	-0.978215	-0.664356	909	907	896	837	909	901	960.8	1154.92	960.8	904
ACH-001711	PFSK1	CNS/Brain	-0.291164	-0.304251	-0.546134	-1.22126	-0.532435	-0.65102	903	898	799	912	864	900	2144.7	2537.58	2144.7	2104.8
ACH-000362	MOLM13	Myeloid	-0.2102	-0.192249	-0.962871	-0.697512	-0.603549	-0.614045	869	830	905	888	882	899	794.7	1045.58	794.7	887.7
ACH-001578	NCCIT	Testis	-0.365283	-0.350247	-0.986704	0.135327	-1.21259	-0.603554	910	904	906	4	911	898	163361	203861	163361	162292
ACH-001390	SUM149PT	Breast	-0.247144	-0.297807	-0.807857	-0.64489	-0.568089	-0.579661	894	896	893	882	873	897	96.3	111.333	96.3	107.7
ACH-000269	AM38	CNS/Brain	-0.312443	-0.2696	-0.616039	-0.568099	-0.851185	-0.576231	907	890	845	866	906	896	721.7	718.25	721.7	612.8
ACH-001668	SUSA	Testis	-0.121093	-0.18536	-0.549637	-0.980726	-0.507615	-0.555834	634	819	805	909	854	895	10662.7	2146.92	10662.7	2075.8
ACH-000294	NB4	Myeloid	-0.297734	-0.301562	-0.713471	-0.531565	-0.641736	-0.547083	904	897	880	857	891	894	336.7	310.917	336.7	265.7
ACH-000398	RI1	Lymphoid	-0.215498	-0.250467	-0.888419	-0.362298	-0.684155	-0.546335	874	881	902	753	898	893	3820.3	5029.67	3820.3	4010.3
ACH-000922	RCHACV	Lymphoid	-0.0949142	-0.103855	-0.725375	-0.8696	-0.484531	-0.54584	530	554	884	905	843	892	34303.7	26799	34303.7	21923.3
ACH-001374	PA1	Ovary/Fallopian Tube	-0.199671	-0.0874845	-0.616106	-0.752714	-0.720311	-0.544154	857	473	846	893	901	891	32741	42000.9	32741	34043.2
ACH-000870	NCIH1930	Lung	-0.283208	-0.283208	-0.841888	-0.617952	-0.379231	-0.53057	902	892	898	879	755	890	3870.7	4596.67	3870.7	3678.7
ACH-000039	SKNMC	Bone	-0.159597	-0.188745	-0.437455	-0.607516	-0.858444	-0.52304	792	824	695	873	907	889	6696.7	8642.92	6696.7	7307.8
ACH-000757	A427	Lung	-0.224773	-0.281002	-0.7587	-0.315078	-0.719717	-0.518624	881	891	888	693	900	888	7808.3	10026	7808.3	7924.5
ACH-001106	KOPN8	Lymphoid	-0.169852	-0.192418	-0.608939	-0.660248	-0.591101	-0.513177	820	831	842	883	879	887	812.5	682.917	812.5	671.8
ACH-001333	C33A	Cervix	-0.231504	-0.265735	-0.662022	-0.59377	-0.521592	-0.51078	888	889	865	870	858	886	193.5	176.333	193.5	180.3
ACH-001332	BICR78	Head and Neck	-0.206512	-0.227732	-0.823434	-0.376235	-0.61184	-0.50981	862	865	897	767	884	885	2624.5	3478.92	2624.5	2810.8
ACH-000964	MOLT3	Lymphoid	-0.218683	-0.25271	-0.573323	-0.611966	-0.586397	-0.506099	877	884	822	875	877	884	644.5	817.667	644.5	689.3
ACH-001283	TC106	Bone	-0.159472	-0.138771	-0.647465	-0.816325	-0.416395	-0.504739	791	695	861	901	784	883	6269.8	8260.92	6269.8	7254.2
ACH-001369	OCIC5X	Ovary/Fallopian Tube	-0.208264	-0.17631	-0.714914	-0.746245	-0.371971	-0.50236	866	803	882	892	743	882	3970.7	4948.67	3970.7	4252.3
ACH-000432	BV173	Myeloid	-0.197962	-0.246484	-0.59606	-0.606146	-0.545902	-0.498648	855	877	831	871	867	881	331.2	430.333	331.2	398.8
ACH-001059	DL	Soft Tissue	-0.121695	-0.123853	-0.546577	-0.957591	-0.341484	-0.492376	639	645	800	907	693	880	13218.2	13638.9	13218.2	13049.5
ACH-001677	U2904	Lymphoid	-0.20785	-0.208078	-0.695528	-0.497597	-0.558888	-0.490023	865	853	874	845	871	879	150.8	196.25	150.8	213.8
ACH-000937	PF382	Lymphoid	-0.206622	-0.230232	-0.868788	-0.342852	-0.478662	-0.480133	863	869	900	733	840	878	4103.5	5269.67	4103.5	4313.5
ACH-000508	CORL88	Lung	-0.16803	-0.106859	-0.927374	-0.521867	-0.317506	-0.468401	813	573	903	853	647	877	19905.2	25270.7	19905.2	22490.8
ACH-000656	SUDHL8	Lymphoid	-0.195574	-0.19402	-0.628826	-0.530117	-0.514156	-0.46678	854	832	851	855	857	876	103.7	130.917	103.7	246.7
ACH-000872	HCC515	Lung	-0.21688	-0.260199	-0.569032	-0.724044	-0.30726	-0.465134	875	886	818	891	631	875	12036.7	14797.7	12036.7	12036.7
ACH-001205	TC32	Bone	-0.17393	-0.202611	-0.419856	-0.46485	-0.771218	-0.464634	825	848	663	831	904	874	8116.7	10773.7	8116.7	8861.5
ACH-001786	SNU1544	Bowel	-0.212085	-0.188003	-0.667446	-0.698528	-0.301765	-0.463935	872	823	867	889	622	873	12185.3	14874.2	12185.3	12214.2
ACH-000123	COV434	Ovary/Fallopian Tube	-0.209664	-0.241105	-0.538546	-0.381659	-0.692725	-0.463509	868	874	795	775	899	872	2911.7	3604.92	2911.7	2966.5
ACH-001529	JAR	Uterus	-0.241347	-0.247467	-0.713577	-0.523416	-0.364507	-0.462242	893	879	881	854	729	871	4567.2	5215.58	4567.2	4160.2
ACH-001400	SW954	Vulva/Vagina	-0.169153	-0.201943	-0.618281	-0.487773	-0.525558	-0.458389	815	847	847	840	861	870	286	77.5833	286	148.5
ACH-000218	PL21	Myeloid	-0.230708	-0.23988	-0.718675	-0.247224	-0.625189	-0.457742	886	873	883	561	887	869	20671	25634.7	20671	20150.8
ACH-001020	BT16	CNS/Brain	-0.169711	-0.401305	-0.6805	-0.108353	-0.639078	-0.457309	819	908	870	160	889	868	102346	133101	102346	105026
ACH-000388	NUDHL1	Lymphoid	-0.181934	-0.227886	-0.886216	-0.281251	-0.4187	-0.453513	840	866	901	634	790	867	10905.2	14064.2	10905.2	11507.3
ACH-001509	H357	Head and Neck	-0.275786	-0.382965	-0.809528	-0.257077	-0.354375	-0.450986	899	906	895	581	716	866	21269.3	24225.7	21269.3	19843.7
ACH-000070	697	Lymphoid	-0.223825	-0.247024	-0.766336	-0.226521	-0.563625	-0.450877	880	878	891	504	872	865	28360	35469.6	28360	27842.5
ACH-001626	OSC20	Head and Neck	-0.178417	-0.164846	-0.67951	-0.609858	-0.343576	-0.449447	833	787	869	874	699	864	5231.8	6798.92	5231.8	5743.3
ACH-000197	TALL1	Lymphoid	-0.160088	-0.186571	-0.604622	-0.615186	-0.374883	-0.445316	794	820	836	876	747	863	2312.8	2906.92	2312.8	2554.3
ACH-001347	H157	Head and Neck	-0.260829	-0.338683	-0.546978	-0.391627	-0.502859	-0.445037	897	902	802	783	850	862	2913.7	2834.92	2913.7	2280.2
ACH-001184	SCMCRM2	Soft Tissue	-0.186209	-0.139334	-0.615197	-0.43298	-0.568482	-0.438998	846	696	844	814	874	861	4861.2	6076	4861.2	5140.2
ACH-000204	LP1	Lymphoid	-0.0784879	-0.113399	-0.276102	-0.693391	-0.657815	-0.435177	450	603	391	887	893	860	56093.2	58979.7	56093.2	49779.2
ACH-001384	RO82W1	Thyroid	-0.209174	-0.199424	-0.697553	-0.420177	-0.419162	-0.434079	867	842	875	806	793	859	1316.3	1370	1316.3	1207.5
ACH-002048	RMSYM	Soft Tissue	-0.136523	-0.197397	-0.456611	-0.801809	-0.28006	-0.433969	708	838	720	898	577	858	15556.2	20068.2	15556.2	17041.2
ACH-000914	HT	Lymphoid	-0.166403	-0.214008	-0.565658	-0.506005	-0.440212	-0.431471	811	857	816	849	820	857	436.3	421.667	436.3	408.7
ACH-000124	OCILY19	Lymphoid	-0.113552	-0.0804897	-0.624109	-0.687082	-0.326069	-0.429437	600	433	848	886	660	856	34580.8	43068.9	34580.8	36756.8
ACH-001961	GB2	Biliary Tract	-0.236763	-0.265675	-0.643861	-0.677822	-0.127727	-0.428771	891	888	859	885	204	855	91760.3	113514	91760.3	89398.7
ACH-000213	HUPT4	Pancreas	-0.193509	-0.218508	-0.693535	-0.360087	-0.438659	-0.427697	851	863	873	750	818	854	2479.5	3139.33	2479.5	2511.3
ACH-001542	KON	Head and Neck	-0.14578	-0.194783	-0.756645	-0.282623	-0.476345	-0.427599	754	836	887	638	839	853	9580.7	12210	9580.7	9719.3
ACH-001099	KD	Soft Tissue	-0.204452	-0.20554	-0.768921	-0.331024	-0.402152	-0.426909	859	852	892	719	775	852	4988.3	5997.67	4988.3	4859.5
ACH-001494	EGI1	Biliary Tract	-0.158556	-0.17402	-0.647243	-0.638513	-0.244883	-0.426165	786	799	860	881	479	851	26448.5	35004.2	26448.5	28106
ACH-000167	KE97	Lymphoid	-0.207727	-0.19164	-0.482451	-0.452732	-0.576788	-0.425903	864	827	750	825	876	850	2423.3	2703	2423.3	2213.3
ACH-001959	CCLP1	Biliary Tract	-0.21959	-0.251508	-0.702257	-0.456236	-0.291412	-0.425353	879	882	877	827	601	849	14588.2	17646.9	14588.2	13781.2
ACH-000059	SUPB15	Lymphoid	-0.144173	-0.136027	-0.446456	-0.756367	-0.355003	-0.423463	746	686	708	894	717	848	6925.2	9226.25	6925.2	8791.8
ACH-000940	AN3CA	Uterus	-0.178211	-0.200308	-0.625844	-0.371999	-0.495584	-0.423434	832	844	849	765	845	847	1241.5	1644.92	1241.5	1324
ACH-000002	HL60	Myeloid	-0.248953	-0.197829	-0.448103	-0.389751	-0.657952	-0.423409	895	840	710	781	894	846	6260.5	6246.92	6260.5	5001.2
ACH-000201	A204	Kidney	-0.136155	-0.149138	-0.726013	-0.311888	-0.498683	-0.421431	704	734	885	683	847	845	8093.3	8942.92	8093.3	7374.2
ACH-001679	U2973	Lymphoid	-0.130117	-0.105715	-0.49363	-0.836995	-0.24143	-0.419443	670	564	760	902	469	844	28379	37834.9	28379	34173.2
ACH-001610	NP5	CNS/Brain	-0.134677	-0.179849	-0.543494	-0.193788	-0.753127	-0.417564	697	808	797	398	902	843	37752.3	50108.2	37752.3	40307.3
ACH-000096	G401	Kidney	-0.152044	-0.175611	-0.663902	-0.40229	-0.423842	-0.416411	772	800	866	789	800	842	1278.8	1240.25	1278.8	1089.8
ACH-000336	OCIAML3	Myeloid	-0.115409	-0.115614	-0.602556	-0.589824	-0.357302	-0.416324	610	616	835	869	720	841	14460.5	13280.7	14460.5	11272.7
ACH-001838	ICC12	Biliary Tract	-0.168014	-0.179152	-0.478995	-0.449806	-0.555499	-0.415863	812	805	747	823	870	840	1939.3	2585.58	1939.3	2104.5
ACH-000430	TYKNU	Ovary/Fallopian Tube	-0.160324	-0.208778	-0.606587	-0.451842	-0.37406	-0.410317	796	854	839	824	745	839	1845.3	2359	1845.3	1879.7
ACH-000056	DOHH2	Lymphoid	-0.104411	-0.0918751	-0.255061	-0.845834	-0.439853	-0.408156	570	496	345	904	819	838	53381.7	69831.3	53381.7	60135.3
ACH-001533	KARPAS1718	Lymphoid	-0.177628	-0.149537	-0.551153	-0.312905	-0.618776	-0.408093	831	736	808	686	885	837	6189.7	7524.92	6189.7	6322.3
ACH-000258	DU4475	Breast	-0.100011	-0.076213	-0.565778	-0.463467	-0.524374	-0.407458	557	411	817	830	859	836	39926.2	45322.9	39926.2	36271.3
ACH-000653	JJN3	Lymphoid	-0.146938	-0.20895	-0.529209	-0.710301	-0.178494	-0.406738	756	855	788	890	316	835	54064	71574.9	54064	56694.7
ACH-000353	TE15	Esophagus/Stomach	-0.210608	-0.161234	-0.699062	-0.474316	-0.290578	-0.406297	870	780	876	836	600	834	13020.8	14852	13020.8	11883.2
ACH-000248	AU565	Breast	-0.141002	-0.118443	-0.560687	-0.439251	-0.506171	-0.406138	730	628	815	816	851	833	8111.5	10213.7	8111.5	8276.3
ACH-001537	KKU055	Biliary Tract	-0.214039	-0.199381	-0.60614	-0.405116	-0.413287	-0.405981	873	841	837	791	781	832	1448.8	955.667	1448.8	792.8
ACH-001530	JEG3	Uterus	-0.240764	-0.125819	-0.526125	-0.442835	-0.526211	-0.405248	892	659	785	821	862	831	8195.7	7686.25	8195.7	6249.8
ACH-001707	WAOSEL	Lymphoid	-0.217874	-0.236535	-0.709845	-0.442542	-0.227707	-0.404157	876	872	879	820	429	830	38041.7	46488.7	38041.7	36146.5
ACH-001536	KKU100	Biliary Tract	-0.200127	-0.241532	-0.442898	-0.579443	-0.351782	-0.403914	858	875	705	868	710	829	7671.7	8977.67	7671.7	7045.3
ACH-001855	OZ	Biliary Tract	-0.180045	-0.176216	-0.709312	-0.36645	-0.355757	-0.401934	837	802	878	758	719	828	3943.7	4650.25	3943.7	3788
ACH-000113	OCIAML2	Myeloid	-0.178698	-0.216094	-0.681405	-0.286098	-0.41807	-0.400417	834	860	871	645	788	827	8491.3	10828.7	8491.3	8380.7
ACH-001703	VAL	Lymphoid	-0.143777	-0.100119	-0.461772	-0.620121	-0.416871	-0.399721	742	540	726	880	786	826	15445.2	20572	15445.2	17158.8
ACH-001370	OCIP5X	Ovary/Fallopian Tube	-0.179532	-0.126306	-0.550223	-0.557662	-0.360419	-0.398652	836	660	807	863	724	825	7067.5	8021.67	7067.5	6772.7
ACH-000311	NCIH2122	Lung	-0.165439	-0.180068	-0.451994	-0.352218	-0.606893	-0.397793	808	809	712	744	883	824	4381.7	5724.67	4381.7	4567.3
ACH-001196	SMSCTR	Soft Tissue	-0.227913	-0.201884	-0.503533	-0.516788	-0.364981	-0.396797	884	846	768	851	731	823	4069.5	3499.33	4069.5	2739.7
ACH-000371	RL	Lymphoid	-0.25927	-0.28861	-0.457955	-0.499156	-0.337555	-0.395819	896	893	722	846	682	822	9921.2	9986.92	9921.2	7753
ACH-000193	KARPAS620	Lymphoid	-0.14201	-0.213664	-0.463229	-0.471167	-0.428725	-0.394196	734	856	728	833	806	821	3357.8	3104.25	3357.8	2374.7
ACH-001619	OCUG1	Biliary Tract	-0.144144	-0.153461	-0.635775	-0.35159	-0.435084	-0.393977	744	750	856	742	814	820	2641.2	2945	2641.2	2382.8
ACH-000518	CAL33	Head and Neck	-0.147929	-0.176054	-0.511323	-0.285532	-0.599673	-0.393145	761	801	774	642	881	819	7436.7	9867	7436.7	7796.3
ACH-001452	BONNA12	Lymphoid	-0.20505	-0.191717	-0.606779	-0.491358	-0.27995	-0.392451	861	828	841	841	576	818	14370.3	17024.3	14370.3	13200.7
ACH-000069	HS611T	Lymphoid	-0.0990378	-0.00345392	-0.628973	-0.616566	-0.319155	-0.392037	552	92	852	878	650	817	100885	133352	100885	107934
ACH-000780	NCIH1105	Lung	-0.179255	-0.248941	-0.512435	-0.406714	-0.395358	-0.390862	835	880	776	794	770	816	2133	2604	2133	1977.2
ACH-002025	TT1TKB	Bowel	-0.185622	-0.216314	-0.611187	-0.256927	-0.468729	-0.388289	844	861	843	579	838	815	14386.5	18098.2	14386.5	13815.2
ACH-001686	ULA	Lymphoid	-0.103902	-0.0974102	-0.453978	-0.666389	-0.330773	-0.387137	567	526	715	884	667	814	19789.7	21810	19789.7	19048.7
ACH-000586	NCIH1876	Lung	-0.0620791	-0.154329	-0.167497	-0.809313	-0.416734	-0.386968	370	751	152	899	785	813	99915.3	112796	99915.3	90125
ACH-001628	PEA1	Ovary/Fallopian Tube	-0.18077	-0.145209	-0.631182	-0.406287	-0.343089	-0.381441	838	719	853	793	697	812	4868	5089	4868	4249.2
ACH-001795	94T778	Soft Tissue	-0.137905	-0.160765	-0.681673	-0.262381	-0.42072	-0.381385	714	777	872	597	795	811	10584.5	13542.2	10584.5	10671.8
ACH-000181	SCC9	Head and Neck	-0.230079	-0.245659	-0.55804	-0.440348	-0.275717	-0.379941	885	876	812	817	566	810	16950.7	18934.9	16950.7	14558.2
ACH-000756	GI1	CNS/Brain	-0.161172	-0.187149	-0.473874	-0.437087	-0.415772	-0.37847	798	822	742	815	782	809	1016.2	1338.92	1016.2	1074.5
ACH-000794	BICR22	Head and Neck	-0.127637	-0.181904	-0.461261	-0.402267	-0.46621	-0.377911	662	812	725	788	837	808	5032.7	2307	5032.7	1791.5
ACH-001407	UMUC13	Bladder/Urinary Tract	-0.161723	-0.154548	-0.485447	-0.607441	-0.26011	-0.376887	799	753	754	872	526	807	16765.7	20942.9	16765.7	17011.3
ACH-000076	NCO2	Myeloid	-0.233238	-0.229571	-0.669418	-0.396094	-0.210258	-0.376335	889	868	868	786	387	806	44943.3	52947.6	44943.3	40951
ACH-000865	KYSE450	Esophagus/Stomach	-0.142326	-0.171372	-0.549878	-0.499403	-0.267461	-0.372029	735	793	806	847	545	805	14132.2	18799.6	14132.2	14755.2
ACH-000877	EB1	Lymphoid	-0.190625	-0.199856	-0.558394	-0.278318	-0.447294	-0.370966	849	843	813	628	825	804	8568.8	10052.2	8568.8	7682.3
ACH-000163	SW579	Head and Neck	-0.08626	-0.134763	-0.655355	-0.155707	-0.537297	-0.37078	490	677	862	283	865	803	62780.3	74898.2	62780.3	59619
ACH-000406	U937	Myeloid	-0.117346	-0.103167	-0.524833	-0.371227	-0.47989	-0.369779	621	550	783	762	841	802	14676.3	16163.3	14676.3	13047.3
ACH-001356	MB1	Thyroid	-0.198025	-0.251738	-0.571889	-0.332295	-0.321909	-0.369458	856	883	820	721	653	801	9344.3	10452.2	9344.3	8040.8
ACH-000200	NMCG1	CNS/Brain	-0.105359	-0.142081	-0.412643	-0.289383	-0.629819	-0.368481	578	705	655	649	888	800	13688.5	12547.6	13688.5	10558.3
ACH-001563	MM127	Skin	-0.147105	-0.173284	-0.499544	-0.275923	-0.524628	-0.368345	757	796	763	620	860	799	7727.7	10301.6	7727.7	8034.3
ACH-001854	MMNK1	Biliary Tract	-0.152927	-0.135795	-0.540241	-0.495957	-0.294788	-0.366695	774	683	796	843	609	798	8826.5	11314.9	8826.5	9337.7
ACH-000005	HEL9217	Myeloid	-0.181416	-0.217347	-0.591111	-0.185531	-0.46361	-0.3644	839	862	830	373	836	797	44092.5	55339.6	44092.5	42534.3
ACH-000372	P12ICHIKAWA	Lymphoid	-0.154329	-0.136593	-0.58101	-0.441993	-0.292683	-0.36307	781	688	824	818	606	796	8855.8	11218.7	8855.8	9182.8
ACH-000885	TOV21G	Ovary/Fallopian Tube	-0.0959516	-0.110221	-0.476346	-0.419389	-0.443905	-0.362465	538	586	745	803	822	795	16687.7	11476.7	16687.7	9234.7
ACH-001411	UMUC5	Bladder/Urinary Tract	-0.172109	-0.184758	-0.600269	-0.327979	-0.336295	-0.362325	822	817	832	714	677	794	5128.3	5812.67	5128.3	4590.7
ACH-000160	BT12	CNS/Brain	-0.152624	-0.125689	-0.40209	-0.616393	-0.302176	-0.361587	773	657	633	877	623	793	12032.8	14523.7	12032.8	12716.8
ACH-000509	HUT78	Lymphoid	-0.231075	-0.156848	-0.250286	-0.390338	-0.647893	-0.361341	887	765	329	782	892	792	53904.5	61732.7	53904.5	48299.5
ACH-000993	JHUEM7	Uterus	-0.122343	-0.153259	-0.658584	-0.200078	-0.433358	-0.36132	641	749	864	423	811	791	30449.8	39264.9	30449.8	30704.8
ACH-001022	CBAGPN	Bone	-0.165533	-0.194902	-0.524846	-0.378773	-0.345463	-0.360996	809	837	784	773	702	790	2558.5	3084.67	2558.5	2364.7
ACH-000952	MDAPCA2B	Prostate	-0.109112	-0.257517	-0.514134	-0.423858	-0.244295	-0.359951	586	885	777	810	478	789	28568.7	31971	28568.7	24508.7
ACH-000663	OVTOKO	Ovary/Fallopian Tube	-0.149527	-0.161143	-0.571836	-0.284296	-0.422429	-0.359926	765	779	819	640	797	788	4909	6534.92	4909	5072.3
ACH-000142	CAL29	Bladder/Urinary Tract	-0.12157	-0.138093	-0.581228	-0.318994	-0.400284	-0.35965	637	692	825	701	772	787	5404.3	3949.67	5404.3	3274.3
ACH-001344	GIMEN	Peripheral Nervous System	-0.219357	-0.202792	-0.58874	-0.21156	-0.433374	-0.359116	878	849	828	455	812	786	30525.3	35323.3	30525.3	26992.5
ACH-000151	JM1	Lymphoid	-0.158633	-0.103784	-0.408935	-0.495033	-0.428093	-0.358961	787	553	650	842	805	785	14778.3	18224.3	14778.3	14719.5
ACH-001616	OCILY18	Lymphoid	-0.174467	-0.11852	-0.364326	-0.379991	-0.569768	-0.358152	828	630	569	774	875	784	17087.7	19195.3	17087.7	15433.3
ACH-000848	JHH7	Liver	-0.131419	-0.156835	-0.505534	-0.339706	-0.422078	-0.356038	679	764	769	730	796	783	2021.3	734.25	2021.3	617.3
ACH-001193	SKPNDW	Bone	-0.0925643	-0.145064	-0.315514	-0.277988	-0.680867	-0.354858	520	718	465	627	897	782	29295.3	32508.2	29295.3	26596.7
ACH-001038	COGE352	Bone	-0.19471	-0.181543	-0.277936	-0.413552	-0.545224	-0.354564	852	811	394	799	866	781	39140.3	47363	39140.3	36328.7
ACH-000255	LMSU	Esophagus/Stomach	-0.0973652	-0.148239	-0.413214	-0.367054	-0.484089	-0.353149	547	732	656	760	842	780	12464.8	5899.67	12464.8	4636
ACH-001719	OCIC4P	Ovary/Fallopian Tube	-0.115281	-0.144721	-0.424299	-0.501399	-0.33925	-0.352417	609	717	672	848	686	779	7812.3	6463.58	7812.3	5313.3
ACH-000795	MOLT13	Lymphoid	-0.119091	-0.106513	-0.37777	-0.415449	-0.509688	-0.352355	627	570	596	801	855	778	16687.7	20607	16687.7	16506.5
ACH-000736	SNU601	Esophagus/Stomach	-0.128029	-0.134435	-0.426084	-0.482775	-0.365035	-0.352082	664	676	673	839	732	777	5383.7	6016.67	5383.7	4954.3
ACH-000636	RPMI8402	Lymphoid	-0.169412	-0.120175	-0.552729	-0.200305	-0.531899	-0.351277	816	635	809	427	863	776	32540	38705	32540	30740
ACH-001510	H376	Head and Neck	-0.210609	-0.182623	-0.63168	-0.22461	-0.365514	-0.351107	871	814	854	497	734	775	23434.5	25542.2	23434.5	19661.7
ACH-001033	CHLA57	CNS/Brain	-0.150468	-0.082513	-0.589388	-0.219281	-0.506889	-0.349518	768	450	829	481	853	774	38075.7	47256.2	38075.7	38358.3
ACH-000697	A3KAW	Lymphoid	-0.185839	-0.220481	-0.497811	-0.222699	-0.448282	-0.347318	845	864	761	491	827	773	23715.8	28438.2	23715.8	21606.2
ACH-001839	ICC137	Biliary Tract	-0.153812	-0.146058	-0.427364	-0.395877	-0.419094	-0.347098	779	723	675	785	792	772	2545.2	3062.25	2545.2	2456.3
ACH-001999	9505BIK	Pancreas	-0.226511	-0.231257	-0.601839	-0.316319	-0.236246	-0.346415	883	870	834	696	453	771	32557.7	35726.2	32557.7	27461.7
ACH-000355	NCIH82	Lung	-0.121003	-0.163873	-0.586531	-0.198515	-0.434266	-0.345796	633	785	826	416	813	770	30217.3	38708.7	30217.3	29751.5
ACH-000473	RT112	Bladder/Urinary Tract	-0.104131	-0.119782	-0.642986	-0.185964	-0.430937	-0.344917	568	632	858	374	808	769	37858	47810.7	37858	37898.2
ACH-000036	U343	CNS/Brain	-0.144145	-0.104327	-0.371643	-0.461577	-0.442098	-0.344911	745	559	585	829	821	768	16527.2	21459.7	16527.2	17060.8
ACH-000958	SW48	Bowel	-0.16371	-0.203048	-0.528068	-0.305816	-0.340473	-0.344351	805	850	786	671	690	767	5905.3	7044.92	5905.3	5346.7
ACH-001960	CCSW1	Biliary Tract	-0.145741	-0.145506	-0.555292	-0.305577	-0.370512	-0.344222	753	720	811	669	742	766	2662.5	3468.33	2662.5	2787.3
ACH-000335	MSTO211H	Pleura	-0.137822	-0.143633	-0.578616	-0.371667	-0.282202	-0.34403	713	712	823	764	580	765	8061.3	10736.2	8061.3	8461.7
ACH-000015	NCIH1581	Lung	-0.165753	-0.182795	-0.631932	-0.313471	-0.245828	-0.343506	810	815	855	689	484	764	22861.3	27854.9	22861.3	21458.3
ACH-001379	PACADD161	Pancreas	-0.154641	-0.173668	-0.488005	-0.411419	-0.297989	-0.34277	782	797	756	797	615	763	5925.3	7457.58	5925.3	5687.8
ACH-002042	T3M5	Head and Neck	-0.173315	-0.186784	-0.549431	-0.23105	-0.401893	-0.342289	824	821	804	512	774	762	17652	21065.6	17652	16033.8
ACH-001841	ICC15	Biliary Tract	-0.0899606	-0.146872	-0.314996	-0.554137	-0.351805	-0.341952	503	726	461	861	711	761	27829.8	27806.2	27829.8	21870
ACH-000685	L33	Pancreas	-0.0993777	-0.127344	-0.534483	-0.271386	-0.431731	-0.341236	554	662	792	613	810	760	12485.2	9364.92	12485.2	7355.8
ACH-000541	KMS34	Lymphoid	-0.0851746	-0.0469519	-0.39675	-0.426191	-0.487169	-0.339265	485	287	623	811	844	759	53820	65249.6	53820	51710.2
ACH-000782	SEM	Lymphoid	-0.136864	-0.152922	-0.432471	-0.442533	-0.328425	-0.339088	711	747	685	819	664	758	3709.2	4861.58	3709.2	3817.3
ACH-001997	ECC2	Biliary Tract	-0.189764	-0.194344	-0.458828	-0.290843	-0.410992	-0.338752	848	835	723	654	780	757	6513.5	6018	6513.5	4529.7
ACH-001459	C80	Bowel	-0.148849	-0.231592	-0.572287	-0.297933	-0.245611	-0.336856	764	871	821	661	482	756	23765.7	30873.6	23765.7	23601.7
ACH-001607	NOZ	Biliary Tract	-0.124964	-0.106049	-0.352434	-0.481682	-0.407014	-0.336795	654	565	544	838	779	755	16770.5	22159	16770.5	17699.7
ACH-001673	TFK1	Biliary Tract	-0.183181	-0.216003	-0.475097	-0.419845	-0.235368	-0.336578	842	859	744	804	449	754	28339.3	33416.7	28339.3	25382.5
ACH-001688	UMRC7	Kidney	-0.129178	-0.143766	-0.452017	-0.324072	-0.422559	-0.335603	668	713	713	709	798	753	2251.7	1866.92	2251.7	1478.2
ACH-000054	HT1080	Soft Tissue	-0.135604	-0.160575	-0.327546	-0.403057	-0.45069	-0.335467	700	776	485	790	830	752	18922.2	25120.2	18922.2	19041.8
ACH-001401	SW13	Adrenal Gland	-0.153756	-0.125811	-0.386601	-0.407295	-0.418969	-0.334669	778	658	608	795	791	751	7559.5	8952.67	7559.5	7003.3
ACH-001495	EMTOKA	Uterus	-0.104952	-0.0963359	-0.482034	-0.422655	-0.337395	-0.334605	574	517	749	808	680	750	14478.3	15808.3	14478.3	12612.7
ACH-001028	CHLA06ATRT	CNS/Brain	-0.15782	-0.194043	-0.420805	-0.319336	-0.399354	-0.333385	785	833	665	703	771	749	4494.8	5522.67	4494.8	4149.2
ACH-000391	MHHES1	Bone	-0.135786	-0.158944	-0.31202	-0.423499	-0.431002	-0.331366	702	773	449	809	809	748	22935.8	30564	22935.8	23211.8
ACH-000373	SKM1	Myeloid	-0.0898472	-0.121582	-0.312559	-0.444949	-0.444594	-0.330921	502	643	453	822	823	747	30066.3	31133.6	30066.3	24112.8
ACH-001834	ICC10	Biliary Tract	-0.143393	-0.12028	-0.466917	-0.561488	-0.172725	-0.330353	741	637	735	864	301	746	45778.8	57999.6	45778.8	45997.3
ACH-001696	UPCISCC111	Head and Neck	-0.174755	-0.153072	-0.401062	-0.318207	-0.447503	-0.329961	829	748	632	699	826	745	7123.7	6682.92	7123.7	5082.5
ACH-001662	SNU2372	Breast	-0.134327	-0.159351	-0.385729	-0.552437	-0.21876	-0.329069	694	774	605	860	408	744	30086.2	39837.6	30086.2	31231.2
ACH-000025	CH157MN	CNS/Brain	-0.144189	-0.192119	-0.418566	-0.362121	-0.340848	-0.328414	747	829	662	751	692	743	4101.7	5420.33	4101.7	4083.3
ACH-000920	CMLT1	Myeloid	-0.164793	-0.142103	-0.606643	-0.192709	-0.368042	-0.327374	806	706	840	391	740	742	31973.8	37644.9	31973.8	29292.2
ACH-000605	TE6	Esophagus/Stomach	-0.0774819	-0.117006	-0.511301	-0.254546	-0.42488	-0.326933	442	621	773	576	801	741	21809.3	12312.2	21809.3	9699.8
ACH-000144	RERFGC1B	Esophagus/Stomach	-0.133979	-0.13498	-0.443472	-0.38596	-0.342144	-0.326639	692	680	706	778	695	740	1522.2	1891.58	1522.2	1546.2
ACH-001526	HUO9	Bone	-0.17523	-0.148929	-0.45548	-0.307557	-0.390586	-0.325638	830	733	717	674	767	739	3418.7	1490.92	3418.7	1171
ACH-000824	KYSE510	Esophagus/Stomach	-0.118308	-0.13228	-0.470495	-0.242857	-0.455798	-0.325358	622	670	738	542	832	738	12243.2	14883.7	12243.2	11524
ACH-000763	MM1S	Lymphoid	-0.225843	-0.26239	-0.48919	-0.314875	-0.234212	-0.325166	882	887	757	692	445	737	32779.3	34405.6	32779.3	26152.8
ACH-001524	HSC5	Skin	-0.153127	-0.157707	-0.51449	-0.3129	-0.314394	-0.324873	775	769	778	685	644	736	3817.7	4254	3817.7	3248.3
ACH-000662	CORL23	Lung	-0.134708	-0.157991	-0.409801	-0.376338	-0.350847	-0.323744	698	771	652	768	708	735	2538.8	3194.25	2538.8	2416.7
ACH-000895	CL34	Bowel	-0.138541	-0.133374	-0.466148	-0.289991	-0.403338	-0.323213	717	673	733	652	776	734	2416.7	3203	2416.7	2532.3
ACH-001523	HSC1	Skin	-0.193148	-0.214125	-0.440834	-0.377934	-0.259315	-0.323052	850	858	699	772	523	733	18954.3	20267.3	18954.3	15280.5
ACH-001377	PACADD137	Pancreas	-0.153825	-0.103493	-0.471548	-0.472262	-0.243533	-0.322709	780	551	739	835	477	732	23822.8	27291.7	23822.8	21797.2
ACH-001548	LS	Peripheral Nervous System	-0.081	-0.0651433	-0.482543	-0.190624	-0.55061	-0.32223	461	369	751	384	869	731	52247.2	64998.9	52247.2	52544.2
ACH-000948	2313287	Esophagus/Stomach	-0.0856701	-0.0817122	-0.521546	-0.310072	-0.374516	-0.321961	488	445	781	682	746	730	23334.3	22899	23334.3	18058.7
ACH-000065	OCIAML5	Myeloid	-0.134321	-0.143473	-0.532874	-0.305573	-0.303134	-0.321263	693	711	791	668	627	729	3696	4917.58	3696	3865.2
ACH-001513	HCA1	Cervix	-0.136489	-0.120422	-0.417695	-0.531305	-0.214143	-0.320891	707	638	661	856	392	728	28127.7	36187.6	28127.7	28806
ACH-000326	JURLMK1	Myeloid	-0.142869	-0.146452	-0.658339	-0.0379686	-0.437937	-0.320174	737	725	863	51	817	727	111151	144167	111151	110679
ACH-001368	OACM51	Esophagus/Stomach	-0.187493	-0.15586	-0.442258	-0.577127	-0.104172	-0.319854	847	757	702	867	164	726	83683.3	98137.7	83683.3	75745.7
ACH-000569	ISTMES1	Pleura	-0.17412	-0.159878	-0.406109	-0.343794	-0.368981	-0.31969	827	775	646	735	741	725	4385.2	3031.58	4385.2	2273.8
ACH-000657	A2780	Ovary/Fallopian Tube	-0.0923704	-0.115372	-0.435891	-0.280654	-0.446201	-0.319529	518	613	691	632	824	724	12729.3	9083.33	12729.3	7043.7
ACH-000094	HPAFII	Pancreas	-0.11895	-0.0807969	-0.638925	-0.375287	-0.179293	-0.318575	626	437	857	766	319	723	49951.5	66341.6	49951.5	53045.8
ACH-001858	SSP25	Biliary Tract	-0.160776	-0.179771	-0.472084	-0.388605	-0.230024	-0.317621	797	806	740	779	436	722	24377.3	29464.2	24377.3	22299.8
ACH-001128	MON	Soft Tissue	-0.110056	-0.12499	-0.467684	-0.18106	-0.496195	-0.317482	589	651	737	358	846	721	33504.7	43744.7	33504.7	33874.3
ACH-001848	ICC8	Biliary Tract	-0.18513	-0.203489	-0.408567	-0.357979	-0.297754	-0.316947	843	851	649	747	614	720	11783.2	11358.9	11783.2	8523.7
ACH-001656	SKNO1	Myeloid	-0.162608	-0.141315	-0.62633	-0.121832	-0.378207	-0.316921	802	700	850	196	753	719	70452.2	85558.2	70452.2	65945.3
ACH-001414	UMUC6	Bladder/Urinary Tract	-0.127615	-0.149417	-0.761453	-0.154743	-0.195595	-0.315302	661	735	889	280	351	718	67114.2	86963.6	67114.2	69981.3
ACH-000834	UMUC1	Bladder/Urinary Tract	-0.0892532	-0.0896366	-0.529136	-0.259373	-0.382224	-0.315092	501	487	787	592	758	717	19860.5	20074	19860.5	15799.7
ACH-000751	OCIM1	Myeloid	-0.151909	-0.156413	-0.416399	-0.388977	-0.29157	-0.31334	771	760	660	780	602	716	6294.8	7067.67	6294.8	5348.8
ACH-000909	JHUEM2	Uterus	-0.0744351	-0.0924351	-0.397644	-0.332614	-0.427099	-0.312448	430	500	625	722	804	715	23678.2	17124.9	23678.2	13389.7
ACH-001649	SHMAC5	Prostate	-0.0989542	-0.110562	-0.337274	-0.467493	-0.331405	-0.311684	551	587	509	832	668	714	16244.3	19098	16244.3	15168.5
ACH-000137	8MGBA	CNS/Brain	-0.127428	-0.151946	-0.337828	-0.376612	-0.37812	-0.311127	659	745	512	769	752	713	11430.3	14904.3	11430.3	11246.7
ACH-000415	BICR6	Head and Neck	-0.0994465	-0.121273	-0.454134	-0.334781	-0.324599	-0.308697	555	641	716	723	657	712	4621.8	1707.58	4621.8	1434.7
ACH-001346	H103	Head and Neck	-0.169587	-0.15784	-0.443907	-0.275387	-0.355754	-0.308222	818	770	707	619	718	711	5568.3	3928.33	5568.3	2957.5
ACH-000639	NCIH211	Lung	-0.163167	-0.149542	-0.40624	-0.308118	-0.367814	-0.307928	803	737	647	676	739	710	3700.8	2091.58	3700.8	1589.7
ACH-000152	M059K	CNS/Brain	-0.124883	-0.124435	-0.315251	-0.383648	-0.405518	-0.307213	653	648	462	777	778	709	16736.3	22268.2	16736.3	17066.7
ACH-000356	MKN45	Esophagus/Stomach	-0.0611157	-0.0879425	-0.546671	-0.21848	-0.375301	-0.307099	365	476	801	476	748	708	36172.7	30168.9	36172.7	23996.2
ACH-000191	BHT101	Thyroid	-0.102437	-0.103952	-0.395366	-0.362284	-0.36355	-0.306288	563	555	622	752	728	707	8421.5	8494.92	8421.5	6736.7
ACH-000982	GP2D	Bowel	-0.0944888	-0.109894	-0.429573	-0.299976	-0.385262	-0.306176	526	585	679	663	761	706	8168.2	5206.67	8168.2	4136.2
ACH-001050	CW9019	Soft Tissue	-0.168608	-0.165852	-0.509006	-0.335627	-0.209988	-0.305118	814	788	771	726	385	705	31407.7	36153.7	31407.7	27396.5
ACH-000879	MFE296	Uterus	-0.141825	-0.147318	-0.40636	-0.412528	-0.254075	-0.30507	732	731	648	798	514	704	11925.8	14964.9	11925.8	11419
ACH-000833	RH30	Soft Tissue	-0.0753737	-0.0945564	-0.373189	-0.325699	-0.42554	-0.304746	435	509	587	712	803	703	22251.2	17024.2	22251.2	13273.2
ACH-001652	SKGII	Cervix	-0.150074	-0.131664	-0.358774	-0.370507	-0.357762	-0.304677	767	669	557	761	721	702	7484	7818.67	7484	5989
ACH-000418	SW1353	Bone	-0.17288	-0.164454	-0.434324	-0.340374	-0.278816	-0.304492	823	786	689	731	574	701	9340.3	8084.67	9340.3	6070.7
ACH-000168	NOMO1	Myeloid	-0.159847	-0.172751	-0.473543	-0.153905	-0.415845	-0.304011	793	795	741	276	783	700	50877.8	62288.2	50877.8	47241.5
ACH-000749	DMS273	Lung	-0.118943	-0.12508	-0.404715	-0.297057	-0.388209	-0.303765	625	652	640	660	764	699	3042.2	3278.67	3042.2	2539
ACH-000283	A1207	CNS/Brain	-0.136852	-0.151657	-0.47468	-0.285895	-0.30275	-0.303745	710	744	743	644	625	698	3103.7	4020.67	3103.7	3031.7
ACH-001653	SKGT2	Esophagus/Stomach	-0.195033	-0.162749	-0.510655	-0.289114	-0.246666	-0.302296	853	784	772	647	490	697	20533.7	18762.2	20533.7	14184.5
ACH-000977	LNCAPCLONEFGC	Prostate	-0.145382	-0.1568	-0.368753	-0.262764	-0.420457	-0.302194	752	763	578	599	794	696	10138.7	12267	10138.7	9231.5
ACH-000007	LS513	Bowel	-0.0513405	-0.0409858	-0.530129	-0.343057	-0.294526	-0.302174	308	265	789	734	608	695	58426.7	55320.7	58426.7	43333.7
ACH-001532	JMURTK2	Kidney	-0.122434	-0.113237	-0.499569	-0.416069	-0.178294	-0.301793	642	602	764	802	315	694	36892	49068.9	36892	37874.8
ACH-001651	SKGI	Cervix	-0.145009	-0.155489	-0.383265	-0.329495	-0.334263	-0.300628	750	755	603	717	674	693	3974.7	4249.58	3974.7	3193.8
ACH-000883	SW1783	CNS/Brain	-0.134594	-0.158322	-0.332594	-0.292088	-0.417658	-0.300166	696	772	500	655	787	692	13293.5	17643	13293.5	13268.7
ACH-000925	DV90	Lung	-0.134484	-0.111136	-0.409796	-0.348864	-0.329008	-0.299701	695	590	651	739	665	691	3038	3746.92	3038	2987.2
ACH-000741	UBLC1	Bladder/Urinary Tract	-0.074303	-0.116323	-0.42224	-0.223025	-0.436908	-0.299624	427	618	669	493	816	690	23253.3	17862	23253.3	13732.7
ACH-000470	SW1463	Bowel	-0.140588	-0.142664	-0.352918	-0.344046	-0.358576	-0.299551	728	707	546	736	722	689	6396.2	7854.92	6396.2	5916.5
ACH-001431	TC205	Bone	-0.0823653	-0.0812605	-0.258201	-0.542303	-0.31626	-0.299506	467	442	349	859	645	688	40857.8	51438.2	40857.8	41189.3
ACH-000093	PANC0504	Pancreas	-0.120278	-0.145718	-0.55321	-0.269321	-0.228628	-0.299219	632	721	810	611	431	687	20010.5	26646.9	20010.5	20368
ACH-001516	HCSC1	Cervix	-0.0607376	-0.0347777	-0.270136	-0.293653	-0.596899	-0.298866	361	235	376	658	880	686	68566.5	83138.2	68566.5	66779
ACH-000188	SCC25	Head and Neck	-0.0914106	-0.112767	-0.39926	-0.306515	-0.376275	-0.298705	514	598	627	672	749	685	7598.5	4329.67	7598.5	3357.7
ACH-000273	SF539	CNS/Brain	-0.126271	-0.137165	-0.353546	-0.366582	-0.336237	-0.298383	656	691	548	759	676	684	5849.5	7757.67	5849.5	5866.3
ACH-000869	NCIH1568	Lung	-0.159068	-0.149567	-0.335842	-0.332207	-0.373351	-0.297742	790	738	508	720	744	683	12186	12873	12186	9660.8
ACH-000938	NALM6	Lymphoid	-0.158986	-0.134816	-0.465353	-0.277171	-0.312009	-0.297337	789	678	732	623	639	682	4693.7	2354	4693.7	1804.7
ACH-001300	CHLA15	Peripheral Nervous System	-0.145339	-0.139957	-0.490119	-0.289595	-0.26424	-0.295978	751	699	758	650	537	681	8207.5	8783.33	8207.5	6667.5
ACH-000802	BFTC905	Bladder/Urinary Tract	-0.0869378	-0.141534	-0.442454	-0.24539	-0.352958	-0.295584	494	702	703	549	713	680	10608.7	6186.92	10608.7	4675.3
ACH-001670	TASK1	CNS/Brain	-0.147905	-0.147265	-0.412516	-0.259251	-0.361933	-0.295241	760	730	654	590	727	679	4785.2	4464.92	4785.2	3351.5
ACH-001096	JR	Soft Tissue	-0.161765	-0.156385	-0.588259	-0.0704947	-0.365355	-0.295123	800	759	827	93	733	678	95639.8	117171	95639.8	89003
ACH-000561	TDOTT	Esophagus/Stomach	-0.066088	-0.0844231	-0.405381	-0.185014	-0.499828	-0.293662	393	458	643	370	848	677	40669.3	44925.6	40669.3	35585.7
ACH-001341	DOTC24510	Cervix	-0.0641889	-0.0518316	-0.512178	-0.293113	-0.316856	-0.293495	381	305	775	657	646	676	39959.2	40980.9	39959.2	32023.7
ACH-000324	JHOC5	Ovary/Fallopian Tube	-0.116258	-0.121563	-0.433459	-0.36575	-0.25298	-0.293438	615	642	688	757	507	675	8573.7	11132.3	8573.7	8489.7
ACH-002039	PK8	Pancreas	-0.125181	-0.157161	-0.601526	-0.36333	-0.047286	-0.292326	655	768	833	754	78	674	95047.3	126147	95047.3	95474.8
ACH-000292	NCIH841	Lung	-0.118339	-0.128224	-0.44264	-0.258256	-0.338816	-0.291984	623	663	704	586	685	673	2277.7	2681.67	2277.7	2047.7
ACH-000361	SKHEP1	Liver	-0.0993026	-0.104909	-0.342121	-0.258939	-0.45923	-0.2913	553	561	521	589	834	672	16043.8	19960.9	16043.8	15389.3
ACH-000986	HT115	Bowel	-0.105598	-0.100588	-0.414174	-0.341322	-0.309087	-0.291293	579	543	657	732	633	671	5326.2	6068.25	5326.2	4728.2
ACH-000389	H4	CNS/Brain	-0.130791	-0.145766	-0.354058	-0.410061	-0.25222	-0.290526	673	722	550	796	506	670	14440.8	19022.3	14440.8	14407.2
ACH-000378	NCIH647	Lung	-0.104258	-0.0983309	-0.423619	-0.280026	-0.359325	-0.290325	569	536	670	630	723	669	5677.3	6234.92	5677.3	4847.3
ACH-000243	DANG	Pancreas	-0.115706	-0.0973152	-0.456378	-0.257946	-0.348235	-0.289969	612	525	719	584	705	668	6751.5	8881.58	6751.5	6902.7
ACH-000296	OUMS23	Bowel	-0.139671	-0.150661	-0.358935	-0.287826	-0.361199	-0.289655	724	742	559	646	726	667	5922.8	7068.25	5922.8	5301.5
ACH-001336	CASKI	Cervix	-0.204875	-0.227997	-0.365269	-0.414158	-0.150747	-0.289543	860	867	571	800	253	666	68874.7	76822.9	68874.7	57991.3
ACH-000380	KMS12BM	Lymphoid	-0.170048	-0.201531	-0.478554	0.0726147	-0.550305	-0.289444	821	845	746	9	868	665	133646	167097	133646	125783
ACH-001857	SG231	Biliary Tract	-0.133098	-0.13237	-0.361903	-0.237372	-0.422769	-0.288603	685	671	565	532	799	664	11253.8	14506.2	11253.8	10978.7
ACH-001650	SISO	Cervix	-0.163459	-0.143806	-0.440364	-0.285652	-0.28061	-0.287608	804	715	698	643	578	663	7102.3	3824.33	7102.3	2872.3
ACH-000671	HUH6	Liver	-0.158766	-0.178408	-0.329179	-0.308254	-0.326039	-0.28547	788	804	491	677	659	662	15784.7	16522.2	15784.7	12395.3
ACH-001500	FLO1	Esophagus/Stomach	-0.174078	-0.161921	-0.491895	-0.199556	-0.287062	-0.285108	826	783	759	420	587	661	28572.5	28596.2	28572.5	21560
ACH-001391	SUM159PT	Breast	-0.135836	-0.170584	-0.427992	-0.276368	-0.26462	-0.284891	703	791	676	621	539	660	8812	11178.9	8812	8386.3
ACH-001609	NP3	CNS/Brain	-0.0605096	-0.0499306	-0.341745	-0.496214	-0.25056	-0.284612	360	299	519	844	502	659	44646.7	50792.7	44646.7	40879.3
ACH-000544	OE21	Esophagus/Stomach	-0.0985636	-0.0957714	-0.360406	-0.233634	-0.448556	-0.284592	550	515	563	521	828	658	17303.3	22212.2	17303.3	17184.5
ACH-000041	RDES	Bone	-0.115986	-0.114624	-0.36604	-0.364253	-0.287899	-0.283204	614	608	573	756	590	657	5362.2	7065.58	5362.2	5426.7
ACH-000676	LN464	CNS/Brain	-0.147323	-0.154607	-0.321438	-0.352226	-0.302699	-0.282742	758	754	472	745	624	656	15435.8	17398.2	15435.8	13059.2
ACH-000145	SKLMS1	Soft Tissue	-0.112942	-0.130015	-0.399483	-0.303741	-0.291796	-0.281259	596	667	628	666	604	655	1119.2	946.25	1119.2	747.5
ACH-000457	CAL54	Kidney	-0.155095	-0.160996	-0.467595	-0.266799	-0.225606	-0.280249	783	778	736	606	424	654	23323.8	25336	23323.8	19066.8
ACH-000732	PECAPJ41CLONED2	Head and Neck	-0.144119	-0.170916	-0.386111	-0.308704	-0.252983	-0.279679	743	792	606	679	508	653	12634.3	14349.6	12634.3	10771.3
ACH-000831	HEC50B	Uterus	-0.0864392	-0.0891911	-0.544694	-0.335536	-0.147931	-0.279338	492	484	798	724	247	652	47826	62414.2	47826	48386
ACH-000387	TF1	Myeloid	-0.138766	-0.143896	-0.404285	-0.179818	-0.38817	-0.279042	720	716	639	354	763	651	27272.3	33588.7	27272.3	25409.3
ACH-000381	T84	Bowel	-0.13885	-0.0537478	-0.403937	-0.277705	-0.37896	-0.278587	722	314	637	625	754	650	30462.3	35427	30462.3	27481.5
ACH-000048	TOV112D	Ovary/Fallopian Tube	-0.109974	-0.118514	-0.452111	-0.191758	-0.351496	-0.27847	588	629	714	388	709	649	17662.3	23420.7	17662.3	17869.7
ACH-000348	RPMI7951	Skin	-0.0515739	-0.082148	-0.440907	-0.245964	-0.344679	-0.278424	310	448	700	554	701	648	28261.8	15139.6	28261.8	11801.2
ACH-001402	SW756	Cervix	-0.132577	-0.124852	-0.319852	-0.249709	-0.418627	-0.27826	682	650	469	567	789	647	14566.3	18354.9	14566.3	13925.8
ACH-000793	KATOIII	Esophagus/Stomach	-0.183091	-0.183091	-0.60648	-0.0686259	-0.253606	-0.277951	841	816	838	87	511	646	107685	122971	107685	93606.3
ACH-000910	MDAMB453	Breast	-0.121498	-0.119848	-0.499704	-0.223176	-0.26874	-0.277867	636	634	765	494	548	645	10607.8	13966.9	10607.8	10716.7
ACH-000992	BICR18	Head and Neck	-0.138802	-0.143371	-0.537698	-0.251118	-0.179157	-0.277836	721	710	793	570	318	644	35476.3	43250.9	35476.3	32866
ACH-000777	KYSE30	Esophagus/Stomach	-0.130328	-0.138697	-0.328858	-0.256969	-0.379822	-0.276086	672	694	488	580	756	643	11020	14211.7	11020	10695.2
ACH-000279	EWS502	Bone	-0.111033	-0.112252	-0.346605	-0.376631	-0.267393	-0.27572	591	596	531	770	543	642	9203.7	12175.3	9203.7	9336.3
ACH-000551	K562	Myeloid	-0.136379	-0.194165	-0.485261	-0.0549728	-0.367763	-0.27554	706	834	753	68	738	641	97377.2	126740	97377.2	95420.7
ACH-000338	SR786	Lymphoid	-0.149907	-0.149992	-0.332412	-0.363732	-0.253862	-0.275	766	740	499	755	512	640	18582.3	19587	18582.3	14726.7
ACH-000589	NCIH1437	Lung	-0.0925243	-0.108071	-0.402295	-0.262915	-0.326292	-0.274893	519	579	635	600	661	639	2985.2	1326.92	2985.2	1077.2
ACH-000234	CAKI2	Kidney	-0.143222	-0.143222	-0.432639	-0.167915	-0.35412	-0.274474	739	709	686	322	715	638	30814.7	36510	30814.7	27562.5
ACH-000407	SNU685	Uterus	-0.0912078	-0.0891583	-0.35251	-0.218805	-0.436345	-0.274205	512	482	545	477	815	637	20083.7	25554.2	20083.7	19821.2
ACH-000171	VMRCRCZ	Kidney	-0.142725	-0.157091	-0.348346	-0.325363	-0.265062	-0.273966	736	767	532	711	541	636	12584.3	14204.9	12584.3	10654.3
ACH-000692	SNU899	Head and Neck	-0.0711535	-0.0829171	-0.518174	-0.218939	-0.270961	-0.272748	409	452	779	478	554	635	21477.3	22084.2	21477.3	17522.3
ACH-001698	UPCISCC116	Head and Neck	-0.113622	-0.107677	-0.46507	-0.176019	-0.340178	-0.272236	601	576	731	346	689	634	22381.3	29777.7	22381.3	22803.7
ACH-000206	C8166	Lymphoid	-0.115109	-0.0938368	-0.402294	-0.16668	-0.425396	-0.272052	608	506	634	316	802	633	31981.2	42137	31981.2	32541.2
ACH-001442	A388	Skin	0.0374731	-0.0229071	-0.0495547	-0.772448	-0.24199	-0.271725	21	170	24	895	471	632	138218	147981	138218	122698
ACH-001687	UMRC3	Kidney	-0.147677	-0.151118	-0.40514	-0.129441	-0.400648	-0.271587	759	743	641	215	773	631	55533.2	66696	55533.2	50310.8
ACH-001844	ICC4	Biliary Tract	-0.148719	-0.189495	-0.404197	-0.219513	-0.271355	-0.27114	762	826	638	483	556	630	20086	21830.9	20086	16376.8
ACH-000454	HCC95	Lung	-0.123736	-0.130426	-0.461997	-0.251535	-0.239077	-0.270759	646	668	727	571	458	629	10723.5	13871.3	10723.5	10509.3
ACH-000014	HS294T	Skin	-0.0653041	-0.0536668	-0.437603	-0.307923	-0.283819	-0.270753	386	313	696	675	582	628	29777.3	31015	29777.3	24017.7
ACH-000053	KARPAS299	Lymphoid	-0.107612	-0.115519	-0.435628	-0.178787	-0.352452	-0.270597	582	615	690	350	712	627	20793.2	27698.9	20793.2	21022.7
ACH-001750	TTC442	Soft Tissue	-0.113748	-0.0916663	-0.311221	-0.40558	-0.273641	-0.270527	602	494	447	792	562	626	17708.8	23398.9	17708.8	18095.2
ACH-000444	LU99	Lung	-0.0972047	-0.112011	-0.328893	-0.335874	-0.305169	-0.270487	544	595	489	727	630	625	8116.5	9651.58	8116.5	7282.2
ACH-000804	NB1	Peripheral Nervous System	-0.0536934	-0.0671413	-0.420006	-0.253989	-0.338264	-0.26985	321	380	664	575	684	624	27435.7	19274.9	27435.7	14921.8
ACH-001551	MCC142	Skin	-0.0511274	-0.0707229	-0.221401	-0.471799	-0.313756	-0.26942	304	391	261	834	643	623	59631.3	65615.6	59631.3	50858.8
ACH-000073	GRANTA519	Lymphoid	-0.121666	-0.149636	-0.395159	-0.187115	-0.343121	-0.268758	638	739	621	377	698	622	19868.3	26262.9	19868.3	19732.3
ACH-000647	TE1	Esophagus/Stomach	-0.138001	-0.135932	-0.337699	-0.313322	-0.287305	-0.268565	715	684	511	687	588	621	7267.5	7155	7267.5	5368.7
ACH-000550	IGR39	Skin	-0.112327	-0.0965304	-0.357786	-0.371271	-0.246478	-0.268016	595	523	555	763	489	620	11436	15206.3	11436	11686
ACH-002046	HTMMT	Uterus	-0.129468	-0.182007	-0.281158	-0.319142	-0.289031	-0.267834	669	813	399	702	594	619	23676.3	31098	23676.3	23336.3
ACH-000963	CCK81	Bowel	-0.156032	-0.161235	-0.345359	-0.322499	-0.240979	-0.267518	784	781	528	707	463	618	22046.3	22200.9	22046.3	16651.3
ACH-000365	SUDHL4	Lymphoid	-0.121185	-0.197413	-0.415867	-0.264454	-0.191426	-0.26729	635	839	658	603	339	617	32186.2	42744.9	32186.2	32069.2
ACH-000004	HEL	Myeloid	-0.141403	-0.0902478	-0.486964	-0.12424	-0.36748	-0.267233	731	491	755	205	737	616	56637.2	66488	56637.2	50818.2
ACH-000995	JURKAT	Lymphoid	-0.132808	-0.146184	-0.340539	-0.193789	-0.387686	-0.267049	684	724	516	399	762	615	23672	29692.2	23672	22312.7
ACH-000917	TE4	Esophagus/Stomach	-0.0739118	-0.0996881	-0.284816	-0.172175	-0.51118	-0.266965	424	539	404	334	856	614	42538.8	53535.6	42538.8	41455.8
ACH-000939	SKUT1	Uterus	-0.132789	-0.136643	-0.372304	-0.313729	-0.243457	-0.266533	683	689	586	691	476	613	8884.5	10444.3	8884.5	7834.5
ACH-000728	KASUMI2	Lymphoid	-0.0951613	-0.0243121	-0.358209	-0.565763	-0.112042	-0.265081	533	180	556	865	179	612	83974.3	109901	83974.3	88003.3
ACH-000730	SKMEL5	Skin	-0.104876	-0.132515	-0.314347	-0.321993	-0.290029	-0.264721	572	672	459	705	596	611	9221.7	11950	9221.7	8964.3
ACH-002023	TGBC18TKB	Ampulla of Vater	-0.0808986	-0.139579	-0.520545	-0.16699	-0.224149	-0.262816	460	697	780	317	419	610	38218.3	48638.9	38218.3	37123.3
ACH-000576	KMS27	Lymphoid	-0.132436	-0.179774	-0.433289	-0.116964	-0.32041	-0.262609	680	807	687	185	652	609	57930.7	74718.9	57930.7	56177
ACH-000158	OCILY3	Lymphoid	-0.128467	-0.125219	-0.197054	-0.132435	-0.590597	-0.261326	666	654	224	222	878	608	85867.2	106646	85867.2	82561.2
ACH-001029	CHLA10	Bone	-0.076918	-0.107667	-0.382781	-0.258094	-0.296566	-0.261277	441	575	602	585	613	607	4883.2	288.917	4883.2	251.8
ACH-000495	TUHR4TKB	Kidney	-0.118929	-0.11544	-0.438074	-0.234508	-0.256951	-0.261243	624	614	697	526	515	606	5691.7	7243.33	5691.7	5497.3
ACH-000966	IGROV1	Ovary/Fallopian Tube	-0.133725	-0.127232	-0.333209	-0.33558	-0.246066	-0.260522	690	661	504	725	485	605	12260.5	13876.9	12260.5	10433
ACH-001232	UW228	CNS/Brain	-0.132528	-0.156619	-0.421447	-0.170283	-0.290109	-0.259615	681	762	668	331	597	604	27373.7	34265.7	27373.7	25741.3
ACH-001458	C75	Bowel	-0.0372337	-0.0110937	-0.416203	-0.392039	-0.218377	-0.259428	241	122	659	784	407	603	77019.3	85758	77019.3	66738.5
ACH-001399	SW626	Bowel	-0.143052	-0.096445	-0.374758	-0.0597292	-0.506696	-0.259407	738	520	591	80	852	602	87459.2	102841	87459.2	78796
ACH-001861	TGBC1TKB	Biliary Tract	-0.144408	-0.101247	-0.498355	-0.220748	-0.217118	-0.259367	749	546	762	485	401	601	25884.3	23792.3	25884.3	18395.5
ACH-000499	EW8	Bone	-0.0553297	-0.0583597	-0.24941	-0.337843	-0.391057	-0.259167	330	339	326	729	768	600	52337.3	57967	52337.3	44183.3
ACH-000813	T3M10	Lung	-0.0569388	-0.0760452	-0.330856	-0.347608	-0.28076	-0.258818	342	409	493	737	579	599	23746	19619.7	23746	15110.8
ACH-000664	SUDHL1	Lymphoid	-0.143227	-0.161552	-0.43235	-0.215295	-0.22186	-0.257764	740	782	684	468	416	598	27360	30278.3	27360	22730.8
ACH-000242	RT4	Bladder/Urinary Tract	-0.0880827	-0.10401	-0.558931	-0.16948	-0.198085	-0.257627	498	556	814	329	357	597	37710.7	50212.7	37710.7	39037.3
ACH-000129	NCIH1341	Lung	-0.114368	-0.180987	-0.341122	-0.217469	-0.28929	-0.257217	604	810	518	474	595	596	16685.2	22240.9	16685.2	16682.8
ACH-000503	BICR16	Head and Neck	-0.0652524	-0.078951	-0.421354	-0.225487	-0.300808	-0.25665	385	424	667	501	619	595	14802.2	12232.2	14802.2	9531.2
ACH-000839	SCABER	Bladder/Urinary Tract	-0.124655	-0.115275	-0.379728	-0.247053	-0.283715	-0.256443	649	611	599	560	581	594	1121	494.25	1121	378.5
ACH-000067	HS683	CNS/Brain	-0.119329	-0.104198	-0.400344	-0.398067	-0.121043	-0.255913	629	557	631	787	193	593	49006.8	63324	49006.8	48013.2
ACH-000514	NCIH1092	Lung	-0.123928	-0.124157	-0.431217	-0.117753	-0.348933	-0.255515	647	646	683	186	706	592	47590.3	61208.9	47590.3	46176.8
ACH-000424	TC71	Bone	-0.0850517	-0.119566	-0.339959	-0.312241	-0.249357	-0.255281	479	631	515	684	498	591	8209.3	8116.67	8209.3	6103.7
ACH-001796	95T1000	Soft Tissue	-0.0411383	-0.0815132	-0.501552	-0.212709	-0.221625	-0.25435	256	444	767	457	415	590	34462.7	27258.9	34462.7	21403.3
ACH-001849	ICC9	Biliary Tract	-0.0232344	0.0890939	-0.328491	-0.518576	-0.258806	-0.254195	170	4	486	852	522	589	109017	121992	109017	94519.8
ACH-000453	MOLP2	Lymphoid	-0.117031	-0.138147	-0.22655	-0.305588	-0.344215	-0.253625	618	693	274	670	700	588	32436	42944.2	32436	32211
ACH-000734	JHH5	Liver	-0.0158413	-0.0634368	-0.464169	-0.153732	-0.332618	-0.253489	143	361	730	273	671	587	64925.8	50894.9	64925.8	39395.8
ACH-001210	TTC1240	Kidney	-0.0626379	-0.0852972	-0.391074	-0.220215	-0.311243	-0.251957	373	463	617	484	638	586	12340.5	8052.33	12340.5	6291.3
ACH-001008	A673STAG2KO45	Bone	-0.0650148	-0.0796423	-0.30006	-0.175655	-0.452121	-0.25187	384	429	428	345	831	585	38972.3	47846.2	38972.3	37062.8
ACH-000019	MCF7	Breast	-0.0713903	-0.0693882	-0.331131	-0.318394	-0.286996	-0.251477	410	387	494	700	586	584	16778.8	17742.9	16778.8	13664.2
ACH-001864	YSCCC	Biliary Tract	-0.139365	-0.136468	-0.306414	-0.101396	-0.459564	-0.250961	723	687	439	144	835	583	76465.8	91631.6	76465.8	69367.8
ACH-000450	MELHO	Skin	-0.0481836	-0.0807221	-0.350876	-0.206899	-0.364641	-0.250784	291	435	538	442	730	582	26198.7	18892.2	26198.7	14587.8
ACH-000965	RL952	Uterus	-0.0777021	-0.101532	-0.3332	-0.224851	-0.342334	-0.250479	443	547	503	498	696	581	9223.3	8584.67	9223.3	6518.5
ACH-000762	YD38	Head and Neck	-0.14047	-0.118171	-0.441884	-0.282178	-0.155747	-0.249495	727	625	701	636	263	580	35339.8	39344.9	35339.8	29621.5
ACH-000314	HCC2108	Lung	-0.13323	-0.156928	-0.343436	-0.246187	-0.250907	-0.249364	686	766	524	556	504	579	12905.2	14619.7	12905.2	10979.2
ACH-000414	NCIH1944	Lung	-0.0241836	-0.0273886	-0.448214	-0.197122	-0.324109	-0.249209	177	194	711	411	656	578	62525.7	56739.3	62525.7	43999.5
ACH-001449	BL2	Lymphoid	-0.151484	-0.173719	-0.353598	-0.156443	-0.312781	-0.249135	770	798	549	286	640	577	42632.8	45989.6	42632.8	34507.5
ACH-000906	ES2	Ovary/Fallopian Tube	-0.119158	-0.1352	-0.329009	-0.29391	-0.236905	-0.248756	628	682	490	659	454	576	10722.8	13438.2	10722.8	10083.2
ACH-000950	LOVO	Bowel	-0.072969	-0.0888713	-0.507534	-0.233393	-0.163694	-0.248373	419	481	770	520	280	575	32110.5	40470.2	32110.5	31127.7
ACH-000623	SNU201	CNS/Brain	-0.161824	-0.141394	-0.358981	-0.289321	-0.203594	-0.248323	801	701	560	648	369	574	26654.7	21248.3	26654.7	15940.3
ACH-000836	YD15	Head and Neck	-0.11092	-0.112383	-0.287957	-0.255676	-0.336299	-0.248079	590	597	409	577	678	573	9690.7	12757.6	9690.7	9580.2
ACH-001664	SNU638	Esophagus/Stomach	-0.103614	-0.0461257	-0.483453	-0.317923	-0.143879	-0.247845	566	283	752	698	238	572	55630.8	72743.6	55630.8	55813.8
ACH-000816	NCIH524	Lung	-0.130244	-0.121126	-0.392386	-0.351571	-0.123903	-0.247247	671	640	618	741	195	571	46806.5	58407	46806.5	43906.5
ACH-001412	UMUC10	Bladder/Urinary Tract	-0.107793	-0.106377	-0.320524	-0.337736	-0.221534	-0.246543	583	569	470	728	414	570	14497.7	18950.2	14497.7	14335.2
ACH-000120	CHP212	Peripheral Nervous System	-0.0971523	-0.10879	-0.216838	-0.271428	-0.38889	-0.246486	543	580	251	614	765	569	35167.3	46865.7	35167.3	35203.7
ACH-001212	TTC642	Soft Tissue	-0.0681186	-0.0922118	-0.390443	-0.258876	-0.242803	-0.246083	396	499	615	588	473	568	7876.7	4680.92	7876.7	3628.3
ACH-001678	U2940	Lymphoid	-0.138738	-0.135177	-0.345773	-0.235675	-0.267436	-0.246015	719	681	529	529	544	567	8484.8	5452.25	8484.8	4092
ACH-000809	KYSE410	Esophagus/Stomach	-0.0972964	-0.111839	-0.428935	-0.196617	-0.24132	-0.244678	545	594	677	408	467	566	11111.7	14796.3	11111.7	11271.3
ACH-000959	SNUC4	Bowel	-0.0882752	-0.0991344	-0.353469	-0.324264	-0.198405	-0.243818	499	538	547	710	358	565	15824.3	20688.2	15824.3	15659.3
ACH-000886	NCIH2009	Lung	-0.0575967	-0.0876765	-0.38839	-0.194379	-0.301364	-0.242952	345	474	613	402	620	564	15262.7	11492.9	15262.7	8889.8
ACH-000747	NCIH1703	Lung	-0.0829191	-0.0895918	-0.524243	-0.169943	-0.188003	-0.242945	469	486	782	330	332	563	33941.2	45206.3	33941.2	35200.8
ACH-000553	SQ1	Lung	-0.0701082	-0.0843553	-0.387419	-0.263255	-0.234843	-0.242468	404	457	611	601	448	562	9050.7	7884.25	9050.7	6127.7
ACH-001991	NZOV9	Ovary/Fallopian Tube	-0.0631935	-0.0891826	-0.26678	-0.427391	-0.184068	-0.241855	376	483	366	812	326	561	39371.8	48607.6	39371.8	37281.3
ACH-001638	RCK8	Lymphoid	-0.135603	-0.154456	-0.352073	-0.212347	-0.248438	-0.241829	699	752	543	456	496	560	16780.7	17350.9	16780.7	13013.8
ACH-000301	LAMA84	Myeloid	-0.124814	-0.100633	-0.499821	-0.0537222	-0.313029	-0.241801	652	544	766	67	641	559	74346.5	93327	74346.5	70589.3
ACH-000750	LOXIMVI	Skin	-0.0851864	-0.0951674	-0.354407	-0.358675	-0.158916	-0.241791	486	511	551	749	268	558	29474.5	38995.6	29474.5	29539.3
ACH-000222	ASPC1	Pancreas	-0.153737	-0.143023	-0.359135	-0.322039	-0.142475	-0.241668	777	708	561	706	234	557	47416.7	49752.2	47416.7	37318.7
ACH-001010	A673STAG2NT23	Bone	-0.127528	-0.117771	-0.259808	-0.2502	-0.338245	-0.241506	660	624	355	568	683	556	17423.5	20429.7	17423.5	15322.7
ACH-000543	SNU489	CNS/Brain	-0.116896	-0.139672	-0.274364	-0.323849	-0.226909	-0.241199	617	698	384	708	427	555	23157.7	29826.9	23157.7	22370.3
ACH-000375	G402	Kidney	-0.0530544	-0.0621794	-0.479361	-0.153866	-0.267704	-0.240778	318	356	748	275	547	554	38772.7	44568.3	38772.7	34477.5
ACH-000947	OVK18	Ovary/Fallopian Tube	-0.052008	-0.0573407	-0.420968	-0.151864	-0.332225	-0.240599	315	333	666	267	670	553	40114.7	45870	40114.7	35354.7
ACH-000183	L363	Lymphoid	-0.112169	-0.109248	-0.405146	-0.175161	-0.271453	-0.240252	594	582	642	344	557	552	13429.2	16855.6	13429.2	12727.8
ACH-000047	GCIY	Esophagus/Stomach	-0.105248	-0.109592	-0.400308	-0.277904	-0.173092	-0.240224	575	584	630	626	302	551	18810.8	24665	18810.8	18546.8
ACH-000805	COLO679	Skin	-0.0208313	-0.0334148	-0.249938	-0.306838	-0.367389	-0.239395	161	226	328	673	736	550	69232.7	63314.2	69232.7	48187.8
ACH-001693	UPCISCC072	Head and Neck	-0.106982	-0.146946	-0.547033	0.0403135	-0.302922	-0.239147	581	728	803	12	626	549	97968.5	130224	97968.5	97677.3
ACH-000357	JEKO1	Lymphoid	-0.0919809	-0.0576374	-0.387536	-0.133027	-0.377472	-0.238918	516	336	612	224	750	548	44400.8	58865	44400.8	45060
ACH-001421	WERIRB1	Eye	-0.10947	-0.106267	-0.296211	-0.24941	-0.303781	-0.238917	587	567	424	566	628	547	5944.3	7482.92	5944.3	5612.3
ACH-000235	PANC0403	Pancreas	-0.114034	-0.119797	-0.429392	-0.242293	-0.159787	-0.237817	603	633	678	540	270	546	26111.7	33404.2	26111.7	25102.8
ACH-001518	HEC116	Uterus	-0.106542	-0.109283	-0.277687	-0.459987	-0.102947	-0.237476	580	583	393	828	162	545	61535.7	79959	61535.7	60541.7
ACH-000723	YD10B	Head and Neck	-0.119445	-0.106587	-0.332101	-0.258279	-0.24792	-0.236222	630	571	498	587	493	544	3498.7	2370.92	3498.7	1787.3
ACH-000139	PANC0327	Pancreas	-0.0558813	-0.0763544	-0.423842	-0.30292	-0.140281	-0.235849	336	412	671	665	231	543	39155.5	45486.9	39155.5	34580.8
ACH-000366	SKNDZ	Peripheral Nervous System	-0.0403524	-0.0372991	-0.262539	-0.140735	-0.50175	-0.23558	251	248	363	239	849	542	68424	83181.6	68424	65135.7
ACH-000803	COLO668	Lung	-0.0761024	-0.0909276	-0.191903	-0.274826	-0.384528	-0.235546	439	493	210	618	760	541	42328.5	54677.6	42328.5	41094.3
ACH-000740	A253	Head and Neck	-0.101436	-0.100658	-0.267608	-0.168808	-0.40488	-0.235488	560	545	368	324	777	540	32414.7	42368.3	32414.7	32042.7
ACH-000087	SKES1	Bone	-0.0607748	-0.0585592	-0.31859	-0.237575	-0.326539	-0.235316	362	342	468	533	662	539	17206.8	17771.6	17206.8	13613.7
ACH-000313	KMRC3	Kidney	-0.112965	-0.128918	-0.400182	-0.282549	-0.127814	-0.234866	597	665	629	637	205	538	37052.8	48345.3	37052.8	36262.2
ACH-000853	NCIH661	Lung	-0.136597	-0.141765	-0.303119	-0.246255	-0.248292	-0.234858	709	704	434	559	494	537	15292.5	13456.2	15292.5	10115.3
ACH-000469	YH13	CNS/Brain	-0.0983638	-0.0957498	-0.463829	-0.172292	-0.204097	-0.233992	549	514	729	335	373	536	24598	31796.9	24598	24313.3
ACH-000099	SIMA	Peripheral Nervous System	-0.102778	-0.113632	-0.303228	-0.231313	-0.286266	-0.233609	565	605	435	515	584	535	4608.2	5900.25	4608.2	4425.2
ACH-001438	1777NRPMET	Testis	-0.144405	-0.143789	-0.277615	-0.174236	-0.337481	-0.23328	748	714	392	339	681	534	37417.7	37391	37417.7	28044.5
ACH-001375	PACADD119	Pancreas	-0.123105	-0.112957	-0.36366	-0.328399	-0.127708	-0.233181	643	600	567	715	203	533	39743.8	49038.9	39743.8	36806.8
ACH-001751	RH36	Soft Tissue	-0.131193	-0.116712	-0.234595	-0.382425	-0.197668	-0.23285	676	619	289	776	356	532	44309.7	51731.3	44309.7	38895.3
ACH-000971	HCT116	Bowel	-0.113022	-0.115336	-0.351399	-0.243687	-0.219935	-0.232589	598	612	541	546	411	531	6303.3	7079	6303.3	5311.7
ACH-000800	NCIH446	Lung	-0.101968	-0.110908	-0.338694	-0.268106	-0.212022	-0.232432	562	589	514	609	388	530	7784.3	10014	7784.3	7515.5
ACH-000866	NCIH1048	Lung	-0.0654712	-0.0727342	-0.38166	-0.226882	-0.248394	-0.232418	388	404	600	505	495	529	7369.3	6420.67	7369.3	4972.3
ACH-000911	NUGC3	Esophagus/Stomach	-0.0477217	-0.0329172	-0.386658	-0.202556	-0.307374	-0.232376	287	223	609	434	632	528	33978.5	35929.7	33978.5	27519.7
ACH-000534	WSUDLCL2	Lymphoid	-0.135747	-0.134891	-0.342039	-0.23441	-0.215485	-0.231706	701	679	520	524	395	527	16022.7	13520.3	16022.7	10141.5
ACH-000105	ALLSIL	Lymphoid	-0.101223	-0.102111	-0.385445	-0.309982	-0.128415	-0.231488	559	548	604	681	209	526	33000.7	43373.7	33000.7	32578.3
ACH-000486	KU1919	Bladder/Urinary Tract	-0.0807925	-0.077887	-0.321414	-0.234914	-0.290351	-0.231141	458	419	471	527	598	525	4838.3	5892.92	4838.3	4510
ACH-001415	UMUC7	Bladder/Urinary Tract	-0.138726	-0.134161	-0.344163	-0.0154942	-0.430409	-0.231057	718	675	525	32	807	524	94709.3	114714	94709.3	86076.3
ACH-000316	SNU886	Liver	-0.0513858	-0.0672914	-0.3678	-0.24343	-0.245639	-0.23104	309	381	576	544	483	523	12518.3	7366	12518.3	5670.3
ACH-001334	C4I	Cervix	-0.133951	-0.117557	-0.337429	-0.277278	-0.19163	-0.230973	691	622	510	624	340	522	18991.8	17885.3	18991.8	13414.8
ACH-000419	KMS28BM	Lymphoid	-0.0836506	-0.063751	-0.2404	-0.292636	-0.325794	-0.230645	471	362	297	656	658	521	27441.7	36456.9	27441.7	27496.7
ACH-000231	KALS1	CNS/Brain	-0.137227	-0.124694	-0.31442	-0.321374	-0.161623	-0.230528	712	649	460	704	276	520	35604.2	37870.9	35604.2	28404.2
ACH-000198	EOL1	Myeloid	-0.138089	-0.106749	-0.447245	-0.428061	0.0603428	-0.230428	716	572	709	813	16	519	101623	126022	101623	94530.7
ACH-000863	DBTRG05MG	CNS/Brain	-0.0759419	-0.0886762	-0.298924	-0.245667	-0.288324	-0.230398	438	479	427	550	591	518	5087.5	5332.92	5087.5	4007.5
ACH-000463	NCIH460	Lung	-0.0736171	-0.079457	-0.349951	-0.315606	-0.176273	-0.230322	422	426	535	695	310	517	21100.3	26845.7	21100.3	20264.3
ACH-000974	SNGM	Uterus	-0.114818	-0.114692	-0.340792	-0.223951	-0.2378	-0.229309	606	609	517	496	456	516	4646.7	4200.33	4646.7	3152.7
ACH-000955	SNU407	Bowel	-0.0452633	-0.0639995	-0.405634	-0.181652	-0.264476	-0.228941	275	363	644	359	538	515	22711.7	19508.7	22711.7	14935.7
ACH-000344	SNU668	Esophagus/Stomach	-0.131382	-0.12547	-0.310067	-0.218036	-0.260978	-0.228638	678	656	444	475	531	514	11152.7	8749.67	11152.7	6593.5
ACH-001451	BOKU	Cervix	-0.0973183	-0.0718142	-0.363554	-0.150097	-0.327801	-0.228316	546	397	566	265	663	513	24520.3	31262.9	24520.3	23771.2
ACH-000307	PK1	Pancreas	-0.0870619	-0.0919016	-0.370269	-0.145569	-0.30405	-0.227948	496	497	583	251	629	512	21292.2	28380	21292.2	21381.8
ACH-000202	COLO320	Bowel	-0.130947	-0.123001	-0.399205	-0.140368	-0.246093	-0.227167	674	644	626	238	486	511	32520.8	35147.7	32520.8	26392
ACH-000425	UACC62	Skin	-0.0913127	-0.0896967	-0.331152	-0.28996	-0.197488	-0.227074	513	488	495	651	355	510	11040.8	14654.9	11040.8	11023.7
ACH-001702	VAESBJ	Soft Tissue	-0.0601311	-0.052283	-0.245873	-0.33039	-0.277941	-0.226622	356	307	316	718	571	509	33410.3	40578	33410.3	30625.7
ACH-000735	PECAPJ49	Head and Neck	-0.0417211	-0.0653797	-0.43676	-0.145976	-0.258323	-0.22661	259	370	694	254	520	508	35262.8	36297	35262.8	27693.2
ACH-000488	TE11	Esophagus/Stomach	-0.0753208	-0.082367	-0.35499	-0.127124	-0.341646	-0.226532	434	449	552	208	694	507	31811.8	41950.9	31811.8	31658.5
ACH-001318	PLCPRF5	Liver	-0.0557777	-0.0779877	-0.264837	-0.173673	-0.389056	-0.226388	335	420	365	337	766	506	33457.3	39604.7	33457.3	29934.7
ACH-001765	RH4	Soft Tissue	-0.141961	-0.147011	-0.436061	-0.179457	-0.142624	-0.226288	733	729	692	352	236	505	55870.3	60294.9	55870.3	45222.7
ACH-000778	HSC3	Head and Neck	-0.0998765	-0.0967881	-0.312227	-0.1933	-0.299037	-0.225338	556	524	450	394	618	504	7754.8	9395.67	7754.8	7058
ACH-000900	NCIH23	Lung	-0.0724974	-0.0928663	-0.240857	-0.309358	-0.257475	-0.225139	416	503	299	680	516	503	19660.7	24355	19660.7	18268.7
ACH-000841	NCIH2087	Lung	-0.0518473	-0.0542966	-0.243726	-0.279146	-0.322907	-0.225019	312	316	304	629	654	502	32932	36758.9	32932	27707
ACH-000475	HUH1	Liver	-0.042638	-0.0374351	-0.361645	-0.308625	-0.191695	-0.22485	267	249	564	678	342	501	36508.5	38924.2	36508.5	29558.7
ACH-001024	CHL1	Skin	-0.0486801	-0.0550308	-0.344213	-0.267102	-0.230298	-0.224161	294	319	526	607	437	500	17798.3	15258.2	17798.3	11597.7
ACH-002015	MEL285	Eye	-0.126894	-0.111656	-0.312851	-0.16133	-0.310606	-0.224111	657	592	455	302	637	499	22255.3	22804.3	22255.3	17104.5
ACH-000932	SNU1	Esophagus/Stomach	-0.0967002	-0.136	-0.272763	-0.19834	-0.287394	-0.223624	540	685	381	414	589	498	15731.7	20837.6	15731.7	15702.3
ACH-000288	BT549	Breast	-0.0851152	-0.0790085	-0.375407	-0.208863	-0.231096	-0.223594	483	425	592	447	439	497	4577.2	6088.92	4577.2	4657
ACH-000626	U266B1	Lymphoid	-0.0837631	-0.0954027	-0.211634	-0.23372	-0.353445	-0.22355	472	512	245	522	714	496	27997	37145.6	27997	27860.2
ACH-001674	TGW	Peripheral Nervous System	-0.124791	-0.113673	-0.376159	-0.21097	-0.19317	-0.223493	651	606	594	454	346	495	16036.2	15301.3	16036.2	11481
ACH-000046	ACHN	Kidney	-0.0283892	-0.033927	-0.430495	-0.119269	-0.310055	-0.223437	200	228	680	189	635	494	61701.3	67791.3	61701.3	51587.7
ACH-000973	639V	Bladder/Urinary Tract	-0.0345292	-0.0600135	-0.313388	-0.221247	-0.298207	-0.223214	227	349	457	486	616	493	21546.5	12062	21546.5	9097.7
ACH-001360	MS751	Cervix	-0.133401	-0.0964173	-0.243468	-0.28334	-0.269341	-0.223142	687	519	303	639	550	492	22029.8	20320.2	22029.8	15263.3
ACH-000613	HOS	Bone	-0.0711177	-0.0851059	-0.297679	-0.245929	-0.263361	-0.223019	408	462	426	553	534	491	4152.8	3576.25	4152.8	2683.7
ACH-000323	42MGBA	CNS/Brain	-0.0625796	-0.0796208	-0.35126	-0.216009	-0.24511	-0.223	371	428	540	471	481	490	3972.7	2128.67	3972.7	1616.5
ACH-000030	PC14	Lung	-0.0839381	-0.0878107	-0.310712	-0.304003	-0.187954	-0.22262	473	475	446	667	331	489	14596.8	19450.2	14596.8	14604.8
ACH-000360	NCIH508	Bowel	-0.105298	-0.112791	-0.278661	-0.353738	-0.144599	-0.222447	576	599	397	746	241	488	38271.7	49311.6	38271.7	36995.7
ACH-000724	HT1376	Bladder/Urinary Tract	-0.0490309	-0.0302491	-0.366156	-0.262101	-0.230336	-0.22221	296	203	574	596	438	487	29367.8	32604.9	29367.8	24688.3
ACH-000990	HEC108	Uterus	-0.107803	-0.106292	-0.270428	-0.199998	-0.310293	-0.221753	584	568	377	422	636	486	12468.8	14776.9	12468.8	11126.2
ACH-000322	HT144	Skin	-0.0721663	-0.0798157	-0.21796	-0.351272	-0.237559	-0.221652	413	431	255	740	455	485	30873.2	40290.2	30873.2	30261.2
ACH-000507	KE39	Esophagus/Stomach	-0.0910968	-0.105257	-0.243201	-0.260436	-0.275627	-0.22113	511	562	302	593	565	484	13956.3	18600.3	13956.3	14042.7
ACH-000515	HCC33	Lung	-0.0860268	-0.0384594	-0.253405	-0.257894	-0.332909	-0.220667	489	255	338	583	673	483	29489.8	39128.9	29489.8	29432.8
ACH-000981	DND41	Lymphoid	-0.128109	-0.146876	-0.226076	-0.347663	-0.161283	-0.220475	665	727	272	738	275	482	57935.3	70248.7	57935.3	52774.7
ACH-000428	UO31	Kidney	-0.0949087	-0.0924966	-0.338552	-0.226385	-0.224339	-0.220443	529	501	513	503	421	481	1760.8	1819.67	1760.8	1367.2
ACH-000186	NCIH2444	Lung	-0.00125162	0.0125105	-0.369592	-0.183527	-0.340536	-0.220286	90	57	582	367	691	480	80892.3	78063.6	80892.3	59169.3
ACH-000962	OC314	Ovary/Fallopian Tube	-0.095774	-0.090718	-0.374358	-0.247848	-0.168011	-0.220234	537	492	589	564	287	479	14656.7	18764.7	14656.7	14076.7
ACH-000153	NCIH2052	Pleura	-0.131196	-0.115873	-0.365077	-0.251563	-0.147533	-0.220012	677	617	570	572	246	478	28248.3	29427.6	28248.3	22178.8
ACH-000400	SKCO1	Bowel	-0.0240298	-0.0959101	-0.43625	-0.102433	-0.244997	-0.219898	174	516	693	146	480	477	55320.2	52138.2	55320.2	39170.3
ACH-000264	CALU6	Lung	-0.0923429	-0.0980742	-0.235035	-0.3136	-0.231872	-0.219645	517	532	290	690	442	476	21177.2	28019.7	21177.2	21046
ACH-000211	DAOY	CNS/Brain	-0.0778055	-0.0859267	-0.288961	-0.210904	-0.291581	-0.219343	446	465	410	453	603	475	5508.3	6984.25	5508.3	5250.2
ACH-000449	MESSA	Uterus	-0.0864264	-0.0929233	-0.426833	-0.215899	-0.141474	-0.219282	491	505	674	469	232	474	24959.7	33162	24959.7	24874.7
ACH-000174	CAL62	Thyroid	-0.11497	-0.116975	-0.262426	-0.243025	-0.250827	-0.218313	607	620	362	543	503	473	10776.5	11702	10776.5	9007.7
ACH-001669	TANOUE	Lymphoid	-0.140198	-0.15047	-0.332815	-0.200346	-0.188603	-0.218059	726	741	501	428	333	472	32935.7	30384.2	32935.7	22953.5
ACH-000066	HCC4006	Lung	-0.10863	-0.125436	-0.274658	-0.222409	-0.249103	-0.217901	585	655	385	488	497	471	10552	12415.6	10552	9560.2
ACH-000873	KYSE270	Esophagus/Stomach	-0.0484193	-0.0519751	-0.301215	-0.246214	-0.270977	-0.217595	292	306	430	557	555	470	16538.5	14344.7	16538.5	10771.3
ACH-000619	PECAPJ15	Head and Neck	-0.0508087	-0.0620006	-0.284659	-0.190708	-0.332034	-0.21735	303	355	403	385	669	469	20346	21128	20346	15897.2
ACH-000293	KLE	Uterus	-0.0582352	-0.0818002	-0.38629	-0.239446	-0.16091	-0.217111	349	447	607	537	273	468	18370.8	20844	18370.8	15633.8
ACH-000859	HCC1954	Breast	-0.0721863	-0.070372	-0.244327	-0.192686	-0.36075	-0.217034	414	390	307	390	725	467	26113.7	34412.7	26113.7	25848.7
ACH-000665	SKMES1	Lung	-0.0969685	-0.107698	-0.300403	-0.204988	-0.253446	-0.216634	541	577	429	437	510	466	4178.2	4828.92	4178.2	3720.7
ACH-000616	HS746T	Esophagus/Stomach	-0.0795449	-0.124412	-0.243957	-0.268811	-0.228366	-0.216386	455	647	306	610	430	465	19432.3	25410.9	19432.3	19279.3
ACH-000133	HS729	Fibroblast	-0.0654331	-0.0657059	-0.295111	-0.136706	-0.36734	-0.216216	387	372	420	234	735	464	34188.3	44828.2	34188.3	33734
ACH-000849	MDAMB468	Breast	-0.0377258	-0.0534564	-0.246975	-0.210601	-0.3502	-0.215308	243	312	318	452	707	463	33966.3	34163.6	33966.3	25672.3
ACH-000239	HUG1N	Esophagus/Stomach	-0.131124	-0.113067	-0.239639	-0.509127	0.000974644	-0.215215	675	601	294	850	38	462	104713	125603	104713	94255
ACH-000192	MFE280	Uterus	-0.00156393	-0.0202563	-0.405794	-0.114463	-0.320328	-0.21521	92	155	645	175	651	461	78158.8	77835.7	78158.8	58970.8
ACH-001007	A673STAG2KO16	Bone	-0.115483	-0.13665	-0.268607	-0.202497	-0.249937	-0.214423	611	690	373	433	500	460	16687.3	18904.7	16687.3	14482.7
ACH-000635	SNU119	Ovary/Fallopian Tube	-0.0803629	-0.141721	-0.459916	-0.0513064	-0.204207	-0.214288	457	703	724	62	374	459	73618.5	98137.6	73618.5	73612.3
ACH-001642	SCC3	Lymphoid	-0.12213	-0.155536	-0.325242	-0.195877	-0.180339	-0.214248	640	756	479	406	321	458	31093.3	35497.7	31093.3	26834.5
ACH-000566	SW1710	Bladder/Urinary Tract	-0.0905984	-0.0979731	-0.393516	-0.209098	-0.155438	-0.214006	506	529	620	449	262	457	17732.7	23195.3	17732.7	17409.3
ACH-000715	SNU1214	Head and Neck	-0.0908723	-0.100145	-0.403715	-0.133652	-0.216808	-0.21358	509	541	636	226	400	456	24566.3	31850.2	24566.3	23893.2
ACH-000159	OSRC2	Kidney	-0.0932205	-0.0980069	-0.281849	-0.244574	-0.228716	-0.213286	521	530	400	548	432	455	4329.2	5267.67	4329.2	4052
ACH-000458	CJM	Skin	-0.095127	-0.0859479	-0.315466	-0.226342	-0.224929	-0.213171	532	466	464	502	422	454	1741.2	1070.33	1741.2	820.8
ACH-000587	NCIH1975	Lung	-0.0815428	-0.0874359	-0.273063	-0.205137	-0.286788	-0.213106	462	472	382	438	585	453	5509.2	7331.58	5509.2	5551.5
ACH-000764	SH10TC	Esophagus/Stomach	-0.0703308	-0.0842979	-0.302384	-0.261753	-0.202679	-0.212779	405	455	432	595	367	452	7571.2	9220.92	7571.2	6936.7
ACH-001289	COGAR359	CNS/Brain	-0.0732685	-0.0544218	-0.267683	-0.419944	-0.106461	-0.212128	421	317	369	805	168	451	56215	74942.9	56215	56470
ACH-000744	NCIH1623	Lung	-0.0682689	-0.0692184	-0.215227	-0.329108	-0.234381	-0.211984	398	386	248	716	446	450	29437.2	38556	29437.2	28917.2
ACH-000155	SW1990	Pancreas	-0.0906838	-0.0868037	-0.325976	-0.265279	-0.168325	-0.211596	507	470	480	604	288	449	13137.2	16939.7	13137.2	12731.2
ACH-000209	SNU1079	Biliary Tract	-0.1112	-0.0918707	-0.39732	-0.0681741	-0.288944	-0.211577	592	495	624	86	593	448	50372.5	61748.3	50372.5	46311.7
ACH-000603	BEN	Lung	-0.104849	-0.105667	-0.171089	-0.273464	-0.295622	-0.211461	571	563	160	615	611	447	37519	48154.9	37519	36440.2
ACH-001525	HT3	Cervix	-0.14073	-0.166921	-0.322755	-0.206672	-0.148453	-0.2112	729	789	474	441	249	446	49123.8	50042.2	49123.8	37888.7
ACH-000205	PK59	Pancreas	-0.0836165	-0.081228	-0.331199	-0.245732	-0.186153	-0.211078	470	441	496	552	329	445	6838.3	9053.67	6838.3	6808.3
ACH-001517	HEC1	Uterus	-0.139949	-0.12517	-0.377999	-0.247421	-0.0927506	-0.210835	725	653	597	563	136	444	53463.2	56210.9	53463.2	42532.3
ACH-000090	PC3	Prostate	-0.0742002	-0.0954274	-0.326103	-0.231079	-0.189948	-0.210639	425	513	482	513	336	443	5627.7	7158	5627.7	5433.3
ACH-000882	IGR1	Skin	-0.0480912	-0.0641553	-0.271422	-0.192853	-0.313107	-0.210384	289	365	379	392	642	442	17929.3	17457.7	17929.3	13094.5
ACH-000867	CHAGOK1	Lung	-0.111622	-0.152885	-0.412036	-0.180362	-0.0961299	-0.210353	593	746	653	356	141	441	60541.7	76946	60541.7	57927.3
ACH-000905	5637	Bladder/Urinary Tract	-0.0247236	-0.0111495	-0.390622	-0.189003	-0.249831	-0.210151	182	123	616	380	499	440	43277.5	44501.7	43277.5	33628.3
ACH-001450	BLUE1	Lymphoid	-0.151038	-0.156368	-0.25867	0.0319731	-0.456804	-0.209967	769	758	351	13	833	439	124787	145439	124787	109574
ACH-000062	RERFLCMS	Lung	0.000768003	-0.0161072	-0.358801	-0.236108	-0.228768	-0.209946	84	141	558	531	433	438	49337.3	36434.2	49337.3	27424.7
ACH-000627	LCLC103H	Lung	-0.0952236	-0.0846394	-0.231022	-0.245727	-0.277726	-0.209779	534	459	283	551	570	437	13826.3	17192.9	13826.3	13060
ACH-000597	TTC709	Soft Tissue	-0.0451893	-0.0725369	-0.293542	-0.200176	-0.270806	-0.209265	274	400	414	425	553	436	9808.7	5004.67	9808.7	3782.3
ACH-000476	JHH4	Liver	-0.129031	-0.13357	-0.335705	-0.158666	-0.208403	-0.209086	667	674	507	292	383	435	28765.3	27364.7	28765.3	20691.7
ACH-000172	TM87	Soft Tissue	-0.0387741	-0.0628162	-0.344239	-0.153982	-0.273022	-0.208515	246	358	527	277	559	434	20450.3	18214.2	20450.3	13663.5
ACH-001654	SKGT4	Esophagus/Stomach	-0.0687619	-0.0466782	-0.30209	-0.247299	-0.236151	-0.208054	399	286	431	562	452	433	9881.5	12871.6	9881.5	9653.7
ACH-001413	UMUC11	Bladder/Urinary Tract	-0.104918	-0.128923	-0.375984	-0.351774	0.025522	-0.20779	573	666	593	743	27	432	80557.8	106258	80557.8	80825.7
ACH-000524	KURAMOCHI	Ovary/Fallopian Tube	-0.0970956	-0.104801	-0.283242	-0.23881	-0.204304	-0.207789	542	560	402	536	375	431	7611	8697.58	7611	6800.7
ACH-001655	SKN	Uterus	-0.11479	-0.114201	-0.346459	-0.200305	-0.169726	-0.207673	605	607	530	426	292	430	17948.5	18610.9	17948.5	14186
ACH-000138	CFPAC1	Pancreas	-0.0625898	-0.064121	-0.310048	-0.235534	-0.220047	-0.207438	372	364	443	528	412	429	4406.2	4756.92	4406.2	3579.7
ACH-001528	IHH4	Thyroid	-0.0949143	-0.0963578	-0.357309	-0.115275	-0.260755	-0.207424	531	518	554	179	530	428	25268.3	31730.2	25268.3	23857.2
ACH-000565	RCM1	Bowel	-0.0272661	-0.0349795	-0.250431	-0.214672	-0.32913	-0.207303	193	236	330	465	666	427	36801.5	34808.2	36801.5	26107.7
ACH-000704	OAW42	Ovary/Fallopian Tube	-0.0743414	-0.104255	-0.165861	-0.280521	-0.277022	-0.206915	428	558	143	631	568	426	37966.3	50032.7	37966.3	38004.7
ACH-001543	KOSC2	Head and Neck	-0.153675	-0.184821	-0.374137	0.0013703	-0.269482	-0.206767	776	818	588	22	551	425	100781	113281	100781	85933.7
ACH-000972	HEC151	Uterus	-0.10531	-0.109002	-0.249266	-0.193405	-0.273488	-0.20629	577	581	325	395	561	424	14279.2	15723.7	14279.2	12137.2
ACH-000988	MFE319	Uterus	-0.0839425	-0.0981438	-0.305657	-0.146031	-0.275254	-0.206271	474	533	438	255	564	423	14647.7	19343	14647.7	14627.3
ACH-000746	GSS	Esophagus/Stomach	-0.123431	-0.103599	-0.46638	-0.031392	-0.222535	-0.205977	644	552	734	48	417	422	71796	84384.2	71796	63337.8
ACH-000771	BICR56	Head and Neck	-0.0577184	-0.0599034	-0.333053	-0.200878	-0.229186	-0.205755	346	347	502	431	434	421	4381.5	4027	4381.5	3031.5
ACH-000954	HEC1A	Uterus	-0.0580223	-0.0849127	-0.349249	-0.153638	-0.234722	-0.20563	348	461	534	272	447	420	10551.3	12340.3	10551.3	9269.7
ACH-000563	EBC1	Lung	-0.0283776	-0.0841351	-0.330577	-0.142446	-0.265315	-0.205618	199	454	492	245	542	419	23761.3	17048.9	23761.3	12827.3
ACH-000583	MC116	Lymphoid	-0.124652	-0.108062	-0.291882	-0.158284	-0.26292	-0.205287	648	578	412	289	533	418	20255.5	16867.3	20255.5	12895.5
ACH-000631	KS1	CNS/Brain	-0.0935646	-0.0887351	-0.430785	-0.0957807	-0.203868	-0.204792	522	480	682	133	371	417	41467.3	52321.7	41467.3	39241.3
ACH-000505	RKN	Soft Tissue	-0.0851291	-0.0843203	-0.233568	-0.261109	-0.239424	-0.204605	484	456	286	594	459	416	12184.2	15914.2	12184.2	12150.2
ACH-001552	MCC26	Skin	-0.0851013	-0.120645	-0.275619	-0.213343	-0.207523	-0.204283	481	639	389	460	380	415	10860.7	14428.7	10860.7	11362.3
ACH-000312	SKNBE2	Peripheral Nervous System	-0.0726878	-0.0668923	-0.2477	-0.162471	-0.340042	-0.204276	417	378	321	308	688	414	23978.3	31958.9	23978.3	23988.2
ACH-000221	SNU398	Liver	-0.0938849	-0.0928754	-0.369451	-0.194192	-0.158559	-0.203769	524	504	580	401	267	413	15261.7	18376.7	15261.7	13907.5
ACH-000511	CALU1	Lung	-0.0826142	-0.107121	-0.184001	-0.298653	-0.224234	-0.203502	468	574	195	662	420	412	31404.2	41864.9	31404.2	31913.8
ACH-000788	A2058	Skin	-0.0414532	-0.0505466	-0.245108	-0.274171	-0.243439	-0.203316	258	300	312	616	475	411	22471.2	22457.6	22471.2	16886.7
ACH-000260	SKNAS	Peripheral Nervous System	-0.0443001	-0.0559604	-0.271997	-0.188991	-0.296306	-0.203314	270	326	380	379	612	410	16985.8	16302.9	16985.8	12267.8
ACH-000320	PSN1	Pancreas	-0.0627013	-0.0775995	-0.286496	-0.160133	-0.288811	-0.20326	374	418	406	296	592	409	11809.2	14968	11809.2	11298.2
ACH-001853	KMCH1	Liver	-0.0466506	-0.0630407	-0.253211	-0.263908	-0.232408	-0.203142	282	359	337	602	443	408	15530.3	14444.2	15530.3	10981.7
ACH-000435	EFE184	Uterus	-0.0641377	-0.0664373	-0.279377	-0.123734	-0.340024	-0.202393	380	377	398	202	687	407	30529.7	40360.7	30529.7	30286.7
ACH-000570	YKG1	CNS/Brain	-0.054336	-0.0684725	-0.309435	-0.227468	-0.204087	-0.202366	324	383	442	506	372	406	4925.8	3806.92	4925.8	2933.2
ACH-000072	MEG01	Myeloid	-0.160117	-0.111363	-0.531614	0.0230989	-0.189076	-0.202239	795	591	790	15	334	405	110516	112312	110516	84385.5
ACH-000620	JHH1	Liver	-0.0866158	-0.0980613	-0.294891	-0.145933	-0.270068	-0.202238	493	531	419	253	552	404	14645.8	18742.9	14645.8	14298.7
ACH-000368	SNU1105	CNS/Brain	-0.115726	-0.111708	-0.381918	-0.158919	-0.156036	-0.202145	613	593	601	293	265	403	31512	33849.3	31512	25632
ACH-000674	NUGC4	Esophagus/Stomach	-0.0750309	-0.0817258	-0.287749	-0.230174	-0.207481	-0.201782	432	446	408	509	379	402	2367.7	3153.67	2367.7	2589.7
ACH-000609	SF126	CNS/Brain	-0.0907385	-0.098606	-0.252901	-0.251662	-0.203527	-0.201674	508	537	336	573	368	401	11186.3	14123	11186.3	11143.5
ACH-000147	T47D	Breast	-0.0822884	-0.0807732	-0.294174	-0.21456	-0.216389	-0.201474	465	436	416	464	399	400	848.5	780.917	848.5	751
ACH-001862	TGBC52TKB	Ampulla of Vater	-0.0952773	-0.0942459	-0.292527	-0.326121	-0.0904679	-0.200841	535	508	413	713	130	399	45761.7	58659.3	45761.7	44347.3
ACH-001163	CCLFPEDS0001T	Kidney	-0.0977948	-0.102925	-0.377238	-0.0658951	-0.253268	-0.199832	548	549	595	84	509	398	44405.5	55756.9	44405.5	42080.5
ACH-000721	HMC18	Breast	-0.0535997	-0.045739	-0.455931	-0.209912	-0.0876827	-0.199816	320	282	718	450	123	397	49596.8	64698.2	49596.8	48526.5
ACH-001441	921	Eye	-0.0660056	-0.0600203	-0.240559	-0.101959	-0.394131	-0.199167	392	350	298	145	769	396	53432.7	71243	53432.7	53438.3
ACH-000942	HPBALL	Lymphoid	-0.0754047	-0.113449	-0.168816	-0.377757	-0.135432	-0.198864	436	604	154	771	222	395	66439.8	88585.6	66439.8	66804.7
ACH-000632	HS944T	Skin	-0.0562921	-0.065032	-0.194236	-0.233235	-0.298937	-0.19786	338	368	218	518	617	394	24577.2	30500.2	24577.2	23138
ACH-000706	EKVX	Lung	-0.0707519	-0.0856842	-0.355109	-0.109615	-0.240371	-0.197695	406	464	553	164	460	393	21598.8	28793.6	21598.8	21654.7
ACH-000815	KMH2	Lymphoid	-0.0744717	-0.0703182	-0.197579	-0.42122	-0.100849	-0.197492	431	389	225	807	156	392	64219.8	85266.2	64219.8	63950.7
ACH-001145	OC316	Ovary/Fallopian Tube	-0.078201	-0.0768809	-0.393263	-0.169129	-0.148612	-0.196971	447	416	619	327	251	391	19309	25234.9	19309	18956.2
ACH-000649	786O	Kidney	-0.133662	-0.120224	-0.237819	-0.313407	-0.116404	-0.196963	689	636	293	688	186	390	57748.3	61860.9	57748.3	47133.8
ACH-000862	KMBC2	Bladder/Urinary Tract	-0.021368	-0.0361711	-0.370295	-0.196173	-0.184731	-0.196843	163	243	584	407	327	389	26204.2	21167.6	26204.2	15876
ACH-000280	SNU840	Ovary/Fallopian Tube	-0.0312142	-0.0272291	-0.363919	-0.177373	-0.218022	-0.196636	212	191	568	347	404	388	23654.3	24235	23654.3	18198.3
ACH-000228	BICR31	Head and Neck	-0.0282519	-0.0414336	-0.254029	-0.167039	-0.323569	-0.196518	198	267	339	318	655	387	31004.3	31016.2	31004.3	23274.2
ACH-000189	RCC10RGB	Kidney	-0.116412	-0.118313	-0.325992	-0.229104	-0.112073	-0.19637	616	626	481	508	180	386	32643.2	36064.9	32643.2	27836.2
ACH-001398	SW156	Kidney	-0.0937171	-0.0784908	-0.334121	-0.284836	-0.087619	-0.196267	523	421	505	641	122	385	38242.8	48283.6	38242.8	36490.2
ACH-000672	IALM	Lung	-0.0193287	-0.0343131	-0.24656	-0.200609	-0.301744	-0.195806	153	230	317	429	621	384	33495	28489.6	33495	21413.7
ACH-002016	MEL290	Eye	-0.136185	-0.170386	-0.388407	-0.130818	-0.0900565	-0.194917	705	790	614	219	128	383	89019.7	99646.9	89019.7	75334.7
ACH-000493	SNU423	Liver	-0.0355622	-0.0657986	-0.328599	-0.186285	-0.195459	-0.194036	232	373	487	375	350	382	8237.3	3788.92	8237.3	2882.3
ACH-000528	ABC1	Lung	-0.0700217	-0.0707787	-0.157919	-0.200759	-0.346578	-0.194009	402	392	129	430	704	381	41543.8	55354.9	41543.8	41730.7
ACH-000661	WM1799	Skin	-0.0552211	-0.0627359	-0.342384	-0.167794	-0.201209	-0.193531	328	357	522	321	364	380	6780.3	7982	6780.3	6010.7
ACH-000868	HCC1195	Lung	-0.0636881	-0.0601236	-0.178939	-0.280835	-0.253921	-0.193455	378	351	178	633	513	379	29666.3	39112.2	29666.3	29650.2
ACH-000618	SNU1041	Head and Neck	-0.07573	-0.0826265	-0.324231	-0.107486	-0.258133	-0.193119	437	451	476	155	518	378	20855.3	27442	20855.3	20678.3
ACH-000776	ONS76	CNS/Brain	-0.0729734	-0.0900934	-0.269585	-0.185237	-0.22521	-0.192531	420	490	374	371	423	377	2332.3	3101.67	2332.3	2607.5
ACH-001373	OV17R	Ovary/Fallopian Tube	-0.0550722	-0.0442458	-0.294192	-0.219211	-0.210113	-0.191941	327	275	417	480	386	376	6298.5	7356.33	6298.5	5553.7
ACH-000098	GAMG	CNS/Brain	-0.0823133	-0.0725019	-0.239713	-0.238273	-0.215725	-0.191553	466	399	295	535	397	375	7980.8	9697	7980.8	7471.2
ACH-000309	SKLU1	Lung	-0.0554915	-0.0696587	-0.350732	-0.19344	-0.151118	-0.191237	331	388	537	396	254	374	10809.7	13362.9	10809.7	10100.2
ACH-000108	KP3	Pancreas	-0.0720968	-0.098309	-0.295427	-0.17865	-0.191886	-0.191068	412	535	422	348	344	373	5987.2	7982.92	5987.2	6295.3
ACH-000580	C32	Skin	-0.0458154	-0.0480631	-0.317169	-0.1273	-0.269235	-0.190442	276	290	466	209	549	372	20423.5	24429.7	20423.5	18330.7
ACH-000545	VMCUB1	Bladder/Urinary Tract	-0.0493991	-0.0235271	-0.323007	-0.250296	-0.16071	-0.189385	299	175	475	569	271	371	25687.2	32809	25687.2	24607.2
ACH-000374	HCC1143	Breast	-0.0872056	-0.0884404	-0.312564	-0.0958233	-0.260478	-0.189326	497	478	454	135	528	370	25831.3	31867.6	25831.3	24066
ACH-000149	SKNSH	Peripheral Nervous System	-0.0777758	-0.114882	-0.291386	-0.128228	-0.220368	-0.188716	445	610	411	212	413	369	20025.7	26401.7	20025.7	20162.5
ACH-000625	HEP3B217	Liver	-0.0121266	-0.0313043	-0.331898	-0.159376	-0.231804	-0.188596	132	210	497	294	440	368	23425.8	17341.6	23425.8	13018.2
ACH-000658	KMS18	Lymphoid	-0.0648457	-0.069015	-0.369128	-0.222071	-0.0920669	-0.18807	383	384	579	487	134	367	27673.3	36852.7	27673.3	27807.7
ACH-001129	MONOMAC1	Myeloid	-0.148795	-0.172656	-0.267701	-0.257812	-0.0532799	-0.187862	763	794	370	582	86	366	87205	91466.7	87205	70292.8
ACH-000527	OVISE	Ovary/Fallopian Tube	-0.0709747	-0.081337	-0.306459	-0.121445	-0.241033	-0.187569	407	443	440	193	465	365	12507.8	16550.9	12507.8	12495.2
ACH-000614	RVH421	Skin	-0.0240482	-0.0109963	-0.374574	-0.112873	-0.251106	-0.187387	176	121	590	169	505	364	47489.7	55590.2	47489.7	41755.7
ACH-000667	HCC44	Lung	-0.0404729	-0.0484759	-0.348384	-0.109777	-0.240715	-0.186838	252	292	533	165	462	363	23200.7	27648.7	23200.7	20736.5
ACH-000684	KMRC1	Kidney	-0.0908783	-0.1061	-0.254287	-0.281398	-0.100553	-0.185585	510	566	340	635	152	362	37935.8	48574.2	37935.8	37181
ACH-000941	HEC1B	Uterus	-0.100944	-0.0806281	-0.259619	-0.195774	-0.206221	-0.185561	558	434	354	405	376	361	6402.8	1210.92	6402.8	1103.5
ACH-001009	A673STAG2NT14	Bone	-0.0801179	-0.0785657	-0.261219	-0.160849	-0.240424	-0.185264	456	423	359	301	461	360	4717	4982.67	4717	3872.2
ACH-000769	LK2	Lung	-0.0464192	-0.0432706	-0.365431	-0.213517	-0.118571	-0.185197	280	270	572	462	189	359	24735.8	30662.2	24735.8	23037.3
ACH-000390	LUDLU1	Lung	-0.0368035	-0.0378769	-0.263058	-0.179985	-0.259413	-0.185083	240	252	364	355	524	358	13039	12614.9	13039	9510.8
ACH-000875	NCIH2347	Lung	-0.0553286	-0.0534415	-0.366894	-0.147285	-0.171741	-0.18484	329	311	575	256	299	357	15986	21054.2	15986	15792.8
ACH-000037	S117	Soft Tissue	-0.0113883	-0.0205402	-0.230865	-0.153735	-0.332676	-0.184454	127	159	282	274	672	356	47288.7	50174.2	47288.7	37647.8
ACH-000411	769P	Kidney	-0.065722	-0.0809942	-0.241096	-0.222929	-0.191773	-0.184198	389	438	300	492	343	355	5747.3	7658.25	5747.3	6036.3
ACH-001511	H413	Head and Neck	-0.0511616	-0.0308252	-0.219851	-0.251943	-0.233963	-0.184146	306	208	259	574	444	354	22264.2	28550.2	22264.2	21472.2
ACH-000190	HDMYZ	Myeloid	-0.113174	-0.117663	-0.296773	-0.0285007	-0.293505	-0.18411	599	623	425	45	607	353	60237.2	72242.7	60237.2	55218.8
ACH-001794	93T449	Soft Tissue	-0.0493609	-0.0558208	-0.206251	-0.0922381	-0.381904	-0.184054	298	325	239	129	757	352	57534.8	75603.7	57534.8	56724.8
ACH-000617	OVCAR4	Ovary/Fallopian Tube	-0.0511546	-0.0596196	-0.222015	-0.178688	-0.275202	-0.183881	305	346	263	349	563	351	13456.2	16431.6	13456.2	12494.8
ACH-000896	647V	Bladder/Urinary Tract	-0.036528	-0.0383396	-0.194329	-0.230525	-0.27148	-0.183668	238	254	219	510	558	350	26904.2	30090.2	26904.2	22816.2
ACH-000052	A673	Bone	-0.0180772	-0.0146281	-0.222345	-0.268029	-0.229433	-0.183609	150	137	264	608	435	349	40421.7	42023.3	40421.7	31546.3
ACH-000838	AMO1	Lymphoid	-0.0965634	-0.07653	-0.387403	-0.0109066	-0.259525	-0.183591	539	415	610	29	525	348	53531.8	65826.9	53531.8	49807.3
ACH-001310	HA1E	Kidney	-0.0459132	-0.00686694	-0.457668	-0.121181	-0.144368	-0.182521	277	106	721	192	240	347	57602.7	76423.6	57602.7	57525.7
ACH-000101	KE37	Lymphoid	-0.0768293	-0.0976809	-0.350505	-0.1563	-0.12127	-0.181439	440	527	536	285	194	346	22955.3	29815	22955.3	22673.3
ACH-000832	CAL27	Head and Neck	-0.0432187	-0.0761242	-0.231089	-0.198043	-0.218965	-0.181055	268	410	284	413	409	345	5474.7	4014	5474.7	3241.7
ACH-000983	KCL22	Myeloid	-0.124666	-0.0866276	-0.304396	0.00713504	-0.337165	-0.180263	650	468	437	19	679	344	69673.3	76330.9	69673.3	57892.3
ACH-000592	TM31	CNS/Brain	-0.0301401	-0.0408957	-0.150489	-0.248541	-0.278723	-0.179662	207	264	118	565	573	343	44379.3	51191.3	44379.3	38667.3
ACH-000919	IM95	Esophagus/Stomach	-0.0269276	-0.0270507	-0.321879	-0.149467	-0.219875	-0.179568	192	190	473	263	410	342	16751.3	16958	16751.3	12731.3
ACH-000452	TE8	Esophagus/Stomach	-0.0399264	-0.0365667	-0.179853	-0.164744	-0.335487	-0.179163	250	244	181	313	675	341	38819.3	48916.2	38819.3	36717.2
ACH-000259	KELLY	Peripheral Nervous System	-0.0600109	-0.0498065	-0.258415	-0.147778	-0.258243	-0.178561	355	298	350	258	519	340	9893.5	13190.9	9893.5	9946
ACH-000219	A375	Skin	-0.0593968	-0.0742646	-0.251676	-0.196726	-0.190666	-0.178333	353	405	334	409	337	339	1347.8	1708.25	1347.8	1489.2
ACH-001852	HKGZCC	Biliary Tract	-0.0892173	-0.0397238	-0.229381	-0.234508	-0.209579	-0.178298	500	260	278	525	384	338	14950.8	14837.6	14950.8	11241
ACH-000447	NCIH2228	Lung	-0.0419886	-0.0410582	-0.274115	-0.198788	-0.198463	-0.178106	261	266	383	417	359	337	4954.2	4186.25	4954.2	3213.8
ACH-000987	MEWO	Skin	-0.117045	-0.110769	-0.201154	-0.22537	-0.174565	-0.177964	619	588	229	500	307	336	29846.3	27696.7	29846.3	21752.5
ACH-000078	MHHNB11	Peripheral Nervous System	-0.00937378	-0.0203663	-0.224837	-0.0823562	-0.383285	-0.177711	119	157	271	110	759	335	74855.2	88572.9	74855.2	66452.8
ACH-000521	NCIH2030	Lung	-0.0541023	-0.070946	-0.275008	-0.148643	-0.215058	-0.177414	323	393	386	262	394	334	3385.3	4172.92	3385.3	3252.2
ACH-000858	KNS62	Lung	-0.0486835	-0.040026	-0.302462	-0.103298	-0.263768	-0.177388	295	262	433	147	535	333	22968.8	29978.2	22968.8	22509
ACH-000396	J82	Bladder/Urinary Tract	-0.0351775	-0.0369144	-0.212994	-0.195159	-0.263965	-0.177258	230	246	246	403	536	332	17963.2	19598.9	17963.2	14831.8
ACH-000061	HH	Lymphoid	-0.00257478	-0.0250915	-0.359716	-0.0771629	-0.246207	-0.177044	95	184	562	104	488	331	49246.8	50366.3	49246.8	37777.2
ACH-000946	HEC265	Uterus	-0.00172774	-0.0108128	-0.230231	-0.171553	-0.295397	-0.176998	93	119	280	333	610	330	43088.5	41769.7	43088.5	31333.3
ACH-000571	T98G	CNS/Brain	-0.0818858	-0.0978396	-0.310538	-0.196746	-0.102352	-0.176869	463	528	445	410	161	329	19897.3	24948.7	19897.3	19361.3
ACH-000237	JHOM1	Ovary/Fallopian Tube	-0.0139049	-0.0388869	-0.295393	-0.230616	-0.142482	-0.176845	134	258	421	511	235	328	23002.7	17498.2	23002.7	13283.3
ACH-001608	NP2	CNS/Brain	-0.0469549	-0.0236943	-0.132317	-0.274196	-0.276969	-0.176794	284	178	89	617	567	327	55098.5	71810.9	55098.5	54113.8
ACH-000856	CAL51	Breast	-0.0851016	-0.072643	-0.287299	-0.19991	-0.145503	-0.176339	482	403	407	421	243	326	7871.2	7059.67	7871.2	5656
ACH-001301	COGN278	Peripheral Nervous System	-0.127854	-0.10027	-0.538409	0.0256298	-0.0907773	-0.175956	663	542	794	14	132	325	115296	130913	115296	98598.8
ACH-000929	NCIH2110	Lung	-0.0354333	-0.0510248	-0.219201	-0.188243	-0.242049	-0.175129	231	302	257	378	472	324	9590.5	8866.92	9590.5	6809.8
ACH-000441	SH4	Skin	-0.0917109	-0.0926725	-0.254857	-0.182578	-0.169929	-0.175009	515	502	342	366	294	323	9828.2	7952	9828.2	6525.8
ACH-000114	SU8686	Pancreas	0.0186363	-0.00633123	-0.0959436	-0.301945	-0.292157	-0.174094	47	103	52	664	605	322	97418.7	104430	97418.7	78553.7
ACH-000846	FADU	Head and Neck	-0.0265024	-0.0377687	-0.202595	-0.207791	-0.247809	-0.173991	189	251	233	445	492	321	18670	17522.9	18670	13376.8
ACH-000548	BHY	Head and Neck	-0.0742844	-0.0798326	-0.275104	-0.126321	-0.214301	-0.17389	426	432	387	207	393	320	8590.5	10100.2	8590.5	7816.7
ACH-000935	MDST8	Bowel	-0.127118	-0.0556518	-0.244647	-0.214913	-0.179142	-0.173588	658	324	309	466	317	319	22692.7	5612.67	22692.7	4454.5
ACH-000500	SNU46	Head and Neck	-0.0380716	-0.0439675	-0.217329	-0.225096	-0.206951	-0.173336	244	274	253	499	378	318	11831.3	12722	11831.3	9759.3
ACH-000364	U2OS	Bone	0.0133031	0.0178664	-0.351247	-0.0992994	-0.260635	-0.173329	55	47	539	139	529	317	63055.2	66254.3	63055.2	49693.2
ACH-000383	OE33	Esophagus/Stomach	-0.0335241	-0.0319223	-0.247808	-0.174825	-0.238681	-0.173309	222	215	322	343	457	316	9898.7	9838.25	9898.7	7445.3
ACH-000384	SW780	Bladder/Urinary Tract	-0.033139	-0.0462071	-0.326468	-0.182402	-0.137095	-0.173043	219	284	483	365	227	315	12160.8	12326.2	12160.8	9367.2
ACH-000650	IGR37	Skin	-0.0197878	-0.0216508	-0.233585	-0.155655	-0.278578	-0.172367	155	164	287	282	572	314	28419.5	30072.2	28419.5	22584.2
ACH-000547	HT1197	Bladder/Urinary Tract	-0.044413	-0.0590619	-0.191995	-0.184052	-0.250335	-0.171361	272	345	211	369	501	313	12012.8	14113	12012.8	10963.2
ACH-000752	NCIH196	Lung	-0.0784326	-0.0664286	-0.175158	-0.246108	-0.196775	-0.171118	449	376	169	555	353	312	20162.8	24922.9	20162.8	19217.5
ACH-000289	SNU466	CNS/Brain	-0.0948359	-0.0755274	-0.379687	-0.0164678	-0.212106	-0.170947	527	408	598	34	389	311	47271.7	55344.9	47271.7	41936.5
ACH-000085	T3M4	Pancreas	-0.055535	-0.072089	-0.222634	-0.107447	-0.279708	-0.17047	332	398	266	154	575	310	24650	32796.2	24650	24889.8
ACH-000249	CL11	Bowel	-0.0395096	-0.00553151	-0.222448	-0.256596	-0.195931	-0.170127	248	99	265	578	352	309	30991.3	39801.7	30991.3	29893.3
ACH-000785	NCIH2126	Lung	-0.0507337	-0.0356266	-0.20888	-0.142587	-0.290499	-0.169398	302	240	241	246	599	308	24031.3	31809.7	24031.3	23967.7
ACH-000811	SKOV3	Ovary/Fallopian Tube	-0.0598707	-0.0599729	-0.259421	-0.174	-0.182582	-0.168994	354	348	353	338	324	307	157.8	163.583	157.8	350.5
ACH-000726	TE14	Esophagus/Stomach	-0.00603721	-0.0114213	-0.369554	-0.113297	-0.177281	-0.167888	106	127	581	171	312	306	38767.3	41884.9	38767.3	31427.3
ACH-000638	NCIH441	Lung	-0.0700306	-0.0867041	-0.254864	-0.199056	-0.129184	-0.167452	403	469	343	419	211	305	9824	12617	9824	10078.8
ACH-000956	22RV1	Prostate	-0.0658568	-0.0113575	-0.186616	-0.19841	-0.273053	-0.167359	390	125	200	415	560	304	30582.5	39650	30582.5	29825.7
ACH-000261	RERFLCAI	Lung	-0.0714936	-0.0811199	-0.227034	-0.160534	-0.199757	-0.167111	411	440	276	300	361	303	4907.3	5354.92	4907.3	4356.5
ACH-000645	JL1	Pleura	-0.0839554	-0.0920309	-0.224315	-0.174241	-0.174126	-0.166178	475	498	269	340	306	302	10579.3	10152.9	10579.3	8140
ACH-000265	KP4	Pancreas	-0.0337287	-0.0385437	-0.24395	-0.179208	-0.201724	-0.165856	224	256	305	351	365	301	3640.7	2434.92	3640.7	1892.8
ACH-000012	HCC827	Lung	-0.0252465	-0.0333057	-0.313356	-0.124114	-0.192381	-0.165789	185	225	456	204	345	300	13245.5	13659	13245.5	10255.5
ACH-000637	KYSE520	Esophagus/Stomach	-0.0511752	-0.0516733	-0.317182	-0.114924	-0.17821	-0.165497	307	304	467	177	314	299	10581.7	14089.7	10581.7	10621.7
ACH-000542	HEYA8	Ovary/Fallopian Tube	-0.0547738	-0.067512	-0.218197	-0.201179	-0.174954	-0.165461	326	382	256	432	308	298	4625.2	6075.67	4625.2	4989.2
ACH-000456	BCPAP	Thyroid	-0.0252909	-0.0417263	-0.179926	-0.174366	-0.260259	-0.164069	186	268	182	341	527	297	20287.7	21559	20287.7	16380.5
ACH-000118	HUPT3	Pancreas	-0.0676707	-0.0655179	-0.28223	-0.266155	-0.040796	-0.163675	394	371	401	605	73	296	36241.2	48057	36241.2	36927.2
ACH-001001	143B	Bone	-0.0942401	-0.128817	-0.430607	0.065596	-0.16081	-0.16366	525	664	681	10	272	295	82036.3	105653	82036.3	81737.3
ACH-000250	KMRC20	Kidney	-0.119484	-0.096494	-0.19224	-0.262614	-0.101831	-0.163295	631	522	212	598	158	294	49607.2	48323.7	49607.2	37475.2
ACH-000423	SKMEL3	Skin	-0.101641	-0.0948306	-0.231852	-0.195543	-0.130596	-0.163205	561	510	285	404	214	293	21430.7	17064.9	21430.7	13524.7
ACH-000891	HCC1438	Lung	-0.0556714	-0.0565027	-0.142373	-0.191596	-0.262072	-0.163136	333	328	109	387	532	292	23150.7	30858	23150.7	23585.3
ACH-000330	EFM19	Breast	-0.0328989	-0.0582091	-0.183108	-0.167708	-0.241573	-0.162649	217	337	192	320	470	291	12240.7	12930.9	12240.7	9998.5
ACH-000572	G361	Skin	-0.0728953	-0.0544482	-0.230539	-0.210557	-0.153678	-0.162306	418	318	281	451	257	290	7283.5	7490.92	7283.5	5888.3
ACH-000091	OV56	Ovary/Fallopian Tube	-0.0853989	-0.0964737	-0.186848	-0.164878	-0.20089	-0.162272	487	521	201	314	363	289	16994.2	17635.6	16994.2	13964.8
ACH-000787	LXF289	Lung	-0.00906766	-0.00741829	-0.327028	-0.163563	-0.148571	-0.161645	118	108	484	309	250	288	23938.2	24233.6	23938.2	18175.2
ACH-000860	NCIH358	Lung	-0.0526619	-0.0611617	-0.313808	-0.140874	-0.128117	-0.16099	317	353	458	240	208	287	9742.7	12988.9	9742.7	9895.7
ACH-000599	PATU8902	Pancreas	-0.0784007	-0.0784982	-0.159482	-0.186969	-0.217669	-0.160654	448	422	130	376	402	286	16602.8	18579.7	16602.8	14367.2
ACH-000967	SNUC2A	Bowel	-0.0792658	-0.0633793	-0.156095	-0.233779	-0.189109	-0.160591	454	360	124	523	335	285	22930.7	26829.7	22930.7	20632.3
ACH-000880	AGS	Esophagus/Stomach	-0.0250224	-0.0393231	-0.295479	-0.137552	-0.168558	-0.160228	184	259	423	235	289	284	8048	7049	8048	5348
ACH-000845	NCIH1373	Lung	-0.0790661	-0.0862175	-0.26005	-0.147994	-0.144272	-0.159633	453	467	357	259	239	283	11206	10939.7	11206	8656
ACH-000295	EM2	Myeloid	-0.0899647	-0.0893503	-0.368379	-0.115706	-0.0645578	-0.159498	504	485	577	180	98	282	46026.7	53752.7	46026.7	40876.3
ACH-001329	ANGMCSS	CNS/Brain	-0.0903743	-0.058499	-0.191864	-0.213401	-0.173393	-0.159289	505	341	209	461	305	281	14331.2	10848	14331.2	8596.8
ACH-000035	NCIH1650	Lung	-0.0518523	-0.0613093	-0.251028	-0.182003	-0.141683	-0.159006	313	354	332	361	233	280	2647.3	3516.67	2647.3	2957.5
ACH-000207	DETROIT562	Head and Neck	-0.00872302	-0.030933	-0.315263	-0.116137	-0.17019	-0.158131	116	209	463	184	295	279	17832.3	15910.2	17832.3	11948
ACH-001192	SKNEP1	Bone	-0.00822458	-0.0156534	-0.19331	-0.162333	-0.257562	-0.157215	115	139	216	306	517	278	26439.3	26660.3	26439.3	20049.7
ACH-000461	SNU1196	Biliary Tract	-0.024676	-0.0326516	-0.226279	-0.197335	-0.172465	-0.157183	181	221	273	412	300	277	7780.3	6501.67	7780.3	4996.3
ACH-000670	SBC5	Lung	-0.00415103	-0.0299643	-0.307312	-0.109029	-0.181407	-0.156928	100	202	441	162	322	276	18526.8	15893.6	18526.8	11926.8
ACH-000075	U87MG	CNS/Brain	-0.0574043	-0.0709493	-0.245706	-0.0920685	-0.218121	-0.156711	344	394	315	128	405	275	12531.7	16409.7	12531.7	12559.3
ACH-000097	ZR751	Breast	-0.0493369	-0.0317335	-0.216302	-0.244267	-0.134446	-0.156687	297	213	250	547	219	274	19378.2	25809.6	19378.2	19578.3
ACH-000716	TT2609C02	Thyroid	-0.0295746	-0.0285648	-0.269601	-0.215931	-0.111317	-0.156354	205	196	375	470	177	273	17077.3	20129.7	17077.3	15295.7
ACH-000669	SW900	Lung	-0.0324809	-0.0260933	-0.182877	-0.242798	-0.171205	-0.155743	216	187	191	541	298	272	22223.3	27554.2	22223.3	20873.7
ACH-001306	8305C	Thyroid	-0.0443456	-0.0480714	-0.286249	-0.12048	-0.167798	-0.15565	271	291	405	191	286	271	5849.2	7666.92	5849.2	5849.2
ACH-000169	RD	Soft Tissue	-0.0204958	-0.0138826	-0.140011	-0.190041	-0.277478	-0.155353	157	134	103	381	569	270	40217.2	48414.9	40217.2	36454.3
ACH-000504	SNB75	CNS/Brain	-0.0618706	-0.0399154	-0.26191	-0.243589	-0.0738699	-0.154821	369	261	361	545	108	269	25686.2	33574.9	25686.2	25676.2
ACH-000913	ESS1	Uterus	-0.00367969	0.0179703	-0.268272	-0.232861	-0.134747	-0.154477	99	46	372	517	221	268	37856.5	40848.7	37856.5	30724.7
ACH-000092	NCIH2452	Pleura	-0.055978	-0.0583166	-0.149212	-0.166524	-0.241024	-0.153769	337	338	116	315	464	267	15702.5	20716.2	15702.5	15877.5
ACH-000516	CAL78	Bone	-0.0309598	-0.022426	-0.209002	-0.140101	-0.241407	-0.153234	211	168	242	237	468	266	13711.7	17058.2	13711.7	12826.2
ACH-000698	DMS53	Lung	-0.0349111	-0.0316046	-0.0681022	-0.227901	-0.285149	-0.153189	228	212	35	507	583	265	51311.5	65404.9	51311.5	50012.8
ACH-001016	BECKER	CNS/Brain	-0.0615232	-0.0572381	-0.176047	-0.181783	-0.194227	-0.152324	366	331	173	360	349	264	6549.7	7682.92	6549.7	6070.3
ACH-000808	HUH28	Biliary Tract	-0.0389569	-0.049457	-0.166005	-0.191847	-0.199992	-0.151825	247	296	145	389	362	263	9467.7	11930	9467.7	9192.5
ACH-000401	COLO800	Skin	-0.0244289	-0.0302761	-0.221985	-0.128266	-0.226663	-0.151798	178	204	262	213	426	262	9892.8	10616.2	9892.8	8002.8
ACH-000472	HSC2	Head and Neck	-0.0570998	-0.058644	-0.170585	-0.134244	-0.243343	-0.151704	343	343	158	227	474	261	14765.5	19205.7	14765.5	14716.3
ACH-000714	KMS11	Lymphoid	-0.0808246	-0.0847482	-0.160541	-0.315104	-0.0463973	-0.151698	459	460	132	694	77	260	65833.3	84048.9	65833.3	64340.8
ACH-000903	FTC133	Thyroid	-0.0531025	-0.0541317	-0.17074	-0.164014	-0.21781	-0.151674	319	315	159	310	403	259	7792.2	10257.6	7792.2	7978.2
ACH-000146	THP1	Myeloid	-0.117095	-0.189271	-0.163754	-0.555774	0.30278	-0.151505	620	825	136	862	1	258	157985	203474	157985	160446
ACH-000997	HCT15	Bowel	-0.0312384	-0.0446306	-0.255395	-0.206059	-0.0960127	-0.150524	213	278	346	440	140	257	13497.8	15932	13497.8	12336.2
ACH-000686	SNU878	Liver	-0.0419436	-0.0494155	-0.23372	-0.0713965	-0.246698	-0.150307	260	295	288	96	491	256	19721.5	26013.7	19721.5	19776.7
ACH-001740	RH28	Soft Tissue	-0.14665	-0.0765278	-0.244788	-0.276429	2.50633e-06	-0.149436	755	414	310	622	39	255	77501.5	58781.6	77501.5	45751.5
ACH-000915	IPC298	Skin	-0.046241	-0.043716	-0.200694	-0.160486	-0.190748	-0.148911	279	273	228	299	338	254	1605.3	2132.33	1605.3	1785.3
ACH-000350	COLO678	Bowel	-0.0954158	-0.0840931	-0.26001	-0.237594	-0.0111466	-0.148211	536	453	356	534	46	253	41347	45628.9	41347	35998.3
ACH-000630	YD8	Head and Neck	-0.0850912	-0.0726039	-0.24747	-0.127696	-0.144906	-0.148169	480	402	320	211	242	252	12421	7310.92	12421	5831.8
ACH-000367	NCIH226	Pleura	-0.0846537	-0.0773763	-0.248066	-0.167443	-0.0990327	-0.147979	477	417	323	319	147	251	15654.8	12659.7	15654.8	10004.8
ACH-000897	FTC238	Thyroid	0.0167233	0.00529395	-0.267917	-0.101105	-0.226052	-0.147445	51	67	371	142	425	250	30623.2	30137.6	30623.2	22603.5
ACH-000694	TE9	Esophagus/Stomach	0.00762531	-0.00574362	-0.324557	-0.0807412	-0.17665	-0.146923	69	102	477	108	311	249	30845.3	32439	30845.3	24329.3
ACH-000693	KYSE180	Esophagus/Stomach	-0.0484197	-0.0576269	-0.179745	-0.193712	-0.155899	-0.146746	293	335	180	397	264	248	6546.7	8728.67	6546.7	6969.7
ACH-000467	HCC56	Bowel	-0.0175555	-0.0213692	-0.244448	-0.151962	-0.161205	-0.144746	147	162	308	268	274	247	5240.2	3990.67	5240.2	3000.2
ACH-000768	MDAMB231	Breast	-0.0789718	-0.0746639	-0.175971	-0.21311	-0.114743	-0.144622	452	407	172	459	184	246	20904.7	22149.7	20904.7	17320.3
ACH-000916	NCIH1573	Lung	-0.0106458	0.00729178	-0.342478	-0.143854	-0.0986569	-0.144424	126	66	523	248	146	245	32651.2	39710.9	32651.2	29783.3
ACH-000399	NCIH2196	Lung	-0.0448849	-0.0794963	-0.182327	-0.0914195	-0.224146	-0.144347	273	427	188	125	418	244	18249.7	24260.3	18249.7	18609.3
ACH-000445	KNS60	CNS/Brain	-0.0466513	-0.0464722	-0.172255	-0.190147	-0.167066	-0.143985	283	285	163	382	284	243	6035.3	8041.67	6035.3	6283.3
ACH-000604	KYO1	Myeloid	-0.0843917	-0.0940348	-0.29408	-0.000874603	-0.186498	-0.143872	476	507	415	24	330	242	37856.3	43902	37856.3	34112.3
ACH-000898	SNU719	Esophagus/Stomach	-0.00803609	0.00421419	-0.217236	-0.154266	-0.207965	-0.143813	112	73	252	279	381	241	15924.3	16426.2	15924.3	12325.2
ACH-000837	NCIH322	Lung	-0.0200119	-0.0237865	-0.245616	-0.104263	-0.198482	-0.143037	156	179	314	148	360	240	9686.8	10546.9	9686.8	7931.2
ACH-000233	DEL	Lymphoid	-0.0405495	-0.0322936	-0.164179	-0.217188	-0.15796	-0.142905	253	218	137	473	266	239	15476.3	20523	15476.3	15630.3
ACH-000208	U178	CNS/Brain	-0.0870618	-0.0710599	-0.19501	-0.235758	-0.0697469	-0.142894	495	395	221	530	103	238	33273.2	35458.2	33273.2	27696.3
ACH-000562	HCC78	Lung	-0.0593872	-0.0551585	-0.18904	-0.215237	-0.109575	-0.142253	352	320	204	467	174	237	14006.8	17691.6	14006.8	13857.3
ACH-000812	COLO783	Skin	-0.0538481	-0.0552155	-0.185951	-0.145699	-0.18001	-0.141719	322	321	198	252	320	236	3129.8	3526.25	3129.8	2914.8
ACH-000464	CAS1	CNS/Brain	-0.0518281	-0.0553429	-0.311625	-0.142008	-0.0569172	-0.141473	311	322	448	244	91	235	16978.7	22316.2	16978.7	17077.5
ACH-000479	KNS81	CNS/Brain	-0.0506174	-0.0328748	-0.164823	-0.212722	-0.1552	-0.141405	301	222	138	458	260	234	13991.2	18390.3	13991.2	14044.8
ACH-000352	HCC1428	Breast	-0.0366846	-0.0350375	-0.129417	-0.136136	-0.264891	-0.14137	239	237	87	232	540	233	27459.5	36286	27459.5	27550.7
ACH-000719	RMGI	Ovary/Fallopian Tube	-0.0424513	-0.0402302	-0.257669	-0.0631927	-0.20373	-0.141206	266	263	348	83	370	232	12759.5	17012.7	12759.5	12990.7
ACH-000023	PATU8988T	Pancreas	-0.0180722	-0.0112737	-0.222905	-0.190538	-0.139657	-0.141093	149	124	267	383	230	231	10643.3	11416.7	10643.3	8642.5
ACH-000086	ACCMESO1	Pleura	-0.0459403	-0.0379924	-0.157718	-0.130806	-0.236052	-0.140642	278	253	128	218	451	230	13971.3	18564.3	13971.3	14134.5
ACH-000013	ONCODG1	Ovary/Fallopian Tube	0.0344775	0.0299763	-0.140738	-0.290296	-0.159404	-0.140115	26	32	104	653	269	229	69068.7	76923	69068.7	57944.3
ACH-000943	RKO	Bowel	-0.0604475	-0.0528816	-0.16666	-0.207115	-0.133301	-0.139989	359	308	148	444	216	228	13579	16398.7	13579	12819.2
ACH-000957	LS180	Bowel	-0.0265748	-0.0178089	-0.271347	-0.162339	-0.107957	-0.139863	190	149	378	307	169	227	9836.3	12130.9	9836.3	9211
ACH-002010	MP41	Eye	-0.0750566	-0.0570748	-0.183785	-0.00833895	-0.309715	-0.139728	433	330	193	28	634	226	53198.3	65944.2	53198.3	50445.2
ACH-000643	HDQP1	Breast	-0.049816	-0.0375613	-0.254965	-0.113168	-0.149678	-0.138843	300	250	344	170	252	225	4217.2	5058.67	4217.2	3962.2
ACH-000936	EFO27	Ovary/Fallopian Tube	-0.0648198	-0.0318805	-0.312493	-0.107756	-0.102343	-0.138618	382	214	452	157	160	224	18407	19592.2	18407	14788.8
ACH-000884	MDAMB435S	Skin	-0.0608105	-0.0715793	-0.214009	-0.191173	-0.0771976	-0.13849	363	396	247	386	115	223	14401.3	17620.7	14401.3	14009.3
ACH-000796	MCAS	Ovary/Fallopian Tube	-0.00973127	-0.0244833	-0.1715	-0.141977	-0.215935	-0.138474	122	182	161	243	398	222	11683.7	11478	11683.7	8723.7
ACH-000878	HCC15	Lung	0.0124221	-0.00432236	-0.192701	-0.259292	-0.0972266	-0.138386	57	95	214	591	143	221	46450	50862.9	46450	38463.2
ACH-000819	LN18	CNS/Brain	-0.0564874	-0.060342	-0.189886	-0.129137	-0.170837	-0.137551	340	352	207	214	297	220	4684.5	4844.33	4684.5	4084.5
ACH-000701	RMUGS	Ovary/Fallopian Tube	-0.0245171	-0.0371	-0.157169	-0.141903	-0.213869	-0.13751	179	247	127	242	391	219	9826.2	11690.2	9826.2	8982.2
ACH-001321	TT	Thyroid	-0.069812	-0.0588124	-0.202699	-0.156886	-0.12924	-0.136909	400	344	234	287	212	218	6024.8	3474.25	6024.8	3131
ACH-000996	HEC251	Uterus	-0.0339783	-0.04487	-0.183955	-0.216543	-0.100386	-0.136438	225	280	194	472	150	217	15734.2	20338.7	15734.2	15903.8
ACH-000985	LS411N	Bowel	-0.0205057	-0.0292138	-0.294194	-0.114714	-0.105717	-0.13596	158	198	418	176	166	216	12083.2	14339.7	12083.2	10865.2
ACH-000890	SW1271	Lung	-0.0170585	-0.0306415	-0.205607	-0.156217	-0.15134	-0.135952	145	206	238	284	255	215	2827.3	1062.92	2827.3	986.3
ACH-000659	SCLC21H	Lung	-0.0777144	-0.0442476	-0.135276	-0.231182	-0.13038	-0.135272	444	276	93	514	213	214	29301.5	31362	29301.5	24241.5
ACH-000699	HCC1395	Breast	-0.0356973	-0.0418543	-0.172428	-0.271205	-0.053048	-0.134634	234	269	164	612	85	213	40920.7	53933.7	40920.7	41416.3
ACH-000403	NCIH747	Bowel	-0.0331217	-0.0158002	-0.226949	-0.143083	-0.152479	-0.134578	218	140	275	247	256	212	2798.7	3696.33	2798.7	2833.5
ACH-000738	GB1	CNS/Brain	-0.0578803	-0.050897	-0.135407	-0.223529	-0.127162	-0.134249	347	301	94	495	201	211	22925.8	29097.6	22925.8	22585.8
ACH-000552	HT29	Bowel	-0.0544551	-0.0572594	-0.170106	-0.154111	-0.154334	-0.133953	325	332	156	278	259	210	5012.5	5422.92	5012.5	4495
ACH-000210	CADOES1	Bone	-0.0397078	-0.0435658	-0.109647	-0.185426	-0.197164	-0.133951	249	272	64	372	354	209	15009.2	19939.7	15009.2	15593.2
ACH-000976	HUCCT1	Biliary Tract	-0.0743927	-0.0649464	-0.193621	-0.182004	-0.0935815	-0.133538	429	367	217	362	138	208	14518.3	12700.7	14518.3	10319.3
ACH-000116	OAW28	Ovary/Fallopian Tube	0.00871487	0.00506731	-0.110882	-0.18212	-0.246156	-0.133523	65	69	66	363	487	207	40445	45166.2	40445	34182.8
ACH-000011	253J	Bladder/Urinary Tract	-0.0240309	-0.0322839	-0.237767	-0.13557	-0.128033	-0.133413	175	217	292	231	207	206	1852.8	1453.58	1852.8	1279.3
ACH-000791	RERFLCAD1	Lung	-0.0481367	-0.0584423	-0.16738	-0.199018	-0.108667	-0.133377	290	340	151	418	171	205	12771.5	16922	12771.5	13536.5
ACH-000573	MDAMB436	Breast	-0.0408585	-0.0339186	-0.180705	-0.240003	-0.0726802	-0.131827	255	227	183	538	107	204	26929	35884.9	26929	27627.7
ACH-000760	LNZ308	CNS/Brain	-0.102599	-0.088379	-0.248182	0.187855	-0.377656	-0.13159	564	477	324	2	751	203	79355.3	97593.7	79355.3	80077.3
ACH-000278	COV362	Ovary/Fallopian Tube	-0.0278285	-0.0230287	-0.260971	-0.204639	-0.0356636	-0.131076	195	172	358	436	65	202	22369.7	28776.2	22369.7	22203.8
ACH-001624	ONDA9	CNS/Brain	-0.084876	-0.0869921	-0.241617	-0.059148	-0.135666	-0.130856	478	471	301	78	223	201	28904.7	26807.6	28904.7	21010.2
ACH-000739	HEPG2	Liver	0.00189175	-0.00327841	-0.204387	-0.0569701	-0.258613	-0.130812	79	91	237	73	521	200	36765.2	42899.7	36765.2	32360.8
ACH-000648	NCIH28	Pleura	-0.0618327	-0.0810044	-0.25881	-0.0675911	-0.115406	-0.130703	368	439	352	85	185	199	21272.7	25548.2	21272.7	20039
ACH-000717	COLO680N	Esophagus/Stomach	-0.0140026	-0.0194638	-0.202366	-0.122175	-0.177963	-0.130492	135	152	232	199	313	198	5032.7	4598	5032.7	3583.7
ACH-000485	GSU	Esophagus/Stomach	-0.0357835	-0.0445402	-0.216171	-0.162113	-0.0977517	-0.130144	235	277	249	304	144	197	3692.7	4904.33	3692.7	4110.7
ACH-000893	NCIH1651	Lung	-0.00703897	-0.00564664	-0.0931842	-0.246231	-0.173249	-0.129578	108	101	50	558	303	196	44164.5	53279.3	44164.5	40609.3
ACH-001745	RHJT	Soft Tissue	-0.00501896	-0.0293749	-0.200066	-0.180718	-0.103146	-0.128326	101	199	226	357	163	195	9018.2	7146.25	9018.2	5700
ACH-000644	COLO829	Skin	-0.0345055	-0.0480063	-0.0626368	-0.0837913	-0.317856	-0.128073	226	289	33	114	648	194	56341.5	74582	56341.5	57122.3
ACH-000994	HEC59	Uterus	-0.0738415	-0.0643242	-0.182116	-0.149997	-0.11379	-0.127557	423	366	187	264	183	193	11513.3	7370	11513.3	6177.3
ACH-000496	NCIH1792	Lung	0.0406501	-0.000991306	-0.186936	-0.113487	-0.208027	-0.127361	16	86	202	173	382	192	19183.2	15463.6	19183.2	11668
ACH-000560	ECC10	Esophagus/Stomach	-0.133563	-0.00448861	-0.275541	-0.219488	-0.00951824	-0.127259	688	97	388	482	42	191	72855.8	46506.9	72855.8	35630.5
ACH-000107	CAPAN2	Pancreas	-0.0563576	-0.0725834	-0.220239	-0.107306	-0.108328	-0.127114	339	401	260	152	170	190	11447.3	12944.2	11447.3	10329.8
ACH-000991	SNU81	Bowel	-0.028842	-0.0261099	-0.17347	-0.207056	-0.098335	-0.126243	204	188	166	443	145	189	14781.7	19444.3	14781.7	15015.7
ACH-000466	SNU216	Esophagus/Stomach	-0.00190806	-0.0235773	-0.324952	0.0808277	-0.235862	-0.125891	94	177	478	8	450	188	44960.8	50894.9	44960.8	39800.2
ACH-000652	SUIT2	Pancreas	-0.0724522	-0.0669392	-0.167123	-0.233356	-0.0348385	-0.125564	415	379	149	519	64	187	36447.2	43572.9	36447.2	34326.8
ACH-001164	CCLFPEDS0003T	Soft Tissue	0.0019166	0.00284602	-0.0429712	-0.194102	-0.267515	-0.125435	78	78	20	400	546	186	54726.8	64038.7	54726.8	49154
ACH-001075	NCIH292	Lung	-0.0075056	0.000531236	-0.247061	-0.127642	-0.125377	-0.124887	110	83	319	210	197	185	8686.7	9312.92	8686.7	7044.2
ACH-000961	ISHIKAWAHERAKLIO02ER	Uterus	-0.0250062	-0.0276728	-0.189042	-0.169036	-0.10868	-0.123608	183	195	205	325	172	184	3867	4702.25	3867	3850.7
ACH-000122	SUPT11	Lymphoid	-0.0439467	0.0129629	-0.0871765	-0.454738	0.0363778	-0.123143	269	55	45	826	23	183	115878	154235	115878	116265
ACH-000416	NCIH838	Lung	-0.0420612	-0.0488136	-0.13721	-0.136266	-0.168713	-0.122751	263	294	96	233	290	182	6653.7	8549.58	6653.7	6840
ACH-000711	JIMT1	Breast	-0.0627669	-0.0743132	-0.194847	-0.100703	-0.120583	-0.122612	375	406	220	141	191	181	13711.3	13385.7	13711.3	10723.7
ACH-000305	ECGI10	Esophagus/Stomach	-0.0117072	-0.0253869	-0.202897	-0.123308	-0.138678	-0.122567	129	185	235	200	229	180	1808.8	563.583	1808.8	630.7
ACH-000979	DU145	Prostate	-0.0349891	-0.0340575	-0.171743	-0.121615	-0.162286	-0.122425	229	229	162	195	279	179	1906.2	2498.25	1906.2	2151.2
ACH-000008	A101D	Skin	-0.0319972	-0.0306464	-0.149581	-0.124074	-0.184874	-0.122294	214	207	117	203	328	178	5643.7	7524.92	5643.7	5899.3
ACH-000945	NCIH650	Lung	-0.0155634	-0.0216424	-0.12129	-0.114235	-0.231861	-0.122257	140	163	75	174	441	177	19835.3	25016.2	19835.3	19025
ACH-000395	NCIH520	Lung	-0.0465444	-0.0367943	-0.182738	-0.16829	-0.100807	-0.122157	281	245	190	323	155	176	4578.2	5362.25	4578.2	4567.7
ACH-000678	MKN7	Esophagus/Stomach	-0.0681896	-0.0434493	-0.16489	-0.121897	-0.155226	-0.121366	397	271	139	197	261	175	9314	3778.67	9314	3186.8
ACH-001111	L82	Lymphoid	-0.123458	-0.156418	-0.35203	0.0956567	-0.0725496	-0.121335	645	761	542	6	106	174	112866	127867	112866	102362
ACH-000481	NCIH2170	Lung	-0.0028647	-0.0208587	-0.245289	-0.174562	-0.0421597	-0.120717	96	161	313	342	75	173	15215.3	16002.9	15215.3	12497.2
ACH-000027	GOS3	CNS/Brain	-0.0616977	-0.0555479	-0.154767	-0.152509	-0.113294	-0.11903	367	323	123	269	182	172	10023.2	7930.25	10023.2	6493.7
ACH-000924	NCIH2172	Lung	-0.00704367	-0.00835909	-0.151206	-0.106358	-0.206915	-0.118209	109	110	120	150	377	171	13254.7	15955.6	13254.7	12033.3
ACH-000766	NCIH1648	Lung	-0.0382793	-0.0353499	-0.267444	-0.170746	0.00271799	-0.117705	245	239	367	332	37	170	16437	21915.6	16437	17524.5
ACH-002041	HOTHC	Thyroid	-0.0676726	-0.0897583	-0.181913	-0.0330472	-0.165259	-0.117494	395	489	186	49	282	169	29776.7	34211	29776.7	27019.5
ACH-000223	HCC1937	Breast	-0.0287523	-0.0305511	-0.175808	-0.134625	-0.128947	-0.117483	203	205	171	229	210	168	437.8	583.583	437.8	693.3
ACH-000277	HCC1419	Breast	-0.0260691	-0.00446101	-0.176156	-0.0732289	-0.213624	-0.116867	187	96	174	99	390	167	14344.7	19124.2	14344.7	14446.7
ACH-000040	U118MG	CNS/Brain	0.00744088	0.0201229	-0.184517	-0.169055	-0.131423	-0.116218	70	41	196	326	215	166	13419.3	13759	13419.3	10481.7
ACH-000682	SNU1066	Head and Neck	-0.0217436	-0.0148601	-0.189471	-0.148086	-0.112113	-0.116133	165	138	206	260	181	165	2141.5	2594.92	2141.5	2141.5
ACH-000681	A549	Lung	-0.0281545	-0.0454567	-0.167196	-0.131267	-0.120045	-0.115991	197	281	150	220	190	164	2320.3	3046.92	2320.3	2713
ACH-000549	SNU1076	Head and Neck	-0.0519642	-0.0658232	-0.196229	-0.113452	-0.0790258	-0.113632	314	374	223	172	117	163	10868.5	12209.7	10868.5	9841.7
ACH-001550	MCC13	Skin	-0.0658879	-0.0560717	-0.334585	-0.0516027	-0.0112995	-0.11339	391	327	506	63	49	162	41309.2	48692.9	41309.2	37622.3
ACH-000276	HCC38	Breast	0.0102124	-0.00324811	-0.190112	-0.209059	-0.05071	-0.113282	61	90	208	448	84	161	26017.2	28966.3	26017.2	22157.2
ACH-000579	UACC257	Skin	-0.0268628	-0.0471441	-0.138695	-0.0958175	-0.169818	-0.112869	191	288	98	134	293	160	7807.7	10370.2	7807.7	8151.8
ACH-000892	NCIH1563	Lung	-0.0221004	-0.0244652	-0.106309	-0.152962	-0.167449	-0.112796	168	181	62	271	285	159	8119.3	10556.9	8119.3	8249.8
ACH-000410	SAOS2	Bone	-0.0948852	-0.0981908	-0.312467	0.0143919	-0.0536164	-0.112471	528	534	451	16	87	158	63218.7	66815.3	63218.7	52710.7
ACH-000182	SNU869	Ampulla of Vater	0.00485177	-0.00874058	-0.170194	-0.133602	-0.136667	-0.112301	76	113	157	225	226	157	4463.3	3052.92	4463.3	2397.8
ACH-000477	MALME3M	Skin	-0.0120658	-0.00974779	-0.209624	-0.118656	-0.110652	-0.11217	131	115	243	187	176	156	2549.8	2752.92	2549.8	2182.3
ACH-001211	TTC549	Soft Tissue	-0.0143882	-0.0118477	-0.229141	-0.0496027	-0.153821	-0.111103	137	128	277	61	258	155	8475.7	10784.7	8475.7	8223.7
ACH-000212	CAL120	Breast	-0.0609927	-0.0516464	-0.181231	-0.101238	-0.110196	-0.111078	364	303	185	143	175	154	8956	4899.67	8956	4126
ACH-000835	GCT	Soft Tissue	-0.0335492	-0.0206175	-0.142707	-0.1929	-0.0880364	-0.111065	223	160	110	393	124	153	13308.5	17560.9	13308.5	13553.5
ACH-000564	KHM1B	Lymphoid	-0.0419893	-0.0343695	-0.166256	-0.213726	-0.0294782	-0.110958	262	231	146	463	61	152	22724.3	29938.9	22724.3	23527.3
ACH-000843	HARA	Lung	-0.00776147	-0.0288686	-0.250551	-0.0886328	-0.074715	-0.110692	111	197	331	121	110	151	9013	10363.6	9013	8073
ACH-000437	SW1088	CNS/Brain	-0.00890589	-0.0169173	-0.235429	-0.0717986	-0.118207	-0.110588	117	148	291	97	188	150	5892.7	6764.67	5892.7	5265.7
ACH-001239	WM2664	Skin	-0.0151849	-0.0083634	-0.00921256	-0.205738	-0.218146	-0.110365	138	111	13	439	406	149	36000.3	45102.2	36000.3	35565.8
ACH-000244	DKMG	CNS/Brain	-0.0639257	-0.0532243	-0.203561	-0.107832	-0.0757324	-0.110087	379	310	236	159	113	148	11731.3	7521.67	11731.3	6279.7
ACH-000215	LN382	CNS/Brain	0.0214552	0.0301352	-0.101881	-0.218966	-0.148323	-0.109759	42	31	57	479	248	147	37507.3	43032.9	37507.3	32918.8
ACH-000404	K029AX	Skin	0.00964382	-0.0108312	-0.22388	-0.0338941	-0.170317	-0.109731	62	120	268	50	296	146	13365.2	13883.7	13365.2	10694
ACH-000252	LS1034	Bowel	-0.0152825	-0.0167657	-0.195428	-0.0954216	-0.127462	-0.108769	139	146	222	132	202	145	1673.2	1875.67	1673.2	1592.8
ACH-000822	SKMEL24	Skin	0.00854497	0.00944322	-0.143666	-0.107101	-0.193186	-0.108627	66	62	111	151	347	144	13774.3	15604.9	13774.3	11816.5
ACH-000026	253JBV	Bladder/Urinary Tract	-0.0473577	-0.0357418	-0.178861	-0.0256564	-0.193956	-0.108554	286	241	175	44	348	143	13543.7	16176.7	13543.7	12828.7
ACH-001345	GP5D	Bowel	-0.059344	-0.00393836	-0.251225	-0.316478	0.137895	-0.108436	351	94	333	697	6	142	72524.7	95448.3	72524.7	75534.3
ACH-000417	PANC0813	Pancreas	-0.0821734	-0.0691433	-0.169864	-0.182222	-0.0117712	-0.10825	464	385	155	364	50	141	30099.3	26572.3	30099.3	21830.5
ACH-000532	SNU61	Bowel	0.0425273	0.0266314	-0.17888	-0.107785	-0.168776	-0.107202	14	37	176	158	291	140	12697.7	10809.7	12697.7	8237.3
ACH-000001	NIHOVCAR3	Ovary/Fallopian Tube	0.025776	0.00902868	-0.126323	-0.134253	-0.175383	-0.106733	36	63	82	228	309	139	14087.3	13959	14087.3	10667.7
ACH-000291	OV90	Ovary/Fallopian Tube	0.00717464	-0.0030669	-0.055763	-0.0479156	-0.318886	-0.106408	71	89	29	59	649	138	69390.8	87625	69390.8	66657.2
ACH-000753	JMSU1	Bladder/Urinary Tract	0.0085218	0.0011772	-0.229801	-0.0492474	-0.146831	-0.106175	67	81	279	60	245	137	11337.8	12490.2	11337.8	9538.8
ACH-000281	KP2	Pancreas	-0.00320203	-0.0102726	-0.25719	-0.0554988	-0.100653	-0.105904	98	116	347	71	154	136	12166.7	14762	12166.7	11330.7
ACH-000615	SKMEL28	Skin	-0.0557427	-0.0796597	-0.210241	-0.0113894	-0.120941	-0.105558	334	430	244	30	192	135	22794	27165.3	22794	21958.2
ACH-000666	NCIH1355	Lung	-0.00516509	0.00326871	-0.201991	-0.110586	-0.11158	-0.105222	102	75	231	166	178	134	3882.3	4200.33	3882.3	3312.7
ACH-000408	TE5	Esophagus/Stomach	-0.0123395	-0.0122193	-0.152161	-0.121959	-0.134391	-0.105183	133	132	122	198	218	133	1940.8	2270.33	1940.8	1940.8
ACH-000593	BC3C	Bladder/Urinary Tract	0.00466485	-0.0235348	-0.278368	-0.0183653	-0.100441	-0.105177	77	176	395	36	151	132	19395.5	22485.7	19395.5	17525.5
ACH-000855	KYSE150	Esophagus/Stomach	-0.0157916	-0.0199345	-0.20851	-0.0977667	-0.091174	-0.104346	142	154	240	137	133	131	2002.7	2516.67	2002.7	2132.5
ACH-000624	HCC1806	Breast	0.00918787	-0.00645335	-0.111945	-0.0700636	-0.227389	-0.103963	64	104	68	89	428	130	24309.8	29288.2	24309.8	22323.2
ACH-000421	SW837	Bowel	-0.000371171	-0.00545607	-0.101104	-0.231348	-0.0777756	-0.103921	89	98	55	516	116	129	36871.7	46094.9	36871.7	35475.7
ACH-000651	SW620	Bowel	0.0187398	0.00858355	-0.108579	-0.132244	-0.183414	-0.103913	46	64	63	221	325	128	15313.7	16432.9	15313.7	12648.7
ACH-000502	TCCPAN2	Pancreas	-0.0601949	-0.0529678	-0.166489	-0.156958	-0.038743	-0.103789	357	309	147	288	71	127	14451.8	13006.2	14451.8	10932.8
ACH-001190	SKMEL2	Skin	-0.00314931	-0.0254056	-0.109993	-0.0878996	-0.191681	-0.103745	97	186	65	119	341	126	12024.8	14294.2	12024.8	11256.3
ACH-000881	MELJUSO	Skin	0.0121746	-0.0144145	-0.245076	-0.0779239	-0.0748419	-0.103064	58	135	311	105	111	125	9494	9577	9494	7510.8
ACH-000840	HCC366	Lung	-0.0406465	-0.0566762	-0.17395	-0.0805521	-0.100897	-0.103019	254	329	168	106	157	124	7806.7	9316.67	7806.7	7858.7
ACH-001538	KKU213	Biliary Tract	-0.0333252	0.0352993	-0.217535	-0.241739	0.015984	-0.101998	220	25	254	539	31	123	44117.7	58807.6	44117.7	45698.8
ACH-000042	PANC0203	Pancreas	-0.00132078	-0.000241093	-0.3038	-0.105171	0.00592737	-0.100821	91	85	436	149	35	122	25576.2	32163.6	25576.2	24711.3
ACH-000480	HUH7	Liver	-0.0413618	-0.029824	-0.156438	-0.109385	-0.105758	-0.100351	257	201	125	163	167	121	2454.8	966.667	2454.8	1094.8
ACH-000517	SNU410	Pancreas	-0.0228421	-0.0190761	-0.133615	-0.158354	-0.0900642	-0.100277	169	150	91	290	129	120	5658.7	7540.67	5658.7	6060.5
ACH-000227	KPNYN	Peripheral Nervous System	-0.0117819	-0.0487744	-0.175396	-0.0827912	-0.0896354	-0.0991493	130	293	170	111	126	119	5516.5	6815.33	5516.5	5738.7
ACH-000748	SJSA1	Bone	-0.0603721	-0.0495385	-0.19253	-0.083216	-0.0686002	-0.0984712	358	297	213	113	101	118	12641.8	8501.33	12641.8	7169.8
ACH-000308	EFO21	Ovary/Fallopian Tube	-0.0477473	-0.0345541	-0.146816	-0.162296	-0.0485728	-0.0980597	288	234	113	305	80	117	10453.5	10998	10453.5	9119.7
ACH-000582	COLO741	Skin	-0.0080716	-0.00654783	-0.088859	-0.160365	-0.134453	-0.0975563	113	105	48	298	220	116	10092.7	12657.6	10092.7	10028.8
ACH-000510	NCIH1299	Lung	-0.0183366	-0.023403	-0.186017	-0.114956	-0.0640228	-0.0970996	151	174	199	178	96	115	1554.3	2041.58	1554.3	1968.3
ACH-000608	COV644	Ovary/Fallopian Tube	-0.0280793	0.00133528	-0.139222	-0.0822609	-0.164666	-0.0962036	196	80	100	109	281	114	7076.7	8672.33	7076.7	6666.7
ACH-000132	JHOS2	Ovary/Fallopian Tube	-0.0166642	0.000375975	-0.126978	-0.129936	-0.126201	-0.0956847	144	84	84	216	199	113	3849.8	5132.25	3849.8	4063.7
ACH-000318	TE10	Esophagus/Stomach	-0.0105373	-0.0103559	-0.192846	-0.110641	-0.0677144	-0.0953894	124	117	215	167	100	112	2158.3	2700.92	2158.3	2310.7
ACH-000525	NCIH2171	Lung	-0.0171169	0.0220086	-0.151565	-0.18358	-0.0625812	-0.0939294	146	38	121	368	94	111	16000.8	21311.6	16000.8	16375.3
ACH-000827	WM793	Skin	0.0458974	0.0438322	-0.224318	-0.0217561	-0.173286	-0.0938819	13	20	270	40	304	110	20940.8	22275.7	20940.8	17177.2
ACH-000720	TCCSUP	Bladder/Urinary Tract	0.0380515	0.0485218	-0.160651	-0.0446435	-0.215577	-0.0930875	19	16	133	56	396	109	25344.5	29198.9	25344.5	22239.5
ACH-000926	HT55	Bowel	-0.0424172	-0.0202825	-0.0844988	-0.204141	-0.0632672	-0.0930472	265	156	42	435	95	108	24341.3	30618	24341.3	24058.7
ACH-000984	HEC6	Uterus	0.000590404	-0.0145484	-0.111505	-0.148593	-0.0940622	-0.0921772	86	136	67	261	139	107	5719.7	6508.25	5719.7	5264
ACH-000826	CAL12T	Lung	-0.0306287	-0.0448084	-0.201878	-0.107382	-0.0131015	-0.0917926	210	279	230	153	51	106	7616.3	9886.25	7616.3	8458.7
ACH-000431	NCIH1694	Lung	-0.0334715	-0.0162619	-0.187905	-0.0244144	-0.135993	-0.0911436	221	142	203	43	225	105	5894.2	6634.92	5894.2	5441.8
ACH-001353	JOPACA1	Pancreas	-0.0565204	-0.0352331	-0.254633	-0.208727	0.136926	-0.0904169	341	238	341	446	7	104	27786.3	35211.3	27786.3	31151.7
ACH-000696	OVCAR8	Ovary/Fallopian Tube	0.0103063	0.0157181	-0.075064	-0.115856	-0.182435	-0.0894092	60	51	40	182	323	103	14796.7	17616.7	14796.7	13635.7
ACH-000268	SNU245	Biliary Tract	-0.0105494	-0.0163009	-0.261691	-0.0534525	-0.0253754	-0.089205	125	143	360	66	56	102	15166.5	19961.6	15166.5	15559.8
ACH-000256	COV318	Ovary/Fallopian Tube	0.00554409	0.011771	-0.165152	-0.0550581	-0.146585	-0.0887559	74	58	141	70	244	101	6060.8	7296.25	6060.8	5620.7
ACH-000341	SKNFI	Peripheral Nervous System	-0.0305023	-0.0326315	-0.141657	-0.0952797	-0.0836888	-0.0883142	209	220	107	131	118	100	2842.5	2663.33	2842.5	2384.7
ACH-000765	WM983B	Skin	-0.0278053	-0.0323402	-0.104164	-0.173296	-0.0418549	-0.0879138	194	219	59	336	74	99	12966.3	17159.3	12966.3	13935.3
ACH-000601	MIAPACA2	Pancreas	0.0198043	0.00466257	-0.159633	-0.0686334	-0.126915	-0.0876297	45	70	131	88	200	98	3699.7	3341.58	3699.7	2623.8
ACH-000471	LI7	Liver	0.00764648	0.0142951	-0.200155	-0.0239548	-0.135801	-0.0864039	68	52	227	42	224	97	8910.8	10638.9	8910.8	8287.3
ACH-000921	NCIH157DM	Lung	0.00495183	-0.00208653	-0.105055	-0.107696	-0.12575	-0.085147	75	87	60	156	198	96	3494.7	3986.25	3494.7	3160.8
ACH-000102	GMS10	CNS/Brain	-0.0185671	-0.011918	-0.168467	-0.108541	-0.0488423	-0.084442	152	130	153	161	82	95	1030.3	1261.67	1030.3	1212.7
ACH-000899	WM88	Skin	0.0169638	0.00408873	-0.141626	-0.110924	-0.08864	-0.0842754	50	74	106	168	125	94	2088.8	1542.92	2088.8	1274.8
ACH-000018	T24	Bladder/Urinary Tract	-0.063638	-0.0659934	-0.0703155	-0.151567	-0.0480894	-0.0839914	377	375	38	266	79	93	25887.5	25141.7	25887.5	20718.7
ACH-000021	NCIH1693	Lung	-0.00697742	-0.0163015	-0.139395	-0.0424108	-0.137105	-0.083803	107	144	101	53	228	92	4260.3	5520.33	4260.3	4452.3
ACH-000176	LOUNH91	Lung	0.0389721	0.0588237	-0.138582	-0.161858	-0.0933485	-0.0837411	18	12	97	303	137	91	14039.3	14926.9	14039.3	11623
ACH-000420	SNU449	Liver	-0.0361012	-0.0386054	-0.122992	-0.160301	-0.0112185	-0.0832793	236	257	78	297	48	90	12632.7	15682	12632.7	13041.5
ACH-000784	KYSE70	Esophagus/Stomach	0.0982071	0.0684395	-0.179402	-0.0579514	-0.161828	-0.0826854	4	8	179	74	277	89	13893.3	13983	13893.3	10901.3
ACH-000489	SW1116	Bowel	-0.0157642	0.00293089	-0.0527164	-0.169413	-0.108956	-0.0820385	141	77	25	328	173	88	13310.2	17721.6	13310.2	14078.7
ACH-000934	MDAMB361	Breast	-0.023989	-0.00752961	-0.0706323	-0.179464	-0.0698076	-0.0818584	173	109	39	353	104	87	14424.8	19106.9	14424.8	15155.8
ACH-000927	BT474	Breast	-0.0285344	-0.0229945	-0.160966	-0.133013	-0.00765256	-0.0811564	201	171	135	223	41	86	5097.2	5883.67	5097.2	5051.2
ACH-000713	CAOV3	Ovary/Fallopian Tube	0.028409	0.0297696	-0.178913	-0.0732037	-0.0991957	-0.0803857	33	33	177	98	148	85	4297.7	3980.67	4297.7	3153.7
ACH-000703	DMS79	Lung	-0.0585916	-0.057348	-0.115673	-0.222514	0.0741186	-0.080354	350	334	71	489	15	84	40356.7	49790.9	40356.7	41447.3
ACH-000232	U251MG	CNS/Brain	0.0395791	0.0207919	-0.113815	-0.0991988	-0.127999	-0.0800553	17	40	70	138	206	83	5975.2	5483.67	5975.2	4298.8
ACH-000628	NCIH596	Lung	0.0313282	0.0315427	-0.117761	-0.115757	-0.11751	-0.0798712	30	28	72	181	187	82	6249.3	6314	6249.3	4980.5
ACH-000434	NCIH1915	Lung	-0.0094945	-0.008691	-0.0670237	-0.158484	-0.084731	-0.0797324	120	112	34	291	119	81	8886.7	11752.7	8886.7	9487.3
ACH-000302	SNU1077	Uterus	0.000146912	0.00325263	-0.057161	-0.130755	-0.133327	-0.0794977	87	76	31	217	217	80	7401.8	9248.25	7401.8	7546.7
ACH-001307	8505C	Thyroid	-0.0322845	-0.0113788	-0.0603186	-0.141685	-0.101914	-0.0788241	215	126	32	241	159	79	6745.3	7473.67	6745.3	6337.3
ACH-000006	MONOMAC6	Myeloid	-0.0472225	-0.118313	-0.165941	0.17305	-0.201815	-0.078255	285	627	144	3	366	78	55732.5	74310	55732.5	64302.3
ACH-000393	HLF	Liver	0.0112455	-0.0169033	-0.165092	-0.0928419	-0.0368442	-0.0779204	59	147	140	130	68	77	1756.7	1308.92	1756.7	1373.3
ACH-000266	SNU213	Pancreas	-0.035565	-0.0345367	-0.182386	-0.0550453	-0.038104	-0.0775179	233	232	189	69	70	76	6931.3	6935.33	6931.3	6020.7
ACH-000533	NCIH2004RT	Kidney	-0.0300388	-0.0273809	-0.278407	-0.0131018	0.00915012	-0.0774348	206	193	396	31	34	75	22674.5	29751	22674.5	23879.7
ACH-000257	CORL279	Lung	-0.0363417	-0.0273355	-0.275884	-0.0916926	0.0867007	-0.0770528	237	192	390	127	12	74	19463.3	25092.2	19463.3	21077
ACH-000998	CW2	Bowel	-0.052574	-0.0320788	-0.0485619	-0.0594182	-0.166046	-0.0765262	316	216	21	79	283	73	16459.5	14575.6	16459.5	12109.8
ACH-000161	CORL105	Lung	-0.0373922	-0.0261427	-0.180951	-0.0583345	-0.0356706	-0.0752747	242	189	184	75	66	72	5953.7	4503	5953.7	4015.7
ACH-000688	OV7	Ovary/Fallopian Tube	-0.00998254	-0.0107326	-0.157092	-0.0898654	-0.0425562	-0.0750616	123	118	126	123	76	71	440.7	547.583	440.7	726.7
ACH-000332	YAPC	Pancreas	-0.00811114	-0.0245122	-0.135949	-0.143983	0.00538928	-0.0747637	114	183	95	249	36	70	6785.3	8856.25	6785.3	7643.3
ACH-000483	SNU182	Liver	-0.0116558	-0.0119735	-0.132811	-0.0293907	-0.124655	-0.0747075	128	131	90	46	196	69	3080.2	4066.92	3080.2	3487.3
ACH-000351	MKN1	Esophagus/Stomach	0.0503697	0.0552876	-0.249611	-0.00361047	-0.0997068	-0.0744101	10	13	327	25	149	68	18777.2	21291.7	18777.2	16700.8
ACH-000482	RERFLCKJ	Lung	0.0233646	0.00456257	-0.101759	-0.144155	-0.0558421	-0.0742985	38	71	56	250	90	67	7304	8084.92	7304	6558.7
ACH-000590	NCIH2073	Lung	0.0331273	0.00526278	-0.122373	-0.155062	-0.0243002	-0.0741181	28	68	77	281	55	66	10376.7	11566.2	10376.7	9263.3
ACH-000343	NCIH522	Lung	-0.0206119	-0.0223381	-0.140965	-0.164309	0.0334177	-0.0735485	159	167	105	311	25	65	10970.8	14614.7	10970.8	12474.8
ACH-000397	TEN	Uterus	0.0312849	0.0196239	-0.121359	-0.085293	-0.104185	-0.0728034	31	42	76	115	165	64	3035.7	2796.33	3035.7	2349.3
ACH-000164	PANC1	Pancreas	-0.0304112	-0.022774	-0.112192	-0.147762	-0.00719735	-0.0724814	208	169	69	257	40	63	8456.3	9804.92	8456.3	8354.8
ACH-000814	HS939T	Skin	0.0202199	0.0333509	-0.144879	-0.0876301	-0.0900097	-0.0722919	44	27	112	118	127	62	2156.3	2154	2156.3	1846.7
ACH-001148	OCILY132	Lymphoid	-0.0196481	0.0163617	-0.134956	-0.222591	0.056569	-0.0711541	154	48	92	490	18	61	36566.8	48738.7	36566.8	38594.2
ACH-000329	CCFSTTG1	CNS/Brain	0.0227061	0.0110676	-0.0979594	-0.121508	-0.075418	-0.0709543	39	61	54	194	112	60	4004.5	4168.92	4004.5	3536.2
ACH-000319	MPP89	Pleura	-0.0262205	-0.0219477	-0.0241424	-0.139179	-0.0965775	-0.0704616	188	165	17	236	142	59	6704.3	8324.67	6704.3	7555.7
ACH-000484	VMRCRCW	Kidney	-0.0219234	-0.0124379	-0.0546437	-0.126006	-0.0853239	-0.0696029	166	133	27	206	120	58	4447.3	5401.67	4447.3	4857.7
ACH-000847	HGC27	Esophagus/Stomach	0.135183	0.139836	-0.0876233	-0.0863812	-0.241076	-0.0688113	1	2	47	117	466	57	38230.3	44400.7	38230.3	35340.7
ACH-000530	DMS114	Lung	0.0211912	0.00114101	-0.0122445	-0.119958	-0.142894	-0.0684888	43	82	14	190	237	56	9241.7	10268.9	9241.7	8819.2
ACH-000978	EN	Uterus	0.00136149	-0.0231041	-0.126177	-0.0451829	-0.0641643	-0.0646572	82	173	81	57	97	55	1963	2510.67	1963	2324.8
ACH-000622	KNS42	CNS/Brain	-0.023884	-0.0204161	-0.129367	-0.0702337	-0.0357316	-0.0639371	172	158	86	92	67	54	2193	1570.25	2193	1614.8
ACH-000443	OVKATE	Ovary/Fallopian Tube	-0.000109168	0.00240068	-0.0963426	-0.0889584	-0.0694995	-0.0631	88	79	53	122	102	53	663.7	884.667	663.7	922.7
ACH-000537	SNU761	Liver	-0.042295	-0.0359157	-0.0535996	-0.058831	-0.0922502	-0.0601491	264	242	26	77	135	52	10595.7	8598	10595.7	7373.3
ACH-000792	BFTC909	Kidney	0.0223472	0.0274811	-0.139914	-0.116119	-0.010772	-0.0598309	40	36	102	183	44	51	3980	4606.25	3980	3778.7
ACH-000060	PANC1005	Pancreas	0.00932187	0.0294009	-0.173915	-0.0748264	-0.0194607	-0.0597003	63	35	167	100	54	50	2721.7	3448.67	2721.7	2890.7
ACH-000823	KYSE140	Esophagus/Stomach	-0.0214055	-0.00559815	-0.147489	-0.0709853	-0.0110863	-0.0587896	164	100	114	94	45	49	1823.8	901.583	1823.8	984.3
ACH-000888	NCIH1793	Lung	-0.0236379	-0.0345469	-0.139177	-0.031094	-0.0271961	-0.0580036	171	233	99	47	59	48	6211.2	7273	6211.2	6211.2
ACH-000677	SW1573	Lung	-0.0178581	-0.00900622	-0.0702688	-0.13466	-0.0177202	-0.0579137	148	114	37	230	53	47	6058.3	7661.67	6058.3	6502.7
ACH-000359	MG63	Bone	-0.014295	0.0136438	-0.0547617	-0.123685	-0.0572258	-0.0555071	136	54	28	201	92	46	4709.2	5802.92	4709.2	4808.2
ACH-000679	OE19	Esophagus/Stomach	-0.00960759	-0.00208782	-0.184688	-0.0555703	0.0233332	-0.0547532	121	88	197	72	28	45	3988.7	5154.92	3988.7	4391.5
ACH-001113	LC1SQSF	Lung	0.0242204	0.0471031	-0.0846771	-0.0829204	-0.09064	-0.0527836	37	18	43	112	131	44	2497.7	2924.67	2497.7	2398.3
ACH-000468	PK45H	Pancreas	-0.00595826	-0.0192744	-0.126789	-0.0234412	-0.0404603	-0.0524913	105	151	83	41	72	43	1679.8	2150.92	1679.8	1996
ACH-000433	CAKI1	Kidney	0.000612389	-0.00360136	-0.0892972	-0.0399249	-0.0745835	-0.0518517	85	93	49	52	109	42	687.8	894.25	687.8	898.5
ACH-000555	A498	Kidney	-0.0207462	-0.00724819	-0.049101	-0.0911994	-0.0593421	-0.0517227	160	107	23	124	93	41	2548.3	1966.92	2548.3	1893.8
ACH-000790	SHP77	Lung	-0.0698925	-0.0119156	-0.121157	-0.0614177	-0.00975028	-0.0510602	401	129	74	81	43	40	21332.8	1264.92	21332.8	1297.3
ACH-000733	NCIH1838	Lung	0.00648859	0.0184841	-0.172843	-0.0807081	0.0386705	-0.049099	72	44	165	107	22	39	3164.5	4177.67	3164.5	3547.3
ACH-000082	G292CLONEA141B1	Bone	-0.0285683	-0.0196492	-0.240126	-0.051975	0.115924	-0.0489564	202	153	296	64	9	38	12792.7	15693.7	12792.7	13481.5
ACH-000901	HCC1359	Lung	0.0650701	0.0524572	-0.0299878	-0.0528241	-0.16216	-0.0481286	8	14	18	65	278	37	13188.8	15624.2	13188.8	12362.3
ACH-001856	RBE	Biliary Tract	0.0462421	0.0158915	-0.219331	-0.0701225	0.0837516	-0.0474527	12	50	258	91	13	36	10425.7	11692.7	10425.7	9667.3
ACH-000022	PATU8988S	Pancreas	-0.0219902	-0.0315409	-0.125093	-0.118895	0.0874209	-0.047027	167	211	80	188	11	35	6986.3	8787	6986.3	8121.5
ACH-000270	HPAC	Pancreas	0.015706	0.0159482	-0.142293	-0.0430648	-0.015039	-0.0461122	53	49	108	54	52	34	630.7	797.583	630.7	799.8
ACH-000968	COLO792	Skin	0.0360144	0.0185176	-0.1482	-0.0880542	0.0343312	-0.0458513	23	43	115	120	24	33	2363.5	2416.33	2363.5	2173.5
ACH-000598	KMS21BM	Lymphoid	-0.0785779	-0.0763772	-0.0826262	-0.046584	0.0278803	-0.0444268	451	413	41	58	26	32	46016.7	34643	46016.7	28083.5
ACH-001850	G415	Biliary Tract	0.0172054	-0.0165715	-0.127576	-0.000359696	-0.031673	-0.0440451	49	145	85	23	62	31	2131.2	2605.58	2131.2	2410.2
ACH-002038	HSKTC	Ovary/Fallopian Tube	-0.0246028	-0.0220834	-0.104134	-0.200126	0.15176	-0.0436458	180	166	58	424	5	30	26085.8	34706.2	26085.8	29580.8
ACH-000595	LN229	CNS/Brain	0.0157149	0.0210514	-0.0161961	-0.097554	-0.0760057	-0.0421761	52	39	15	136	114	29	2648.7	3378	2648.7	2975.3
ACH-001799	LPS141	Soft Tissue	-0.00582102	-0.033223	-0.165634	-0.0914267	0.128201	-0.0405206	104	224	142	126	8	28	6033.2	7926.67	6033.2	7826.8
ACH-000535	BXPC3	Pancreas	0.0223398	0.0294848	-0.124399	-0.0629736	0.0183937	-0.0348736	41	34	79	82	29	27	649.5	806	649.5	772.7
ACH-000376	SF295	CNS/Brain	0.0263399	0.0127645	-0.0339641	-0.16012	0.0463113	-0.033752	35	56	19	295	20	26	14005.5	17632.3	14005.5	14246.7
ACH-001200	STM9101	Kidney	0.0324332	0.0305158	-0.0698807	0.00866963	-0.100652	-0.0328368	29	29	36	18	153	25	3166.5	3982	3166.5	3217.7
ACH-000783	CAMA1	Breast	0.00555108	0.00453016	-0.00494562	-0.0769595	-0.0487498	-0.0315312	73	72	11	103	81	24	1171	1550.92	1171	1528.7
ACH-000141	SNU308	Biliary Tract	0.0127698	0.0337658	-0.150637	-0.0198351	0.0177473	-0.0297397	56	26	119	37	30	23	1469.3	1956.67	1469.3	1647.5
ACH-000217	JHH6	Liver	0.0698866	0.0721124	-0.0566405	-0.0701046	-0.0555703	-0.0275508	7	7	30	90	89	22	1768.3	1768.67	1768.3	1531.3
ACH-000774	RERFLCAD2	Lung	0.0148155	0.00735704	-0.105984	-0.0171675	0.0112683	-0.0261315	54	65	61	35	32	21	227.3	294.25	227.3	369.2
ACH-000558	A172	CNS/Brain	0.0512601	0.0376939	-0.0937336	0.00554727	-0.0538203	-0.0260782	9	23	51	21	88	20	1005.8	980.917	1005.8	868.3
ACH-000178	HS766T	Pancreas	0.0488717	0.0674466	-0.129987	-0.00708752	-0.0340715	-0.0259248	11	10	88	27	63	19	1185.7	1235.33	1185.7	1083.3
ACH-000902	CAL148	Breast	0.0351356	0.0387462	0.0576556	-0.152521	-0.0376809	-0.0234501	24	22	3	270	69	18	12155.3	15010	12155.3	12323.3
ACH-000775	NCIH727	Lung	-0.020862	-0.0297931	-0.00531976	-0.0210935	-0.0275125	-0.0209297	162	200	12	38	60	17	6718.8	7054.33	6718.8	6022.8
ACH-000758	MKN74	Esophagus/Stomach	0.0182974	0.0481259	0.0335597	-0.0755519	-0.0865013	-0.0200919	48	17	6	101	121	16	2575.3	3386.92	2575.3	2949.7
ACH-000759	MDAMB175VII	Breast	0.0348402	0.0453274	-0.0871398	0.0104341	-0.027152	-0.0146326	25	19	44	17	58	15	315.3	396.333	315.3	373.3
ACH-000781	NCIH2023	Lung	0.033603	0.0301389	-0.017608	-0.0588113	-0.0111833	-0.0143659	27	30	16	76	47	14	546.7	666.917	546.7	659.8
ACH-000347	QGP1	Pancreas	0.0303042	0.0360346	-0.0489686	0.00657184	-0.0501143	-0.0141191	32	24	22	20	83	13	705.2	932.917	705.2	817.3
ACH-000331	ISTMES2	Pleura	0.00187978	0.017996	-0.00380767	-0.164518	0.0990742	-0.012814	80	45	9	312	10	12	16090.7	21402	16090.7	17396.3
ACH-001521	HKA1	Skin	0.0267196	0.0401455	-0.251907	0.0904144	0.0761909	-0.0112891	34	21	335	7	14	11	20070.7	25792.9	20070.7	20730.8
ACH-000970	SNUC5	Bowel	0.00121662	0.0142059	-0.0875766	-0.021185	0.0541534	-0.0101006	83	53	46	39	19	10	544	214.917	544	332.3
ACH-000810	SKMEL30	Skin	0.0420897	0.0661895	-0.00202617	-0.0711694	-0.0261285	-0.00828365	15	11	8	95	57	9	1441.2	1716.25	1441.2	1515
ACH-001715	CAL72	Bone	-0.0057647	0.0113798	-0.118229	-0.0854812	0.163532	-0.00719964	103	59	73	116	4	8	1921.5	2135.33	1921.5	2206.5
ACH-000117	EFM192A	Breast	0.0361022	0.0493726	0.0435089	-0.0445056	-0.0702279	-0.005463	22	15	5	55	105	7	1655.8	2066.67	1655.8	1838.8
ACH-000852	NCIH1435	Lung	0.0377167	0.0681016	-0.00489591	-0.0767948	0.0106762	-0.000728229	20	9	10	102	33	6	1504.7	1915	1504.7	1647.5
ACH-000842	SW480	Bowel	0.0801035	0.0808873	0.0438884	-0.0158566	-0.0663392	0.010645	5	6	4	33	99	5	1661.3	1967	1661.3	1661.3
ACH-000429	A704	Kidney	0.00144042	0.0112595	0.127572	-0.0997841	0.0435976	0.0206612	81	60	1	140	21	4	2960.3	3773.67	2960.3	3360.7
ACH-000680	SW948	Bowel	0.115787	0.100112	-0.160933	0.112429	0.0593933	0.0277505	3	3	134	5	17	3	3259.8	3986.25	3259.8	3259.8
ACH-000274	HS852T	Skin	0.0754583	0.0862858	0.0177682	0.0456784	0.222862	0.0931487	6	5	7	11	3	2	8.8	11.6667	8.8	12.8
ACH-000427	NCIN87	Esophagus/Stomach	0.116511	0.151466	0.0629638	-0.00573815	0.244884	0.113394	2	1	2	26	2	1	117.8	148.25	117.8	120.3
