# Supplementary material for: Multi-omic integration identifies broad drug resistance mechanisms and strategies to therapeutically reprogram cancer cells
Source: iScience. 2025 Nov 28;29(1):114293. doi: 10.1016/j.isci.2025.114293 (PMC12765193; doi:10.1016/j.isci.2025.114293)
Supplement: Table S2. Cell lines and associated metadata for sensitive and resistant analysis groups [file mmc3.xlsx]

## Sheet: Supplemental Table S.2
Supplemental Table S.2 Cell lines and associated metadata for sensitive and resistant analysis groups.
analysis group	model	Cell Line Name	drug sensitivity	OncotreeLineage
group 1 sensitive	ACH-000377	SNU478	-1.18007	Ampulla of Vater
group 1 sensitive	ACH-000074	KU812	-1.1296	Myeloid
group 1 sensitive	ACH-001574	MOLM14	-0.916098	Myeloid
group 1 sensitive	ACH-001502	GCT27	-0.768138	Testis
group 1 sensitive	ACH-000051	TE617T	-0.738324	Soft Tissue
group 1 sensitive	ACH-000346	JVM3	-0.731212	Lymphoid
group 1 sensitive	ACH-000687	CI1	-0.724037	Lymphoid
group 1 sensitive	ACH-000080	BDCM	-0.70072	Myeloid
group 1 sensitive	ACH-001437	1618K	-0.69116	Testis
group 1 sensitive	ACH-000918	MOLT16	-0.688119	Lymphoid
group 1 sensitive	ACH-000607	KYM1	-0.67864	Soft Tissue
group 1 sensitive	ACH-000446	KPNSI9S	-0.664356	Peripheral Nervous System
group 1 sensitive	ACH-001711	PFSK1	-0.65102	CNS/Brain
group 1 sensitive	ACH-000362	MOLM13	-0.614045	Myeloid
group 1 sensitive	ACH-001390	SUM149PT	-0.579661	Breast
group 1 sensitive	ACH-000269	AM38	-0.576231	CNS/Brain
group 1 sensitive	ACH-001668	SUSA	-0.555834	Testis
group 1 sensitive	ACH-000294	NB4	-0.547083	Myeloid
group 1 sensitive	ACH-000398	RI1	-0.546335	Lymphoid
group 1 sensitive	ACH-000922	RCHACV	-0.54584	Lymphoid
group 1 sensitive	ACH-001374	PA1	-0.544154	Ovary/Fallopian Tube
group 1 sensitive	ACH-000870	NCIH1930	-0.53057	Lung
group 1 sensitive	ACH-000039	SKNMC	-0.52304	Bone
group 1 sensitive	ACH-000757	A427	-0.518624	Lung
group 1 sensitive	ACH-001106	KOPN8	-0.513177	Lymphoid
group 1 sensitive	ACH-001333	C33A	-0.51078	Cervix
group 1 sensitive	ACH-001332	BICR78	-0.50981	Head and Neck
group 1 sensitive	ACH-000964	MOLT3	-0.506099	Lymphoid
group 1 sensitive	ACH-001283	TC106	-0.504739	Bone
group 1 sensitive	ACH-001369	OCIC5X	-0.50236	Ovary/Fallopian Tube
group 1 sensitive	ACH-000432	BV173	-0.498648	Myeloid
group 1 sensitive	ACH-001059	DL	-0.492376	Soft Tissue
group 1 sensitive	ACH-001677	U2904	-0.490023	Lymphoid
group 1 sensitive	ACH-000937	PF382	-0.480133	Lymphoid
group 1 sensitive	ACH-000508	CORL88	-0.468401	Lung
group 1 sensitive	ACH-000656	SUDHL8	-0.46678	Lymphoid
group 1 sensitive	ACH-000872	HCC515	-0.465134	Lung
group 1 sensitive	ACH-000123	COV434	-0.463509	Ovary/Fallopian Tube
group 1 sensitive	ACH-001529	JAR	-0.462242	Uterus
group 1 sensitive	ACH-001400	SW954	-0.458389	Vulva/Vagina
group 1 sensitive	ACH-001626	OSC20	-0.449447	Head and Neck
group 1 sensitive	ACH-000197	TALL1	-0.445316	Lymphoid
group 1 sensitive	ACH-001347	H157	-0.445037	Head and Neck
group 1 sensitive	ACH-001184	SCMCRM2	-0.438998	Soft Tissue
group 1 sensitive	ACH-001384	RO82W1	-0.434079	Thyroid
group 1 sensitive	ACH-000914	HT	-0.431471	Lymphoid
group 1 sensitive	ACH-000124	OCILY19	-0.429437	Lymphoid
group 1 sensitive	ACH-000213	HUPT4	-0.427697	Pancreas
group 1 sensitive	ACH-001099	KD	-0.426909	Soft Tissue
group 1 sensitive	ACH-000167	KE97	-0.425903	Lymphoid
group 1 sensitive	ACH-000059	SUPB15	-0.423463	Lymphoid
group 1 sensitive	ACH-000940	AN3CA	-0.423434	Uterus
group 1 sensitive	ACH-000002	HL60	-0.423409	Myeloid
group 1 sensitive	ACH-000201	A204	-0.421431	Kidney
group 1 sensitive	ACH-000096	G401	-0.416411	Kidney
group 1 sensitive	ACH-000336	OCIAML3	-0.416324	Myeloid
group 1 sensitive	ACH-001838	ICC12	-0.415863	Biliary Tract
group 1 sensitive	ACH-000430	TYKNU	-0.410317	Ovary/Fallopian Tube
group 1 sensitive	ACH-001533	KARPAS1718	-0.408093	Lymphoid
group 1 sensitive	ACH-000258	DU4475	-0.407458	Breast
group 1 sensitive	ACH-000248	AU565	-0.406138	Breast
group 1 sensitive	ACH-001537	KKU055	-0.405981	Biliary Tract
group 1 sensitive	ACH-001530	JEG3	-0.405248	Uterus
group 1 sensitive	ACH-001536	KKU100	-0.403914	Biliary Tract
group 1 sensitive	ACH-001855	OZ	-0.401934	Biliary Tract
group 1 sensitive	ACH-001703	VAL	-0.399721	Lymphoid
group 1 sensitive	ACH-001370	OCIP5X	-0.398652	Ovary/Fallopian Tube
group 1 sensitive	ACH-000311	NCIH2122	-0.397793	Lung
group 1 sensitive	ACH-001196	SMSCTR	-0.396797	Soft Tissue
group 1 sensitive	ACH-000371	RL	-0.395819	Lymphoid
group 1 sensitive	ACH-000193	KARPAS620	-0.394196	Lymphoid
group 1 sensitive	ACH-001619	OCUG1	-0.393977	Biliary Tract
group 1 sensitive	ACH-000069	HS611T	-0.392037	Lymphoid
group 1 sensitive	ACH-000780	NCIH1105	-0.390862	Lung
group 1 sensitive	ACH-001686	ULA	-0.387137	Lymphoid
group 1 sensitive	ACH-001628	PEA1	-0.381441	Ovary/Fallopian Tube
group 1 sensitive	ACH-000756	GI1	-0.37847	CNS/Brain
group 1 sensitive	ACH-000794	BICR22	-0.377911	Head and Neck
group 1 sensitive	ACH-000406	U937	-0.369779	Myeloid
group 1 sensitive	ACH-000885	TOV21G	-0.362465	Ovary/Fallopian Tube
group 1 sensitive	ACH-001411	UMUC5	-0.362325	Bladder/Urinary Tract
group 1 sensitive	ACH-000160	BT12	-0.361587	CNS/Brain
group 1 sensitive	ACH-000142	CAL29	-0.35965	Bladder/Urinary Tract
group 1 sensitive	ACH-000151	JM1	-0.358961	Lymphoid
group 1 sensitive	ACH-001616	OCILY18	-0.358152	Lymphoid
group 1 sensitive	ACH-000848	JHH7	-0.356038	Liver
group 1 sensitive	ACH-000255	LMSU	-0.353149	Esophagus/Stomach
group 1 sensitive	ACH-001719	OCIC4P	-0.352417	Ovary/Fallopian Tube
group 1 sensitive	ACH-000736	SNU601	-0.352082	Esophagus/Stomach
group 1 sensitive	ACH-000036	U343	-0.344911	CNS/Brain
group 1 sensitive	ACH-000541	KMS34	-0.339265	Lymphoid
group 1 resistant	ACH-000227	KPNYN	-0.0991493	Peripheral Nervous System
group 1 resistant	ACH-000748	SJSA1	-0.0984712	Bone
group 1 resistant	ACH-000984	HEC6	-0.0921772	Uterus
group 1 resistant	ACH-000431	NCIH1694	-0.0911436	Lung
group 1 resistant	ACH-000341	SKNFI	-0.0883142	Peripheral Nervous System
group 1 resistant	ACH-000765	WM983B	-0.0879138	Skin
group 1 resistant	ACH-000601	MIAPACA2	-0.0876297	Pancreas
group 1 resistant	ACH-000921	NCIH157DM	-0.085147	Lung
group 1 resistant	ACH-000102	GMS10	-0.084442	CNS/Brain
group 1 resistant	ACH-000899	WM88	-0.0842754	Skin
group 1 resistant	ACH-000018	T24	-0.0839914	Bladder/Urinary Tract
group 1 resistant	ACH-000021	NCIH1693	-0.083803	Lung
group 1 resistant	ACH-000420	SNU449	-0.0832793	Liver
group 1 resistant	ACH-000489	SW1116	-0.0820385	Bowel
group 1 resistant	ACH-000934	MDAMB361	-0.0818584	Breast
group 1 resistant	ACH-000927	BT474	-0.0811564	Breast
group 1 resistant	ACH-000713	CAOV3	-0.0803857	Ovary/Fallopian Tube
group 1 resistant	ACH-000232	U251MG	-0.0800553	CNS/Brain
group 1 resistant	ACH-000628	NCIH596	-0.0798712	Lung
group 1 resistant	ACH-000434	NCIH1915	-0.0797324	Lung
group 1 resistant	ACH-000302	SNU1077	-0.0794977	Uterus
group 1 resistant	ACH-001307	8505C	-0.0788241	Thyroid
group 1 resistant	ACH-000393	HLF	-0.0779204	Liver
group 1 resistant	ACH-000266	SNU213	-0.0775179	Pancreas
group 1 resistant	ACH-000998	CW2	-0.0765262	Bowel
group 1 resistant	ACH-000161	CORL105	-0.0752747	Lung
group 1 resistant	ACH-000688	OV7	-0.0750616	Ovary/Fallopian Tube
group 1 resistant	ACH-000332	YAPC	-0.0747637	Pancreas
group 1 resistant	ACH-000483	SNU182	-0.0747075	Liver
group 1 resistant	ACH-000482	RERFLCKJ	-0.0742985	Lung
group 1 resistant	ACH-000590	NCIH2073	-0.0741181	Lung
group 1 resistant	ACH-000343	NCIH522	-0.0735485	Lung
group 1 resistant	ACH-000397	TEN	-0.0728034	Uterus
group 1 resistant	ACH-000164	PANC1	-0.0724814	Pancreas
group 1 resistant	ACH-000814	HS939T	-0.0722919	Skin
group 1 resistant	ACH-000329	CCFSTTG1	-0.0709543	CNS/Brain
group 1 resistant	ACH-000319	MPP89	-0.0704616	Pleura
group 1 resistant	ACH-000484	VMRCRCW	-0.0696029	Kidney
group 1 resistant	ACH-000530	DMS114	-0.0684888	Lung
group 1 resistant	ACH-000978	EN	-0.0646572	Uterus
group 1 resistant	ACH-000622	KNS42	-0.0639371	CNS/Brain
group 1 resistant	ACH-000443	OVKATE	-0.0631	Ovary/Fallopian Tube
group 1 resistant	ACH-000537	SNU761	-0.0601491	Liver
group 1 resistant	ACH-000792	BFTC909	-0.0598309	Kidney
group 1 resistant	ACH-000060	PANC1005	-0.0597003	Pancreas
group 1 resistant	ACH-000823	KYSE140	-0.0587896	Esophagus/Stomach
group 1 resistant	ACH-000888	NCIH1793	-0.0580036	Lung
group 1 resistant	ACH-000677	SW1573	-0.0579137	Lung
group 1 resistant	ACH-000359	MG63	-0.0555071	Bone
group 1 resistant	ACH-000679	OE19	-0.0547532	Esophagus/Stomach
group 1 resistant	ACH-001113	LC1SQSF	-0.0527836	Lung
group 1 resistant	ACH-000468	PK45H	-0.0524913	Pancreas
group 1 resistant	ACH-000433	CAKI1	-0.0518517	Kidney
group 1 resistant	ACH-000555	A498	-0.0517227	Kidney
group 1 resistant	ACH-000790	SHP77	-0.0510602	Lung
group 1 resistant	ACH-000733	NCIH1838	-0.049099	Lung
group 1 resistant	ACH-000901	HCC1359	-0.0481286	Lung
group 1 resistant	ACH-000022	PATU8988S	-0.047027	Pancreas
group 1 resistant	ACH-000270	HPAC	-0.0461122	Pancreas
group 1 resistant	ACH-000968	COLO792	-0.0458513	Skin
group 1 resistant	ACH-000598	KMS21BM	-0.0444268	Lymphoid
group 1 resistant	ACH-001850	G415	-0.0440451	Biliary Tract
group 1 resistant	ACH-002038	HSKTC	-0.0436458	Ovary/Fallopian Tube
group 1 resistant	ACH-000595	LN229	-0.0421761	CNS/Brain
group 1 resistant	ACH-001799	LPS141	-0.0405206	Soft Tissue
group 1 resistant	ACH-000535	BXPC3	-0.0348736	Pancreas
group 1 resistant	ACH-000376	SF295	-0.033752	CNS/Brain
group 1 resistant	ACH-001200	STM9101	-0.0328368	Kidney
group 1 resistant	ACH-000783	CAMA1	-0.0315312	Breast
group 1 resistant	ACH-000141	SNU308	-0.0297397	Biliary Tract
group 1 resistant	ACH-000217	JHH6	-0.0275508	Liver
group 1 resistant	ACH-000774	RERFLCAD2	-0.0261315	Lung
group 1 resistant	ACH-000558	A172	-0.0260782	CNS/Brain
group 1 resistant	ACH-000178	HS766T	-0.0259248	Pancreas
group 1 resistant	ACH-000902	CAL148	-0.0234501	Breast
group 1 resistant	ACH-000775	NCIH727	-0.0209297	Lung
group 1 resistant	ACH-000758	MKN74	-0.0200919	Esophagus/Stomach
group 1 resistant	ACH-000759	MDAMB175VII	-0.0146326	Breast
group 1 resistant	ACH-000781	NCIH2023	-0.0143659	Lung
group 1 resistant	ACH-000347	QGP1	-0.0141191	Pancreas
group 1 resistant	ACH-000331	ISTMES2	-0.012814	Pleura
group 1 resistant	ACH-000970	SNUC5	-0.0101006	Bowel
group 1 resistant	ACH-000810	SKMEL30	-0.00828365	Skin
group 1 resistant	ACH-001715	CAL72	-0.00719964	Bone
group 1 resistant	ACH-000117	EFM192A	-0.005463	Breast
group 1 resistant	ACH-000852	NCIH1435	-0.000728229	Lung
group 1 resistant	ACH-000842	SW480	0.010645	Bowel
group 1 resistant	ACH-000429	A704	0.0206612	Kidney
group 1 resistant	ACH-000680	SW948	0.0277505	Bowel
group 1 resistant	ACH-000274	HS852T	0.0931487	Skin
group 1 resistant	ACH-000427	NCIN87	0.113394	Esophagus/Stomach
group 2 resistant	ACH-000060	PANC1005	-0.0597003	Pancreas
group 2 resistant	ACH-000141	SNU308	-0.0297397	Biliary Tract
group 2 resistant	ACH-000161	CORL105	-0.0752747	Lung
group 2 resistant	ACH-000164	PANC1	-0.0724814	Pancreas
group 2 resistant	ACH-000178	HS766T	-0.0259248	Pancreas
group 2 resistant	ACH-000331	ISTMES2	-0.012814	Pleura
group 2 resistant	ACH-000484	VMRCRCW	-0.0696029	Kidney
group 2 resistant	ACH-000535	BXPC3	-0.0348736	Pancreas
group 2 resistant	ACH-000677	SW1573	-0.0579137	Lung
group 2 resistant	ACH-000713	CAOV3	-0.0803857	Ovary/Fallopian Tube
group 2 resistant	ACH-000733	NCIH1838	-0.049099	Lung
group 2 resistant	ACH-000781	NCIH2023	-0.0143659	Lung
group 2 resistant	ACH-000888	NCIH1793	-0.0580036	Lung
group 2 resistant	ACH-000970	SNUC5	-0.0101006	Bowel
group 2 resistant	ACH-000984	HEC6	-0.0921772	Uterus
group 2 resistant	ACH-001113	LC1SQSF	-0.0527836	Lung
group 2 sensitive	ACH-000059	SUPB15	-0.423463	Lymphoid
group 2 sensitive	ACH-000069	HS611T	-0.392037	Lymphoid
group 2 sensitive	ACH-000080	BDCM	-0.70072	Myeloid
group 2 sensitive	ACH-000124	OCILY19	-0.429437	Lymphoid
group 2 sensitive	ACH-000151	JM1	-0.358961	Lymphoid
group 2 sensitive	ACH-000167	KE97	-0.425903	Lymphoid
group 2 sensitive	ACH-000193	KARPAS620	-0.394196	Lymphoid
group 2 sensitive	ACH-000346	JVM3	-0.731212	Lymphoid
group 2 sensitive	ACH-000371	RL	-0.395819	Lymphoid
group 2 sensitive	ACH-000398	RI1	-0.546335	Lymphoid
group 2 sensitive	ACH-000432	BV173	-0.498648	Myeloid
group 2 sensitive	ACH-000656	SUDHL8	-0.46678	Lymphoid
group 2 sensitive	ACH-000687	CI1	-0.724037	Lymphoid
group 2 sensitive	ACH-000914	HT	-0.431471	Lymphoid
group 2 sensitive	ACH-000922	RCHACV	-0.54584	Lymphoid
group 2 sensitive	ACH-001106	KOPN8	-0.513177	Lymphoid
group 2 sensitive	ACH-001533	KARPAS1718	-0.408093	Lymphoid
group 2 sensitive	ACH-001616	OCILY18	-0.358152	Lymphoid
group 2 sensitive	ACH-001677	U2904	-0.490023	Lymphoid
group 2 sensitive	ACH-001686	ULA	-0.387137	Lymphoid
group 2 sensitive	ACH-001703	VAL	-0.399721	Lymphoid
group 3 sensitive	ACH-000074	KU812	-1.1296	Myeloid
group 3 sensitive	ACH-001711	PFSK1	-0.76661	CNS/Brain
group 3 sensitive	ACH-000346	JVM3	-0.731212	Lymphoid
group 3 sensitive	ACH-001374	PA1	-0.696377	Ovary/Fallopian Tube
group 3 sensitive	ACH-000918	MOLT16	-0.688119	Lymphoid
group 3 sensitive	ACH-000269	AM38	-0.678441	CNS/Brain
group 3 sensitive	ACH-001390	SUM149PT	-0.673612	Breast
group 3 sensitive	ACH-000039	SKNMC	-0.634471	Bone
group 3 sensitive	ACH-001283	TC106	-0.626728	Bone
group 3 sensitive	ACH-000870	NCIH1930	-0.613024	Lung
group 3 sensitive	ACH-001369	OCIC5X	-0.611043	Ovary/Fallopian Tube
group 3 sensitive	ACH-001332	BICR78	-0.603837	Head and Neck
group 3 sensitive	ACH-000757	A427	-0.597832	Lung
group 3 sensitive	ACH-000508	CORL88	-0.588915	Lung
group 3 sensitive	ACH-001786	SNU1544	-0.555913	Bowel
group 3 sensitive	ACH-001205	TC32	-0.551974	Bone
group 3 sensitive	ACH-001626	OSC20	-0.544315	Head and Neck
group 3 sensitive	ACH-000123	COV434	-0.537643	Ovary/Fallopian Tube
group 3 sensitive	ACH-001529	JAR	-0.533834	Uterus
group 3 sensitive	ACH-000872	HCC515	-0.533446	Lung
group 3 sensitive	ACH-000258	DU4475	-0.517873	Breast
group 3 sensitive	ACH-000201	A204	-0.512195	Kidney
group 3 sensitive	ACH-000248	AU565	-0.502036	Breast
group 3 sensitive	ACH-001530	JEG3	-0.49839	Uterus
group 3 sensitive	ACH-000940	AN3CA	-0.497809	Uterus
group 3 sensitive	ACH-000213	HUPT4	-0.497427	Pancreas
group 3 sensitive	ACH-000096	G401	-0.496678	Kidney
group 3 sensitive	ACH-001370	OCIP5X	-0.489435	Ovary/Fallopian Tube
group 3 sensitive	ACH-000353	TE15	-0.487985	Esophagus/Stomach
group 3 sensitive	ACH-000311	NCIH2122	-0.470368	Lung
group 3 sensitive	ACH-000200	NMCG1	-0.443948	CNS/Brain
group 3 sensitive	ACH-000756	GI1	-0.442244	CNS/Brain
group 3 sensitive	ACH-000780	NCIH1105	-0.438169	Lung
group 3 sensitive	ACH-001563	MM127	-0.433365	Skin
group 3 sensitive	ACH-000036	U343	-0.425106	CNS/Brain
group 3 sensitive	ACH-000736	SNU601	-0.424631	Esophagus/Stomach
group 3 sensitive	ACH-000848	JHH7	-0.422439	Liver
group 3 sensitive	ACH-000255	LMSU	-0.421453	Esophagus/Stomach
group 3 sensitive	ACH-001495	EMTOKA	-0.414028	Uterus
group 3 sensitive	ACH-000685	L33	-0.412533	Pancreas
group 3 sensitive	ACH-001688	UMRC7	-0.399549	Kidney
group 3 sensitive	ACH-001379	PACADD161	-0.399138	Pancreas
group 3 sensitive	ACH-000958	SW48	-0.391452	Bowel
group 3 sensitive	ACH-001524	HSC5	-0.380595	Skin
group 3 sensitive	ACH-001523	HSC1	-0.359361	Skin
group 3 sensitive	ACH-000986	HT115	-0.354861	Bowel
group 3 sensitive	ACH-000361	SKHEP1	-0.35343	Liver
group 3 sensitive	ACH-000470	SW1463	-0.351847	Bowel
group 3 sensitive	ACH-000671	HUH6	-0.321157	Liver
group 3 resistant	ACH-000682	SNU1066	-0.14989	Head and Neck
group 3 resistant	ACH-000549	SNU1076	-0.129569	Head and Neck
group 3 resistant	ACH-000132	JHOS2	-0.127705	Ovary/Fallopian Tube
group 3 resistant	ACH-000984	HEC6	-0.118053	Uterus
group 3 resistant	ACH-000232	U251MG	-0.113671	CNS/Brain
group 3 resistant	ACH-000302	SNU1077	-0.107081	Uterus
group 3 resistant	ACH-000397	TEN	-0.103613	Uterus
group 3 resistant	ACH-000748	SJSA1	-0.0984712	Bone
group 3 resistant	ACH-000329	CCFSTTG1	-0.098295	CNS/Brain
group 3 resistant	ACH-000688	OV7	-0.0965046	Ovary/Fallopian Tube
group 3 resistant	ACH-000483	SNU182	-0.0956188	Liver
group 3 resistant	ACH-000998	CW2	-0.0913421	Bowel
group 3 resistant	ACH-001113	LC1SQSF	-0.0860792	Lung
group 3 resistant	ACH-000443	OVKATE	-0.0849335	Ovary/Fallopian Tube
group 3 resistant	ACH-000359	MG63	-0.0785574	Bone
group 3 resistant	ACH-000978	EN	-0.0785082	Uterus
group 3 resistant	ACH-000622	KNS42	-0.078444	CNS/Brain
group 3 resistant	ACH-000823	KYSE140	-0.0765201	Esophagus/Stomach
group 3 resistant	ACH-000537	SNU761	-0.068227	Liver
group 3 resistant	ACH-000968	COLO792	-0.0673076	Skin
group 3 resistant	ACH-000555	A498	-0.0665475	Kidney
group 3 resistant	ACH-000006	MONOMAC6	-0.0649022	Myeloid
group 3 resistant	ACH-000790	SHP77	-0.0641084	Lung
group 3 resistant	ACH-000595	LN229	-0.0632519	CNS/Brain
group 3 resistant	ACH-000217	JHH6	-0.0607718	Liver
group 3 resistant	ACH-000178	HS766T	-0.0570486	Pancreas
group 3 resistant	ACH-000535	BXPC3	-0.0563264	Pancreas
group 3 resistant	ACH-001200	STM9101	-0.0539544	Kidney
group 3 resistant	ACH-002038	HSKTC	-0.0508333	Ovary/Fallopian Tube
group 3 resistant	ACH-000558	A172	-0.0473355	CNS/Brain
group 3 resistant	ACH-000783	CAMA1	-0.0435516	Breast
group 3 resistant	ACH-000758	MKN74	-0.0428312	Esophagus/Stomach
group 3 resistant	ACH-000774	RERFLCAD2	-0.0372944	Lung
group 3 resistant	ACH-000759	MDAMB175VII	-0.0346192	Breast
group 3 resistant	ACH-000598	KMS21BM	-0.0337767	Lymphoid
group 3 resistant	ACH-000810	SKMEL30	-0.033108	Skin
group 3 resistant	ACH-000347	QGP1	-0.030837	Pancreas
group 3 resistant	ACH-000781	NCIH2023	-0.0292008	Lung
group 3 resistant	ACH-000117	EFM192A	-0.0237415	Breast
group 3 resistant	ACH-000852	NCIH1435	-0.0236715	Lung
group 3 resistant	ACH-000970	SNUC5	-0.0182027	Bowel
group 3 resistant	ACH-000775	NCIH727	-0.0179752	Lung
group 3 resistant	ACH-001715	CAL72	-0.0133928	Bone
group 3 resistant	ACH-000842	SW480	-0.0127691	Bowel
group 3 resistant	ACH-000680	SW948	0.00363	Bowel
group 3 resistant	ACH-000429	A704	0.0237951	Kidney
group 3 resistant	ACH-001148	OCILY132	0.056569	Lymphoid
group 3 resistant	ACH-000274	HS852T	0.0954363	Skin
group 3 resistant	ACH-000427	NCIN87	0.100703	Esophagus/Stomach
