# Supplementary material for: Multi-omic integration identifies broad drug resistance mechanisms and strategies to therapeutically reprogram cancer cells
Source: iScience. 2025 Nov 28;29(1):114293. doi: 10.1016/j.isci.2025.114293 (PMC12765193; doi:10.1016/j.isci.2025.114293)
Supplement: Table S3. Cell line metadata features used for univariate analysis [file mmc4.xlsx]

## Sheet: Supplemental Table S.3
Supplemental Table S.3 Cell line metadata features used for univariate analysis
model	Cell Line Name	Drug sensitivity score	OncotreeLineage	OncotreePrimaryDisease	OncotreeSubtype	Age	AgeCategory	Sex	PatientRace	PrimaryOrMetastasis	SampleCollectionSite	GrowthPattern	OnboardedMedia	FormulationID
ACH-000285	TOLEDO	-2.47777	Lymphoid	Mature B-Cell Neoplasms	Diffuse Large B-Cell Lymphoma, NOS		Adult	Female	caucasian	Primary	haematopoietic_and_lymphoid_tissue	Suspension	MF-001-001	RPMI + 10% FBS
ACH-000315	KARPAS422	-1.71224	Lymphoid	Mature B-Cell Neoplasms	Diffuse Large B-Cell Lymphoma, NOS	73	Adult	Female		Metastatic	pleural_effusion	Suspension	MF-001-020	RPMI + 20% FBS
ACH-000377	SNU478	-1.18007	Ampulla of Vater	Ampullary Carcinoma	Ampullary Carcinoma		Unknown	Unknown	asian	Primary	biliary_tract	Adherent	MF-001-005	RPMI + 10% FBS + 2mM Glutamine + 25mM HEPES + 25mM Sodium bicarbonate
ACH-000074	KU812	-1.1296	Myeloid	Myeloproliferative Neoplasms	Chronic Myeloid Leukemia, BCR-ABL1+	38	Adult	Male	asian	Primary	haematopoietic_and_lymphoid_tissue	Adherent	MF-001-001	RPMI + 10% FBS
ACH-001574	MOLM14	-0.916098	Myeloid	Acute Myeloid Leukemia	Acute Myeloid Leukemia	20	Adult	Male		Primary	haematopoietic_and_lymphoid_tissue	Suspension	MF-001-020	RPMI + 20% FBS
ACH-001502	GCT27	-0.768138	Testis	Non-Seminomatous Germ Cell Tumor	Teratoma		Unknown	Male		Primary	Embryonal	Adherent	MF-001-026	RPMI + 20% FBS + 100nM hydrocortisone
ACH-000051	TE617T	-0.738324	Soft Tissue	Rhabdomyosarcoma	Rhabdomyosarcoma	1	Pediatric	Female	caucasian	Primary	soft_tissue	Unknown	MF-002-001	DMEM + 10% FBS
ACH-000346	JVM3	-0.731212	Lymphoid	Mature B-Cell Neoplasms	B-Cell Prolymphocytic Leukemia	73	Adult	Male			haematopoietic_and_lymphoid_tissue	Suspension	MF-001-001	RPMI + 10% FBS
ACH-000687	CI1	-0.724037	Lymphoid	Non-Hodgkin Lymphoma	Mature B-Cell Neoplasms	38	Adult	Female		Primary	ascites	Suspension	MF-001-020	RPMI + 20% FBS
ACH-000080	BDCM	-0.70072	Myeloid	Acute Myeloid Leukemia	Acute Monoblastic/Monocytic Leukemia		Pediatric	Male			haematopoietic_and_lymphoid_tissue	Mixed	MF-001-001	RPMI + 10% FBS
ACH-001437	1618K	-0.69116	Testis	Non-Seminomatous Germ Cell Tumor	Embryonal Carcinoma		Unknown	Male		Primary	Embryonal	Adherent	MF-001-020	RPMI + 20% FBS
ACH-000918	MOLT16	-0.688119	Lymphoid	T-Lymphoblastic Leukemia/Lymphoma	T-Lymphoblastic Leukemia/Lymphoma	5	Pediatric	Female		Primary	haematopoietic_and_lymphoid_tissue	Suspension	MF-001-020	RPMI + 20% FBS
ACH-000607	KYM1	-0.67864	Soft Tissue	Rhabdomyosarcoma	Embryonal Rhabdomyosarcoma	0	Pediatric	Male	asian	Primary	soft_tissue	Suspension	MF-007-001	DMEM:F12 + 10% FBS
ACH-000446	KPNSI9S	-0.664356	Peripheral Nervous System	Neuroblastoma	Neuroblastoma	5	Pediatric	Male		Metastatic	autonomic_ganglia	Adherent	MF-001-001	RPMI + 10% FBS
ACH-001711	PFSK1	-0.65102	CNS/Brain	Embryonal Tumor	Primitive Neuroectodermal Tumor	1	Pediatric	Male		Primary	central_nervous_system	Adherent	MF-001-001	RPMI + 10% FBS
ACH-000362	MOLM13	-0.614045	Myeloid	Acute Myeloid Leukemia	Acute Myeloid Leukemia	20	Adult	Male		Primary	haematopoietic_and_lymphoid_tissue	Suspension	MF-001-020	RPMI + 20% FBS
ACH-001578	NCCIT	-0.603554	Testis	Non-Seminomatous Germ Cell Tumor	Embryonal Carcinoma	24	Adult	Male		Primary	lung	Adherent	MF-001-001	RPMI + 10% FBS
ACH-001390	SUM149PT	-0.579661	Breast	Invasive Breast Carcinoma	Breast Invasive Ductal Carcinoma	40	Adult	Female		Primary	breast	Adherent	MF-004-008	F12 + 10% FBS + 1mM Glutamine + 44mM Glucose + 12mM Sodium Bicarbonate
ACH-000269	AM38	-0.576231	CNS/Brain	Diffuse Glioma	Glioblastoma	36	Adult	Male		Primary	central_nervous_system	Adherent	MF-015-009	EMEM + 20% FBS
ACH-001668	SUSA	-0.555834	Testis	Non-Seminomatous Germ Cell Tumor	Teratoma	30	Adult	Male		Primary	Embryonal	Adherent	MF-001-020	RPMI + 20% FBS
ACH-000294	NB4	-0.547083	Myeloid	Acute Myeloid Leukemia	Acute Myeloid Leukemia	23	Adult	Female		Primary	bone_marrow	Suspension	MF-001-001	RPMI + 10% FBS
ACH-000398	RI1	-0.546335	Lymphoid	Mature B-Cell Neoplasms	Activated B-cell Type	57	Adult	Female			haematopoietic_and_lymphoid_tissue	Suspension	MF-001-001	RPMI + 10% FBS
ACH-000922	RCHACV	-0.54584	Lymphoid	B-Lymphoblastic Leukemia/Lymphoma	B-Lymphoblastic Leukemia/Lymphoma with t(1;19)(q23;p13.3);TCF3-PBX1	8	Pediatric	Female			bone_marrow	Suspension	MF-001-020	RPMI + 20% FBS
ACH-001374	PA1	-0.544154	Ovary/Fallopian Tube	Ovarian Germ Cell Tumor	Mixed Germ Cell Tumor	12	Pediatric	Female		Metastatic	ascites	Adherent	MF-015-001	EMEM + 10% FBS
ACH-000870	NCIH1930	-0.53057	Lung	Lung Neuroendocrine Tumor	Small Cell Lung Cancer	41	Adult	Male	caucasian	Metastatic	lymph_node	Mixed	MF-001-001	RPMI + 10% FBS
ACH-000039	SKNMC	-0.52304	Bone	Ewing Sarcoma	Ewing Sarcoma	14	Pediatric	Female	caucasian	Metastatic	bone	Adherent	MF-006-001	MEM + 10% FBS
ACH-000757	A427	-0.518624	Lung	Non-Small Cell Lung Cancer	Lung Adenocarcinoma	52	Adult	Male		Primary	lung	Adherent	MF-002-001	DMEM + 10% FBS
ACH-001106	KOPN8	-0.513177	Lymphoid	B-Lymphoblastic Leukemia/Lymphoma	B-Lymphoblastic Leukemia/Lymphoma with t(v;11q23.3);KMT2A Rearranged	0	Pediatric	Female		Primary	haematopoietic_and_lymphoid_tissue	Suspension	MF-001-001	RPMI + 10% FBS
ACH-001333	C33A	-0.51078	Cervix	Cervical Squamous Cell Carcinoma	Cervical Squamous Cell Carcinoma	66	Adult	Female		Primary	cervix	Adherent	MF-015-001	EMEM + 10% FBS
ACH-001332	BICR78	-0.50981	Head and Neck	Head and Neck Squamous Cell Carcinoma	Oral Cavity Squamous Cell Carcinoma		Unknown	Male		Primary	upper_aerodigestive_tract	Adherent	MF-002-004	DMEM + 10% FBS + 2mM Glutamine + 0.4ug/ml Hydrocortisone
ACH-000964	MOLT3	-0.506099	Lymphoid	Mature T and NK Neoplasms	Adult T-Cell Leukemia/Lymphoma	19	Adult	Male		Primary	haematopoietic_and_lymphoid_tissue	Suspension	MF-001-001	RPMI + 10% FBS
ACH-001283	TC106	-0.504739	Bone	Ewing Sarcoma	Ewing Sarcoma	19	Adult	Male		Metastatic	skin	Adherent	MF-001-003	RPMI + 10% FBS + 2mM Glutamine
ACH-001369	OCIC5X	-0.50236	Ovary/Fallopian Tube	Ovarian Epithelial Tumor	Clear Cell Ovarian Cancer		Unknown	Female		Primary	ovary	Adherent	MF-035-001	OCMI-L
ACH-000432	BV173	-0.498648	Myeloid	Myeloproliferative Neoplasms	Chronic Myeloid Leukemia, BCR-ABL1+	45	Adult	Male		Primary	haematopoietic_and_lymphoid_tissue	Suspension	MF-001-021	RPMI + 20% FBS + 2mM Glutamine
ACH-001059	DL	-0.492376	Soft Tissue	Rhabdoid Cancer	Extrarenal Rhabdoid Cancer	1	Pediatric	Male			soft_tissue	Unknown	MF-001-001	RPMI + 10% FBS
ACH-001677	U2904	-0.490023	Lymphoid	Mature B-Cell Neoplasms	Diffuse Large B-Cell Lymphoma, NOS	59	Adult	Male		Primary	pleural_effusion	Suspension	MF-001-001	RPMI + 10% FBS
ACH-000937	PF382	-0.480133	Lymphoid	T-Lymphoblastic Leukemia/Lymphoma	T-Lymphoblastic Leukemia/Lymphoma	6	Pediatric	Female			pleural_effusion	Suspension	MF-001-001	RPMI + 10% FBS
ACH-000508	CORL88	-0.468401	Lung	Lung Neuroendocrine Tumor	Small Cell Lung Cancer	55	Adult	Male	caucasian	Metastatic	pleural_effusion	Mixed	MF-001-003	RPMI + 10% FBS + 2mM Glutamine
ACH-000656	SUDHL8	-0.46678	Lymphoid	Mature B-Cell Neoplasms	Diffuse Large B-Cell Lymphoma, NOS	59	Adult	Male		Metastatic	pleural_effusion	Suspension
ACH-000872	HCC515	-0.465134	Lung	Non-Small Cell Lung Cancer	Lung Adenocarcinoma	39	Adult	Female		Primary	lung	Adherent	MF-001-001	RPMI + 10% FBS
ACH-001205	TC32	-0.464634	Bone	Ewing Sarcoma	Ewing Sarcoma	17	Pediatric	Female		Primary	bone	Adherent	MF-001-003	RPMI + 10% FBS + 2mM Glutamine
ACH-001786	SNU1544	-0.463935	Bowel	Colorectal Adenocarcinoma	Colon Adenocarcinoma	38	Adult	Female		Primary	large_intestine	Adherent	MF-001-005	RPMI + 10% FBS + 2mM Glutamine + 25mM HEPES + 25mM Sodium bicarbonate
ACH-000123	COV434	-0.463509	Ovary/Fallopian Tube	Ovarian Epithelial Tumor	Small Cell Carcinoma of the Ovary	26	Adult	Female		Primary	ovary	Adherent	MF-002-003	DMEM + 10% FBS + 2mM Glutamine
ACH-001529	JAR	-0.462242	Uterus	Gestational Trophoblastic Disease	Choriocarcinoma		Fetus	Male		Primary	Placenta	Adherent	MF-001-001	RPMI + 10% FBS
ACH-001400	SW954	-0.458389	Vulva/Vagina	Squamous Cell Carcinoma of the Vulva/Vagina	Squamous Cell Carcinoma of the Vulva/Vagina	86	Adult	Female		Primary	cervix	Adherent	MF-021-001	L-15 + 10% FBS
ACH-000218	PL21	-0.457742	Myeloid	Acute Myeloid Leukemia	Acute Myeloid Leukemia	24	Adult	Male		Primary	haematopoietic_and_lymphoid_tissue	Suspension	MF-001-020	RPMI + 20% FBS
ACH-001020	BT16	-0.457309	CNS/Brain	Embryonal Tumor	Atypical Teratoid/Rhabdoid Tumor	2	Pediatric	Male			brain	Adherent	MF-002-001	DMEM + 10% FBS
ACH-000388	NUDHL1	-0.453513	Lymphoid	Mature B-Cell Neoplasms	Diffuse Large B-Cell Lymphoma, NOS	73	Adult	Male	caucasian	Metastatic	lymph_node	Suspension	MF-001-020	RPMI + 20% FBS
ACH-001509	H357	-0.450986	Head and Neck	Head and Neck Squamous Cell Carcinoma	Oral Cavity Squamous Cell Carcinoma	74	Adult	Male		Primary	upper_aerodigestive_tract	Adherent	MF-007-003	DMEM:F12 + 10% FBS + 2mM Glutamine + 500ng/ml Sodium hydrocortisone succinate
ACH-000070	697	-0.450877	Lymphoid	B-Lymphoblastic Leukemia/Lymphoma	B-Lymphoblastic Leukemia/Lymphoma with t(1;19)(q23;p13.3);TCF3-PBX1	12	Pediatric	Male		Primary	bone_marrow	Suspension	MF-001-001	RPMI + 10% FBS
ACH-001626	OSC20	-0.449447	Head and Neck	Head and Neck Squamous Cell Carcinoma	Oral Cavity Squamous Cell Carcinoma	59	Adult	Female		Metastatic	lymph_node	Adherent	MF-007-007	DMEM:F12
ACH-000197	TALL1	-0.445316	Lymphoid	Mature T and NK Neoplasms	Adult T-Cell Leukemia/Lymphoma	28	Adult	Male		Primary	bone_marrow	Suspension	MF-001-017	RPMI + 15% FBS
ACH-001347	H157	-0.445037	Head and Neck	Head and Neck Squamous Cell Carcinoma	Oral Cavity Squamous Cell Carcinoma	84	Adult	Male		Primary	upper_aerodigestive_tract	Adherent	MF-007-003	DMEM:F12 + 10% FBS + 2mM Glutamine + 500ng/ml Sodium hydrocortisone succinate
ACH-001184	SCMCRM2	-0.438998	Soft Tissue	Rhabdomyosarcoma	Alveolar Rhabdomyosarcoma	11	Pediatric	Female		Metastatic	bone_marrow	Adherent	MF-002-001	DMEM + 10% FBS
ACH-000204	LP1	-0.435177	Lymphoid	Mature B-Cell Neoplasms	Plasma Cell Myeloma	56	Adult	Female		Primary	haematopoietic_and_lymphoid_tissue	Mixed	MF-005-001	IMDM + 10% FBS
ACH-001384	RO82W1	-0.434079	Thyroid	Well-Differentiated Thyroid Cancer	Follicular Thyroid Cancer		Unknown	Female		Metastatic	thyroid	Adherent	MF-027-001	EMEM:F12 + 10% FBS
ACH-002048	RMSYM	-0.433969	Soft Tissue	Rhabdomyosarcoma	Embryonal Rhabdomyosarcoma	2	Pediatric	Male		Primary	Uachus	Adherent	MF-001-009	RPMI + 10% FBS + 100uM NEAA + 20mM HEPES
ACH-000914	HT	-0.431471	Lymphoid	Mature B-Cell Neoplasms	Diffuse Large B-Cell Lymphoma, NOS	70	Adult	Male	caucasian	Metastatic	ascites	Suspension	MF-001-001	RPMI + 10% FBS
ACH-000124	OCILY19	-0.429437	Lymphoid	Mature B-Cell Neoplasms	Diffuse Large B-Cell Lymphoma, NOS	27	Adult	Female		Primary	bone_marrow	Suspension	MF-003-001	AlphaMEM + 10% FBS
ACH-001961	GB2	-0.428771	Biliary Tract	Intracholecystic Papillary Neoplasm	Gallbladder Adenocarcinoma, NOS	65	Adult	Male		Metastatic	biliary_tract	Adherent	MF-001-001	RPMI + 10% FBS
ACH-000213	HUPT4	-0.427697	Pancreas	Pancreatic Adenocarcinoma	Pancreatic Adenocarcinoma	60	Adult	Male	asian	Metastatic	ascites	Adherent	MF-003-001	AlphaMEM + 10% FBS
ACH-001542	KON	-0.427599	Head and Neck	Head and Neck Squamous Cell Carcinoma	Oral Cavity Squamous Cell Carcinoma	76	Adult	Male		Metastatic	upper_aerodigestive_tract	Adherent	MF-002-001	DMEM + 10% FBS
ACH-001099	KD	-0.426909	Soft Tissue	Rhabdoid Cancer	Extrarenal Rhabdoid Cancer	0	Pediatric	Female			soft_tissue	Adherent	MF-001-001	RPMI + 10% FBS
ACH-001494	EGI1	-0.426165	Biliary Tract	Intraductal Papillary Neoplasm of the Bile Duct	Extrahepatic Cholangiocarcinoma	52	Adult	Male		Primary	biliary_tract	Adherent	MF-006-003	MEM + 10% FBS + 4mM Glutamine + 1mM Sodium pyruvate + 2x MEM NEAA + EAA
ACH-000167	KE97	-0.425903	Lymphoid	Mature B-Cell Neoplasms	Plasma Cell Myeloma	52	Adult	Male		Metastatic	abdomen	Mixed	MF-001-001	RPMI + 10% FBS
ACH-001959	CCLP1	-0.425353	Biliary Tract	Intraductal Papillary Neoplasm of the Bile Duct	Intrahepatic Cholangiocarcinoma	48	Adult	Male		Primary	biliary_tract	Adherent	MF-001-001	RPMI + 10% FBS
ACH-000059	SUPB15	-0.423463	Lymphoid	B-Lymphoblastic Leukemia/Lymphoma	B-Lymphoblastic Leukemia/Lymphoma with t(9;22)(q34.1;q11.2);BCR-ABL1	9	Pediatric	Male	caucasian	Primary	bone_marrow	Suspension	MF-005-008	IMDM + 20% FBS + 1.5g/L NaCO3
ACH-000940	AN3CA	-0.423434	Uterus	Endometrial Carcinoma	Endometrial Carcinoma	55	Adult	Female	caucasian	Metastatic	endometrium	Adherent	MF-006-001	MEM + 10% FBS
ACH-000002	HL60	-0.423409	Myeloid	Acute Myeloid Leukemia	Acute Myeloid Leukemia	36	Adult	Female	caucasian	Primary	haematopoietic_and_lymphoid_tissue	Suspension	MF-005-001	IMDM + 10% FBS
ACH-000201	A204	-0.421431	Kidney	Rhabdoid Cancer	Rhabdoid Cancer	1	Pediatric	Female		Primary	soft_tissue	Adherent	MF-023-001	McCoy's 5A + 10% FBS
ACH-001679	U2973	-0.419443	Lymphoid	Mature B-Cell Neoplasms	High-Grade B-Cell Lymphoma, with MYC and BCL2 and/or BCL6 Rearrangements	42	Adult	Male		Primary	haematopoietic_and_lymphoid_tissue	Suspension	MF-001-020	RPMI + 20% FBS
ACH-001610	NP5	-0.417564	CNS/Brain	Diffuse Glioma	Glioblastoma	27	Adult	Male		Primary	central_nervous_system	Adherent	MF-002-001	DMEM + 10% FBS
ACH-000096	G401	-0.416411	Kidney	Rhabdoid Cancer	Rhabdoid Cancer	0	Pediatric	Male	caucasian	Primary	kidney	Adherent	MF-023-001	McCoy's 5A + 10% FBS
ACH-000336	OCIAML3	-0.416324	Myeloid	Acute Myeloid Leukemia	Acute Myeloid Leukemia	57	Adult	Male		Primary	haematopoietic_and_lymphoid_tissue	Suspension	MF-003-001	AlphaMEM + 10% FBS
ACH-001838	ICC12	-0.415863	Biliary Tract	Intraductal Papillary Neoplasm of the Bile Duct	Intrahepatic Cholangiocarcinoma		Unknown	Unknown		Primary	biliary_tract	Adherent	MF-001-001	RPMI + 10% FBS
ACH-000430	TYKNU	-0.410317	Ovary/Fallopian Tube	Ovarian Epithelial Tumor	High-Grade Serous Ovarian Cancer	38	Adult	Female	asian	Primary	ovary	Adherent	MF-006-001	MEM + 10% FBS
ACH-000056	DOHH2	-0.408156	Lymphoid	Mature B-Cell Neoplasms	Diffuse Large B-Cell Lymphoma, NOS	60	Adult	Male		Metastatic	pleural_effusion	Suspension	MF-001-001	RPMI + 10% FBS
ACH-001533	KARPAS1718	-0.408093	Lymphoid	Mature B-Cell Neoplasms	Splenic Marginal Zone Lymphoma		Unknown	Male		Primary	haematopoietic_and_lymphoid_tissue	Adherent	MF-001-003	RPMI + 10% FBS + 2mM Glutamine
ACH-000258	DU4475	-0.407458	Breast	Invasive Breast Carcinoma	Invasive Breast Carcinoma	62	Adult	Female	caucasian	Metastatic	skin	Suspension	MF-001-001	RPMI + 10% FBS
ACH-000653	JJN3	-0.406738	Lymphoid	Mature B-Cell Neoplasms	Plasma Cell Myeloma	57	Adult	Female		Primary	bone_marrow	Suspension
ACH-000353	TE15	-0.406297	Esophagus/Stomach	Esophageal Squamous Cell Carcinoma	Esophageal Squamous Cell Carcinoma	58	Adult	Female		Primary	oesophagus	Adherent	MF-001-001	RPMI + 10% FBS
ACH-000248	AU565	-0.406138	Breast	Invasive Breast Carcinoma	Invasive Breast Carcinoma	43	Adult	Female	caucasian	Metastatic	pleural_effusion	Adherent	MF-002-001	DMEM + 10% FBS
ACH-001537	KKU055	-0.405981	Biliary Tract	Intraductal Papillary Neoplasm of the Bile Duct	Intrahepatic Cholangiocarcinoma	56	Adult	Male		Primary	biliary_tract	Adherent	MF-002-001	DMEM + 10% FBS
ACH-001530	JEG3	-0.405248	Uterus	Gestational Trophoblastic Disease	Choriocarcinoma		Fetus	Male		Metastatic	central_nervous_system	Adherent	MF-015-001	EMEM + 10% FBS
ACH-001707	WAOSEL	-0.404157	Lymphoid	Mature B-Cell Neoplasms	Chronic Lymphocytic Leukemia/Small Lymphocytic Lymphoma		Unknown	Male		Primary	haematopoietic_and_lymphoid_tissue	Adherent	MF-001-001	RPMI + 10% FBS
ACH-001536	KKU100	-0.403914	Biliary Tract	Intraductal Papillary Neoplasm of the Bile Duct	Extrahepatic Cholangiocarcinoma	65	Adult	Female		Primary	liver	Adherent	MF-002-001	DMEM + 10% FBS
ACH-001855	OZ	-0.401934	Biliary Tract	Intraductal Papillary Neoplasm of the Bile Duct	Intrahepatic Cholangiocarcinoma	71	Adult	Male		Primary	biliary_tract	Adherent	MF-001-001	RPMI + 10% FBS
ACH-000113	OCIAML2	-0.400417	Myeloid	Acute Myeloid Leukemia	Acute Myeloid Leukemia	65	Adult	Male		Primary	haematopoietic_and_lymphoid_tissue	Suspension	MF-003-005	AlphaMEM + 20% FBS
ACH-001703	VAL	-0.399721	Lymphoid	Mature B-Cell Neoplasms	Diffuse Large B-Cell Lymphoma, NOS	50	Adult	Female		Metastatic	bone_marrow	Suspension	MF-001-001	RPMI + 10% FBS
ACH-001370	OCIP5X	-0.398652	Ovary/Fallopian Tube	Ovarian Epithelial Tumor	Serous Ovarian Cancer		Unknown	Female		Primary	ovary	Adherent	MF-035-001	OCMI-L
ACH-000311	NCIH2122	-0.397793	Lung	Non-Small Cell Lung Cancer	Lung Adenocarcinoma	46	Adult	Female	caucasian	Metastatic	pleural_effusion	Adherent	MF-001-001	RPMI + 10% FBS
ACH-001196	SMSCTR	-0.396797	Soft Tissue	Rhabdomyosarcoma	Embryonal Rhabdomyosarcoma	1	Pediatric	Male			soft_tissue	Adherent	MF-002-001	DMEM + 10% FBS
ACH-000371	RL	-0.395819	Lymphoid	Mature B-Cell Neoplasms	Diffuse Large B-Cell Lymphoma, NOS	52	Adult	Male	caucasian	Metastatic	ascites	Suspension	MF-001-020	RPMI + 20% FBS
ACH-000193	KARPAS620	-0.394196	Lymphoid	Mature B-Cell Neoplasms	Plasma Cell Myeloma	77	Adult	Female		Primary	haematopoietic_and_lymphoid_tissue	Suspension	MF-001-020	RPMI + 20% FBS
ACH-001619	OCUG1	-0.393977	Biliary Tract	Intracholecystic Papillary Neoplasm	Gallbladder Adenocarcinoma, NOS	43	Adult	Male		Metastatic	ascites	Adherent	MF-002-006	DMEM + 10% FBS + 2mM glutamine + 500uM pyruvate
ACH-000518	CAL33	-0.393145	Head and Neck	Head and Neck Squamous Cell Carcinoma	Oral Cavity Squamous Cell Carcinoma	69	Adult	Male		Primary	upper_aerodigestive_tract	Adherent	MF-002-001	DMEM + 10% FBS
ACH-001452	BONNA12	-0.392451	Lymphoid	Mature B-Cell Neoplasms	Hairy Cell Leukemia	46	Adult	Male		Metastatic	spleen	Suspension	MF-001-001	RPMI + 10% FBS
ACH-000069	HS611T	-0.392037	Lymphoid	Hodgkin Lymphoma	Hodgkin Lymphoma	48	Adult	Female			haematopoietic_and_lymphoid_tissue	Suspension	MF-002-001	DMEM + 10% FBS
ACH-000780	NCIH1105	-0.390862	Lung	Lung Neuroendocrine Tumor	Small Cell Lung Cancer	73	Adult	Male	caucasian	Metastatic	lymph_node	Suspension
ACH-002025	TT1TKB	-0.388289	Bowel	Colorectal Adenocarcinoma	Rectal Adenocarcinoma		Unknown	Male		Primary	large_intestine	Adherent	MF-002-001	DMEM + 10% FBS
ACH-001686	ULA	-0.387137	Lymphoid	Mature B-Cell Neoplasms	Diffuse Large B-Cell Lymphoma, NOS	57	Adult	Male		Primary	ascites	Suspension	MF-030-001	IMDM:Opti-MEM (1:1) + 20% FBS
ACH-000586	NCIH1876	-0.386968	Lung	Lung Neuroendocrine Tumor	Small Cell Lung Cancer	59	Adult	Male	caucasian	Metastatic	lymph_node	Adherent
ACH-001628	PEA1	-0.381441	Ovary/Fallopian Tube	Ovarian Epithelial Tumor	High-Grade Serous Ovarian Cancer		Unknown	Female		Metastatic	pleural_effusion	Adherent	MF-001-010	RPMI + 10% FBS + 2mM Glutamine + 2mM Sodium pyruvate
ACH-001795	94T778	-0.381385	Soft Tissue	Liposarcoma	Well-Differentiated Liposarcoma	69	Adult	Female			soft_tissue	Adherent	MF-001-001	RPMI + 10% FBS
ACH-000181	SCC9	-0.379941	Head and Neck	Head and Neck Squamous Cell Carcinoma	Oral Cavity Squamous Cell Carcinoma	25	Adult	Male		Primary	upper_aerodigestive_tract	Adherent	MF-007-001	DMEM:F12 + 10% FBS
ACH-000756	GI1	-0.37847	CNS/Brain	Diffuse Glioma	Gliosarcoma	61	Adult	Male	asian	Primary	central_nervous_system	Adherent	MF-002-001	DMEM + 10% FBS
ACH-000794	BICR22	-0.377911	Head and Neck	Head and Neck Squamous Cell Carcinoma	Oral Cavity Squamous Cell Carcinoma	88	Adult	Male	caucasian	Metastatic	lymph_node	Adherent	MF-002-004	DMEM + 10% FBS + 2mM Glutamine + 0.4ug/ml Hydrocortisone
ACH-001407	UMUC13	-0.376887	Bladder/Urinary Tract	Bladder Urothelial Carcinoma	Bladder Urothelial Carcinoma		Unknown	Male		Metastatic	lymph_node	Adherent	MF-015-002	EMEM + 10% FBS + 2mM Glutamine + 100uM NEAA
ACH-000076	NCO2	-0.376335	Myeloid	Myeloproliferative Neoplasms	Chronic Myeloid Leukemia, BCR-ABL1+	35	Adult	Female		Primary	haematopoietic_and_lymphoid_tissue	Suspension	MF-001-001	RPMI + 10% FBS
ACH-000865	KYSE450	-0.372029	Esophagus/Stomach	Esophageal Squamous Cell Carcinoma	Esophageal Squamous Cell Carcinoma	59	Adult	Male	asian	Primary	oesophagus	Adherent	MF-011-002	RPMI:F12 (1:1) + 10% FBS
ACH-000877	EB1	-0.370966	Lymphoid	Mature B-Cell Neoplasms	Burkitt Lymphoma	9	Pediatric	Female	black_or_african_american	Primary	bone	Suspension	MF-001-001	RPMI + 10% FBS
ACH-000163	SW579	-0.37078	Head and Neck	Head and Neck Squamous Cell Carcinoma	Head and Neck Squamous Cell Carcinoma	59	Adult	Male	asian	Primary	thyroid	Adherent	MF-002-001	DMEM + 10% FBS
ACH-000406	U937	-0.369779	Myeloid	Acute Myeloid Leukemia	Acute Myeloid Leukemia	37	Adult	Male	caucasian	Metastatic	pleural_effusion	Suspension	MF-001-001	RPMI + 10% FBS
ACH-001356	MB1	-0.369458	Thyroid	Anaplastic Thyroid Cancer	Anaplastic Thyroid Cancer	57	Adult	Male		Primary	thyroid	Adherent	MF-001-021	RPMI + 20% FBS + 2mM Glutamine
ACH-000200	NMCG1	-0.368481	CNS/Brain	Diffuse Glioma	Glioblastoma		Unknown	Female		Primary	central_nervous_system	Adherent	MF-002-001	DMEM + 10% FBS
ACH-001563	MM127	-0.368345	Skin	Melanoma	Melanoma		Unknown	Male		Metastatic	skin	Adherent	MF-001-004	RPMI + 10% FBS + 2mM Glutamine + 25mM HEPES
ACH-001854	MMNK1	-0.366695	Biliary Tract	Non-Cancerous	Immortalized Cholangiocyte, Highly Differentiated	18	Adult	Unknown		Primary	biliary_tract	Adherent	MF-001-001	RPMI + 10% FBS
ACH-000005	HEL9217	-0.3644	Myeloid	Acute Myeloid Leukemia	Acute Myeloid Leukemia	30	Adult	Male	caucasian		bone_marrow	Mixed	MF-001-001	RPMI + 10% FBS
ACH-000372	P12ICHIKAWA	-0.36307	Lymphoid	T-Lymphoblastic Leukemia/Lymphoma	T-Lymphoblastic Leukemia/Lymphoma	7	Pediatric	Male		Primary	haematopoietic_and_lymphoid_tissue	Suspension	MF-001-001	RPMI + 10% FBS
ACH-000885	TOV21G	-0.362465	Ovary/Fallopian Tube	Ovarian Epithelial Tumor	Clear Cell Ovarian Cancer	62	Adult	Female		Primary	ovary	Adherent	MF-044-001	MCDB 105:Medium 199 (1:1) + 15% FBS + 1.5g/l Sodium bicarbonate
ACH-001411	UMUC5	-0.362325	Bladder/Urinary Tract	Bladder Squamous Cell Carcinoma	Bladder Squamous Cell Carcinoma		Unknown	Female		Primary	urinary_tract	Adherent	MF-015-002	EMEM + 10% FBS + 2mM Glutamine + 100uM NEAA
ACH-000160	BT12	-0.361587	CNS/Brain	Embryonal Tumor	Atypical Teratoid/Rhabdoid Tumor	0	Pediatric	Female		Primary	brain	Adherent	MF-002-001	DMEM + 10% FBS
ACH-000509	HUT78	-0.361341	Lymphoid	Mature T and NK Neoplasms	Sezary Syndrome	53	Adult	Male	caucasian		haematopoietic_and_lymphoid_tissue	Suspension	MF-005-004	IMDM + 20% FBS
ACH-000993	JHUEM7	-0.36132	Uterus	Endometrial Carcinoma	Endometrial Carcinoma	58	Adult	Female	asian	Primary	endometrium	Adherent	MF-007-018	DMEM:F12 + 10% FBS + 100uM NEAA
ACH-001022	CBAGPN	-0.360996	Bone	Ewing Sarcoma	Ewing Sarcoma		Unknown	Female		Primary	bone	Unknown	MF-005-005	IMDM + 20% FBS + 4mM Glutamine + 1x Insulin-Transferrin-Selenium
ACH-000952	MDAPCA2B	-0.359951	Prostate	Prostate Adenocarcinoma	Prostate Adenocarcinoma	63	Adult	Male	black_or_african_american	Metastatic	bone	Adherent	MF-004-007	F12 + 20% FBS
ACH-000663	OVTOKO	-0.359926	Ovary/Fallopian Tube	Ovarian Epithelial Tumor	Clear Cell Ovarian Cancer	78	Adult	Female	asian	Metastatic	spleen	Adherent	MF-001-001	RPMI + 10% FBS
ACH-000142	CAL29	-0.35965	Bladder/Urinary Tract	Bladder Urothelial Carcinoma	Bladder Urothelial Carcinoma	80	Adult	Female		Primary	urinary_tract	Adherent	MF-002-001	DMEM + 10% FBS
ACH-001344	GIMEN	-0.359116	Peripheral Nervous System	Neuroblastoma	Neuroblastoma	3	Pediatric	Female		Metastatic	bone_marrow	Adherent	MF-001-001	RPMI + 10% FBS
ACH-000151	JM1	-0.358961	Lymphoid	B-Lymphoblastic Leukemia/Lymphoma	B-Lymphoblastic Leukemia/Lymphoma		Pediatric	Male		Primary	haematopoietic_and_lymphoid_tissue	Suspension	MF-005-001	IMDM + 10% FBS
ACH-001616	OCILY18	-0.358152	Lymphoid	Mature B-Cell Neoplasms	Diffuse Large B-Cell Lymphoma, NOS	56	Adult	Male		Primary	pleural_effusion	Suspension	MF-001-001	RPMI + 10% FBS
ACH-000848	JHH7	-0.356038	Liver	Hepatocellular Carcinoma	Hepatocellular Carcinoma	53	Adult	Male	asian	Primary	liver	Adherent	MF-022-001	William's E medium + 10% FBS
ACH-001193	SKPNDW	-0.354858	Bone	Ewing Sarcoma	Ewing Sarcoma	17	Pediatric	Male			Embryonal	Adherent	MF-002-001	DMEM + 10% FBS
ACH-001038	COGE352	-0.354564	Bone	Ewing Sarcoma	Ewing Sarcoma	17	Pediatric	Male			haematopoietic_and_lymphoid_tissue	Mixed	MF-005-005	IMDM + 20% FBS + 4mM Glutamine + 1x Insulin-Transferrin-Selenium
ACH-000255	LMSU	-0.353149	Esophagus/Stomach	Esophagogastric Adenocarcinoma	Stomach Adenocarcinoma	27	Adult	Female		Metastatic	lymph_node	Adherent	MF-004-001	F12 + 10% FBS
ACH-001719	OCIC4P	-0.352417	Ovary/Fallopian Tube	Ovarian Epithelial Tumor	Clear Cell Ovarian Cancer		Unknown	Female		Primary	ovary	Adherent	MF-035-001	OCMI-L
ACH-000795	MOLT13	-0.352355	Lymphoid	T-Lymphoblastic Leukemia/Lymphoma	T-Lymphoblastic Leukemia/Lymphoma	2	Pediatric	Female			bone_marrow	Suspension	MF-001-020	RPMI + 20% FBS
ACH-000736	SNU601	-0.352082	Esophagus/Stomach	Esophagogastric Adenocarcinoma	Signet Ring Cell Carcinoma of the Stomach	34	Adult	Male	asian	Metastatic	ascites	Adherent	MF-001-001	RPMI + 10% FBS
ACH-000636	RPMI8402	-0.351277	Lymphoid	T-Lymphoblastic Leukemia/Lymphoma	T-Lymphoblastic Leukemia/Lymphoma	16	Pediatric	Female		Primary	haematopoietic_and_lymphoid_tissue	Suspension	MF-001-001	RPMI + 10% FBS
ACH-001510	H376	-0.351107	Head and Neck	Head and Neck Squamous Cell Carcinoma	Oral Cavity Squamous Cell Carcinoma	40	Adult	Female		Primary	upper_aerodigestive_tract	Adherent	MF-007-003	DMEM:F12 + 10% FBS + 2mM Glutamine + 500ng/ml Sodium hydrocortisone succinate
ACH-001033	CHLA57	-0.349518	CNS/Brain	Embryonal Tumor	Primitive Neuroectodermal Tumor		Pediatric	Unknown		Unknown	Unknown	Suspension	MF-005-005	IMDM + 20% FBS + 4mM Glutamine + 1x Insulin-Transferrin-Selenium
ACH-000697	A3KAW	-0.347318	Lymphoid	Mature B-Cell Neoplasms	Diffuse Large B-Cell Lymphoma, NOS	68	Adult	Female		Primary	ascites	Suspension	MF-001-001	RPMI + 10% FBS
ACH-001839	ICC137	-0.347098	Biliary Tract	Intraductal Papillary Neoplasm of the Bile Duct	Intrahepatic Cholangiocarcinoma		Unknown	Unknown		Primary	biliary_tract	Adherent	MF-001-001	RPMI + 10% FBS
ACH-001999	9505BIK	-0.346415	Pancreas	Pancreatic Adenocarcinoma	Pancreatic Adenocarcinoma		Unknown	Male		Primary	pancreas	Adherent	MF-007-001	DMEM:F12 + 10% FBS
ACH-000355	NCIH82	-0.345796	Lung	Lung Neuroendocrine Tumor	Small Cell Lung Cancer	41	Adult	Male	caucasian	Metastatic	pleural_effusion	Mixed	MF-001-001	RPMI + 10% FBS
ACH-000473	RT112	-0.344917	Bladder/Urinary Tract	Bladder Urothelial Carcinoma	Bladder Urothelial Carcinoma		Unknown	Female		Primary	urinary_tract	Adherent	MF-001-001	RPMI + 10% FBS
ACH-000036	U343	-0.344911	CNS/Brain	Diffuse Glioma	Glioblastoma	64	Adult	Male		Primary	central_nervous_system	Adherent	MF-002-001	DMEM + 10% FBS
ACH-000958	SW48	-0.344351	Bowel	Colorectal Adenocarcinoma	Colon Adenocarcinoma	83	Adult	Female	caucasian	Primary	Colon	Mixed	MF-001-001	RPMI + 10% FBS
ACH-001960	CCSW1	-0.344222	Biliary Tract	Intraductal Papillary Neoplasm of the Bile Duct	Intrahepatic Cholangiocarcinoma	55	Adult	Female		Primary	biliary_tract	Adherent	MF-001-001	RPMI + 10% FBS
ACH-000335	MSTO211H	-0.34403	Pleura	Pleural Mesothelioma	Pleural Mesothelioma, Biphasic Type	62	Adult	Male	caucasian	Metastatic	pleural_effusion	Adherent	MF-001-001	RPMI + 10% FBS
ACH-000015	NCIH1581	-0.343506	Lung	Non-Small Cell Lung Cancer	Large Cell Lung Carcinoma	44	Adult	Male	caucasian	Primary	lung	Adherent	MF-007-008	DMEM:F12 + 5% FBS
ACH-001379	PACADD161	-0.34277	Pancreas	Pancreatic Adenocarcinoma	Pancreatic Adenocarcinoma	63	Adult	Female		Metastatic	liver	Adherent	MF-008-001	DMEM:KSFM (2:1) + 20% FBS
ACH-002042	T3M5	-0.342289	Head and Neck	Head and Neck Squamous Cell Carcinoma	Head and Neck Squamous Cell Carcinoma	71	Adult	Female		Primary	thyroid	Adherent	MF-004-001	F12 + 10% FBS
ACH-001841	ICC15	-0.341952	Biliary Tract	Intraductal Papillary Neoplasm of the Bile Duct	Intrahepatic Cholangiocarcinoma		Unknown	Male		Primary	biliary_tract	Adherent	MF-001-001	RPMI + 10% FBS
ACH-000685	L33	-0.341236	Pancreas	Adenosquamous Carcinoma of the Pancreas	Adenosquamous Carcinoma of the Pancreas	77	Adult	Female		Metastatic	lymph_node	Mixed	MF-002-026	DMEM + 10% FBS + 2mM Glutamine + 1mM Sodium pyruvate + 1mM NEAA
ACH-000541	KMS34	-0.339265	Lymphoid	Mature B-Cell Neoplasms	Plasma Cell Myeloma	60	Adult	Female	asian	Primary	pleural_effusion	Suspension	MF-001-001	RPMI + 10% FBS
ACH-000782	SEM	-0.339088	Lymphoid	B-Lymphoblastic Leukemia/Lymphoma	B-Lymphoblastic Leukemia/Lymphoma with t(v;11q23.3);KMT2A Rearranged	5	Pediatric	Female		Primary	haematopoietic_and_lymphoid_tissue	Suspension	MF-005-001	IMDM + 10% FBS
ACH-001997	ECC2	-0.338752	Biliary Tract	Intraductal Papillary Neoplasm of the Bile Duct	Extrahepatic Cholangiocarcinoma		Unknown	Male		Primary	biliary_tract	Adherent	MF-001-001	RPMI + 10% FBS
ACH-001459	C80	-0.336856	Bowel	Colorectal Adenocarcinoma	Rectal Adenocarcinoma	69	Adult	Male		Primary	large_intestine	Adherent	MF-005-002	IMDM + 10% FBS + 2mM Glutamine
ACH-001607	NOZ	-0.336795	Biliary Tract	Intracholecystic Papillary Neoplasm	Gallbladder Adenocarcinoma, NOS	48	Adult	Female		Metastatic	ascites	Adherent	MF-022-001	William's E medium + 10% FBS
ACH-001673	TFK1	-0.336578	Biliary Tract	Intraductal Papillary Neoplasm of the Bile Duct	Extrahepatic Cholangiocarcinoma	63	Adult	Male		Primary	biliary_tract	Adherent	MF-001-001	RPMI + 10% FBS
ACH-001688	UMRC7	-0.335603	Kidney	Renal Cell Carcinoma	Renal Cell Carcinoma		Unknown	Male		Primary	kidney	Adherent	MF-015-002	EMEM + 10% FBS + 2mM Glutamine + 100uM NEAA
ACH-000054	HT1080	-0.335467	Soft Tissue	Fibrosarcoma	Fibrosarcoma	35	Adult	Male	caucasian	Metastatic	soft_tissue	Adherent	MF-006-001	MEM + 10% FBS
ACH-001401	SW13	-0.334669	Adrenal Gland	Adrenocortical Carcinoma	Adrenocortical Carcinoma	55	Adult	Female		Primary	autonomic_ganglia	Adherent	MF-021-001	L-15 + 10% FBS
ACH-001495	EMTOKA	-0.334605	Uterus	Endometrial Carcinoma	Uterine Carcinosarcoma/Uterine Malignant Mixed Mullerian Tumor	64	Adult	Female		Primary	endometrium	Adherent	MF-001-001	RPMI + 10% FBS
ACH-001028	CHLA06ATRT	-0.333385	CNS/Brain	Embryonal Tumor	Atypical Teratoid/Rhabdoid Tumor	0	Pediatric	Female			central_nervous_system	Mixed	MF-005-005	IMDM + 20% FBS + 4mM Glutamine + 1x Insulin-Transferrin-Selenium
ACH-000391	MHHES1	-0.331366	Bone	Ewing Sarcoma	Ewing Sarcoma	12	Pediatric	Male	caucasian	Metastatic	ascites	Adherent	MF-001-001	RPMI + 10% FBS
ACH-000373	SKM1	-0.330921	Myeloid	Acute Myeloid Leukemia	Acute Myeloid Leukemia	76	Adult	Male	asian	Primary	haematopoietic_and_lymphoid_tissue	Suspension	MF-001-020	RPMI + 20% FBS
ACH-001834	ICC10	-0.330353	Biliary Tract	Intraductal Papillary Neoplasm of the Bile Duct	Intrahepatic Cholangiocarcinoma		Unknown	Unknown		Primary	biliary_tract	Adherent	MF-001-001	RPMI + 10% FBS
ACH-001696	UPCISCC111	-0.329961	Head and Neck	Head and Neck Squamous Cell Carcinoma	Oral Cavity Squamous Cell Carcinoma	69	Adult	Female		Primary	upper_aerodigestive_tract	Adherent	MF-006-005	MEM + 20% FBS + 2mM Glutamine + 100uM NEAA
ACH-001662	SNU2372	-0.329069	Breast	Invasive Breast Carcinoma	Breast Invasive Cancer, NOS	55	Adult	Female		Primary	pleural_effusion	Adherent	MF-001-005	RPMI + 10% FBS + 2mM Glutamine + 25mM HEPES + 25mM Sodium bicarbonate
ACH-000025	CH157MN	-0.328414	CNS/Brain	Meningothelial Tumor	Meningioma	41	Adult	Female		Primary	central_nervous_system	Mixed	MF-002-001	DMEM + 10% FBS
ACH-000920	CMLT1	-0.327374	Myeloid	Myeloproliferative Neoplasms	Chronic Myeloid Leukemia, BCR-ABL1+	36	Adult	Female		Primary	haematopoietic_and_lymphoid_tissue	Suspension	MF-001-001	RPMI + 10% FBS
ACH-000605	TE6	-0.326933	Esophagus/Stomach	Esophageal Squamous Cell Carcinoma	Esophageal Squamous Cell Carcinoma	71	Adult	Male			oesophagus	Adherent	MF-001-001	RPMI + 10% FBS
ACH-000144	RERFGC1B	-0.326639	Esophagus/Stomach	Esophagogastric Adenocarcinoma	Stomach Adenocarcinoma	41	Adult	Male	asian	Metastatic	lymph_node	Adherent	MF-001-001	RPMI + 10% FBS
ACH-001526	HUO9	-0.325638	Bone	Osteosarcoma	Osteosarcoma	13	Pediatric	Female		Primary	bone	Adherent	MF-001-001	RPMI + 10% FBS
ACH-000824	KYSE510	-0.325358	Esophagus/Stomach	Esophageal Squamous Cell Carcinoma	Esophageal Squamous Cell Carcinoma	67	Adult	Female	asian	Primary	oesophagus	Adherent	MF-001-001	RPMI + 10% FBS
ACH-000763	MM1S	-0.325166	Lymphoid	Mature B-Cell Neoplasms	Plasma Cell Myeloma	45	Adult	Female		Primary	haematopoietic_and_lymphoid_tissue	Mixed	MF-001-001	RPMI + 10% FBS
ACH-001524	HSC5	-0.324873	Skin	Cutaneous Squamous Cell Carcinoma	Cutaneous Squamous Cell Carcinoma	75	Adult	Male		Primary	skin	Adherent	MF-005-001	IMDM + 10% FBS
ACH-000662	CORL23	-0.323744	Lung	Non-Small Cell Lung Cancer	Large Cell Lung Carcinoma	62	Adult	Male	caucasian	Metastatic	pleural_effusion	Adherent	MF-001-003	RPMI + 10% FBS + 2mM Glutamine
ACH-000895	CL34	-0.323213	Bowel	Colorectal Adenocarcinoma	Colon Adenocarcinoma		Unknown	Female		Primary	Colon	Adherent	MF-007-019	DMEM:F12 + 20% FBS
ACH-001523	HSC1	-0.323052	Skin	Cutaneous Squamous Cell Carcinoma	Cutaneous Squamous Cell Carcinoma	75	Adult	Male		Primary	skin	Adherent	MF-002-009	DMEM + 20% FBS
ACH-001377	PACADD137	-0.322709	Pancreas	Pancreatic Adenocarcinoma	Pancreatic Adenocarcinoma	75	Adult	Female		Primary	pancreas	Adherent	MF-008-001	DMEM:KSFM (2:1) + 20% FBS
ACH-001548	LS	-0.32223	Peripheral Nervous System	Neuroblastoma	Neuroblastoma	1	Pediatric	Female		Metastatic	autonomic_ganglia	Adherent	MF-001-001	RPMI + 10% FBS
ACH-000948	2313287	-0.321961	Esophagus/Stomach	Esophagogastric Adenocarcinoma	Stomach Adenocarcinoma	72	Adult	Male		Primary	stomach	Adherent	MF-001-001	RPMI + 10% FBS
ACH-000065	OCIAML5	-0.321263	Myeloid	Acute Myeloid Leukemia	Acute Myeloid Leukemia	77	Adult	Male		Primary	haematopoietic_and_lymphoid_tissue	Suspension	MF-003-002	AlphaMEM + 20% FBS + 10ng/ml GM-CSF
ACH-001513	HCA1	-0.320891	Cervix	Cervical Adenocarcinoma	Endocervical Adenocarcinoma		Unknown	Female		Metastatic	cervix	Adherent	MF-015-001	EMEM + 10% FBS
ACH-000326	JURLMK1	-0.320174	Myeloid	Myeloproliferative Neoplasms	Chronic Myeloid Leukemia, BCR-ABL1+	73	Adult	Male		Primary	haematopoietic_and_lymphoid_tissue	Suspension	MF-001-001	RPMI + 10% FBS
ACH-001368	OACM51	-0.319854	Esophagus/Stomach	Esophagogastric Adenocarcinoma	Esophageal Adenocarcinoma	47	Adult	Female		Metastatic	lymph_node	Suspension	MF-001-020	RPMI + 20% FBS
ACH-000569	ISTMES1	-0.31969	Pleura	Pleural Mesothelioma	Pleural Mesothelioma, Epithelioid Type	70	Adult	Female	caucasian	Primary	pleural_effusion	Adherent	MF-002-003	DMEM + 10% FBS + 2mM Glutamine
ACH-000657	A2780	-0.319529	Ovary/Fallopian Tube	Ovarian Epithelial Tumor	Endometrioid Ovarian Cancer		Unknown	Female		Primary	ovary	Adherent	MF-001-001	RPMI + 10% FBS
ACH-000094	HPAFII	-0.318575	Pancreas	Pancreatic Adenocarcinoma	Pancreatic Adenocarcinoma	44	Adult	Male	caucasian	Metastatic	ascites	Adherent	MF-002-001	DMEM + 10% FBS
ACH-001858	SSP25	-0.317621	Biliary Tract	Intraductal Papillary Neoplasm of the Bile Duct	Intrahepatic Cholangiocarcinoma	61	Adult	Female		Primary	biliary_tract	Adherent	MF-001-001	RPMI + 10% FBS
ACH-001128	MON	-0.317482	Soft Tissue	Rhabdoid Cancer	Extrarenal Rhabdoid Cancer	0	Pediatric	Male			soft_tissue	Adherent	MF-001-001	RPMI + 10% FBS
ACH-001848	ICC8	-0.316947	Biliary Tract	Intraductal Papillary Neoplasm of the Bile Duct	Intrahepatic Cholangiocarcinoma		Unknown	Male		Primary	biliary_tract	Adherent	MF-001-001	RPMI + 10% FBS
ACH-001656	SKNO1	-0.316921	Myeloid	Acute Myeloid Leukemia	AML with Maturation	22	Adult	Male		Metastatic	bone_marrow	Suspension	MF-001-008	RPMI + 10% FBS + 10ng/ml of human recombinant GM-CSF
ACH-001414	UMUC6	-0.315302	Bladder/Urinary Tract	Bladder Urothelial Carcinoma	Bladder Urothelial Carcinoma		Unknown	Male		Primary	urinary_tract	Adherent	MF-015-002	EMEM + 10% FBS + 2mM Glutamine + 100uM NEAA
ACH-000834	UMUC1	-0.315092	Bladder/Urinary Tract	Bladder Urothelial Carcinoma	Bladder Urothelial Carcinoma	26	Adult	Male	black_or_african_american	Metastatic	lymph_node	Adherent	MF-006-002	MEM + 10% FBS + 2mM Glutamine + 100uM NEAA
ACH-000751	OCIM1	-0.31334	Myeloid	Acute Myeloid Leukemia	Acute Myeloid Leukemia	62	Adult	Unknown		Primary	haematopoietic_and_lymphoid_tissue	Suspension	MF-005-001	IMDM + 10% FBS
ACH-000909	JHUEM2	-0.312448	Uterus	Endometrial Carcinoma	Endometrial Carcinoma	62	Adult	Female	asian	Primary	endometrium	Mixed	MF-007-001	DMEM:F12 + 10% FBS
ACH-001649	SHMAC5	-0.311684	Prostate	Non-Cancerous	Immortalized Epithelial Cells, Prostate		Unknown	Male		Primary	prostate	Adherent	MF-019-001	Stemline Keratinocyte Medium II + 2% FBS + 2mM Glutamine + Stemline keratinocyte growth supplement
ACH-000137	8MGBA	-0.311127	CNS/Brain	Diffuse Glioma	Glioblastoma	54	Adult	Female	black_or_african_american	Primary	central_nervous_system	Adherent	MF-006-014	MEM + 20% FBS
ACH-000415	BICR6	-0.308697	Head and Neck	Head and Neck Squamous Cell Carcinoma	Hypopharynx Squamous Cell Carcinoma		Unknown	Male	caucasian	Primary	upper_aerodigestive_tract	Adherent	MF-002-001	DMEM + 10% FBS
ACH-001346	H103	-0.308222	Head and Neck	Head and Neck Squamous Cell Carcinoma	Oral Cavity Squamous Cell Carcinoma	32	Adult	Male		Primary	upper_aerodigestive_tract	Adherent	MF-007-003	DMEM:F12 + 10% FBS + 2mM Glutamine + 500ng/ml Sodium hydrocortisone succinate
ACH-000639	NCIH211	-0.307928	Lung	Lung Neuroendocrine Tumor	Small Cell Lung Cancer	50	Adult	Female	caucasian	Metastatic	bone_marrow	Mixed	MF-001-001	RPMI + 10% FBS
ACH-000152	M059K	-0.307213	CNS/Brain	Diffuse Glioma	Glioblastoma	33	Adult	Male		Primary	central_nervous_system	Adherent	MF-007-001	DMEM:F12 + 10% FBS
ACH-000356	MKN45	-0.307099	Esophagus/Stomach	Esophagogastric Adenocarcinoma	Diffuse Type Stomach Adenocarcinoma	62	Adult	Female	asian	Metastatic	liver	Adherent	MF-001-001	RPMI + 10% FBS
ACH-000191	BHT101	-0.306288	Thyroid	Anaplastic Thyroid Cancer	Anaplastic Thyroid Cancer	63	Adult	Female		Metastatic	lymph_node	Adherent	MF-002-009	DMEM + 20% FBS
ACH-000982	GP2D	-0.306176	Bowel	Colorectal Adenocarcinoma	Colon Adenocarcinoma	71	Adult	Female		Primary	Colon	Adherent	MF-015-003	EMEM + 10% FBS + 2mM Glutamine
ACH-001050	CW9019	-0.305118	Soft Tissue	Rhabdomyosarcoma	Alveolar Rhabdomyosarcoma		Pediatric	Male			soft_tissue	Adherent	MF-002-001	DMEM + 10% FBS
ACH-000879	MFE296	-0.30507	Uterus	Endometrial Carcinoma	Endometrial Carcinoma	68	Adult	Female	caucasian	Primary	endometrium	Adherent	MF-006-008	MEM + 10% FBS + 2mM Glutamine
ACH-000833	RH30	-0.304746	Soft Tissue	Rhabdomyosarcoma	Alveolar Rhabdomyosarcoma	17	Pediatric	Male	caucasian	Metastatic	bone_marrow	Adherent	MF-001-001	RPMI + 10% FBS
ACH-001652	SKGII	-0.304677	Cervix	Cervical Squamous Cell Carcinoma	Cervical Squamous Cell Carcinoma	50	Adult	Female		Primary	endometrium	Adherent	MF-004-001	F12 + 10% FBS
ACH-000418	SW1353	-0.304492	Bone	Chondrosarcoma	Chondrosarcoma	72	Adult	Female	caucasian	Primary	bone	Adherent	MF-021-001	L-15 + 10% FBS
ACH-000168	NOMO1	-0.304011	Myeloid	Acute Myeloid Leukemia	Acute Monoblastic/Monocytic Leukemia	31	Adult	Female		Primary	bone_marrow	Suspension	MF-001-001	RPMI + 10% FBS
ACH-000749	DMS273	-0.303765	Lung	Lung Neuroendocrine Tumor	Small Cell Lung Cancer	50	Adult	Female		Metastatic	pleural_effusion	Adherent
ACH-000283	A1207	-0.303745	CNS/Brain	Diffuse Glioma	Glioblastoma		Unknown	Female		Primary	central_nervous_system	Adherent	MF-002-001	DMEM + 10% FBS
ACH-001653	SKGT2	-0.302296	Esophagus/Stomach	Esophagogastric Adenocarcinoma	Stomach Adenocarcinoma	72	Adult	Male		Primary	stomach	Adherent	MF-001-003	RPMI + 10% FBS + 2mM Glutamine
ACH-000977	LNCAPCLONEFGC	-0.302194	Prostate	Prostate Adenocarcinoma	Prostate Adenocarcinoma	50	Adult	Male	caucasian	Metastatic	lymph_node	Adherent	MF-001-001	RPMI + 10% FBS
ACH-000007	LS513	-0.302174	Bowel	Colorectal Adenocarcinoma	Colon Adenocarcinoma	63	Adult	Male	caucasian	Primary	large_intestine	Adherent	MF-001-001	RPMI + 10% FBS
ACH-001532	JMURTK2	-0.301793	Kidney	Rhabdoid Cancer	Rhabdoid Cancer	0	Pediatric	Male		Metastatic	central_nervous_system	Adherent	MF-002-001	DMEM + 10% FBS
ACH-001651	SKGI	-0.300628	Cervix	Cervical Squamous Cell Carcinoma	Cervical Squamous Cell Carcinoma	40	Adult	Female		Primary	endometrium	Adherent	MF-004-001	F12 + 10% FBS
ACH-000883	SW1783	-0.300166	CNS/Brain	Diffuse Glioma	Anaplastic Astrocytoma	68	Adult	Male	caucasian	Primary	central_nervous_system	Adherent	MF-001-001	RPMI + 10% FBS
ACH-000925	DV90	-0.299701	Lung	Non-Small Cell Lung Cancer	Lung Adenocarcinoma	50	Adult	Male		Metastatic	pleural_effusion	Adherent	MF-001-054	RPMI + 10% FBS + 2mM Glutamine + 1X NEAA
ACH-000741	UBLC1	-0.299624	Bladder/Urinary Tract	Bladder Urothelial Carcinoma	Bladder Urothelial Carcinoma	84	Adult	Female		Primary	urinary_tract	Adherent	MF-010-001	DMEM:RPMI (1:3) + 10% FBS + 2mM Glutamine
ACH-000470	SW1463	-0.299551	Bowel	Colorectal Adenocarcinoma	Rectal Adenocarcinoma	66	Adult	Female	caucasian	Primary	large_intestine	Adherent	MF-001-001	RPMI + 10% FBS
ACH-001431	TC205	-0.299506	Bone	Ewing Sarcoma	Ewing Sarcoma		Pediatric	Unknown		Primary	bone	Adherent	MF-001-003	RPMI + 10% FBS + 2mM Glutamine
ACH-000093	PANC0504	-0.299219	Pancreas	Pancreatic Adenocarcinoma	Pancreatic Adenocarcinoma	77	Adult	Female	caucasian	Primary	pancreas	Adherent	MF-001-019	RPMI + 15% FBS + 2mM Glutamine + 1mM Sodium pyruvate + 60ug/ml Insulin + 10mM HEPES + 18mM Sodium bicarbonate + 25mM Glucose
ACH-001516	HCSC1	-0.298866	Cervix	Cervical Adenocarcinoma	Endocervical Adenocarcinoma	48	Adult	Female		Primary	ascites	Adherent	MF-015-001	EMEM + 10% FBS
ACH-000188	SCC25	-0.298705	Head and Neck	Head and Neck Squamous Cell Carcinoma	Oral Cavity Squamous Cell Carcinoma	70	Adult	Male		Primary	upper_aerodigestive_tract	Adherent	MF-007-026	DMEM:F12 + 5% FBS + 2.5 mM Glutamine + 0.2 g/L sodium bicarbonate + 15 mM HEPES + 0.5 mM sodium pyruvate + 400 ng/ml hydrocortisone
ACH-000273	SF539	-0.298383	CNS/Brain	Diffuse Glioma	Gliosarcoma	34	Adult	Female		Primary	central_nervous_system	Adherent	MF-001-014	RPMI + 5% FBS
ACH-000869	NCIH1568	-0.297742	Lung	Non-Small Cell Lung Cancer	Lung Adenocarcinoma	48	Adult	Female	caucasian	Metastatic	lymph_node	Adherent	MF-001-001	RPMI + 10% FBS
ACH-000938	NALM6	-0.297337	Lymphoid	B-Lymphoblastic Leukemia/Lymphoma	B-Lymphoblastic Leukemia/Lymphoma	19	Adult	Male		Primary	haematopoietic_and_lymphoid_tissue	Suspension	MF-001-017	RPMI + 15% FBS
ACH-001300	CHLA15	-0.295978	Peripheral Nervous System	Neuroblastoma	Neuroblastoma	1	Pediatric	Female	unknown	Primary	autonomic_ganglia	Mixed	MF-005-005	IMDM + 20% FBS + 4mM Glutamine + 1x Insulin-Transferrin-Selenium
ACH-000802	BFTC905	-0.295584	Bladder/Urinary Tract	Bladder Urothelial Carcinoma	Bladder Urothelial Carcinoma	51	Adult	Female	asian	Primary	urinary_tract	Adherent	MF-002-001	DMEM + 10% FBS
ACH-001670	TASK1	-0.295241	CNS/Brain	Embryonal Tumor	Primitive Neuroectodermal Tumor	21	Adult	Female		Primary	central_nervous_system	Suspension	MF-002-001	DMEM + 10% FBS
ACH-001096	JR	-0.295123	Soft Tissue	Rhabdomyosarcoma	Alveolar Rhabdomyosarcoma		Pediatric	Unknown			soft_tissue	Adherent	MF-001-001	RPMI + 10% FBS
ACH-000561	TDOTT	-0.293662	Esophagus/Stomach	Esophageal Squamous Cell Carcinoma	Esophageal Squamous Cell Carcinoma	67	Adult	Male		Metastatic	bone	Adherent	MF-004-001	F12 + 10% FBS
ACH-001341	DOTC24510	-0.293495	Cervix	Mixed Cervical Carcinoma	Mixed Cervical Carcinoma		Unknown	Female		Primary	cervix	Adherent	MF-002-001	DMEM + 10% FBS
ACH-000324	JHOC5	-0.293438	Ovary/Fallopian Tube	Ovarian Epithelial Tumor	Clear Cell Ovarian Cancer	47	Adult	Female		Primary	ovary	Adherent	MF-007-018	DMEM:F12 + 10% FBS + 100uM NEAA
ACH-002039	PK8	-0.292326	Pancreas	Pancreatic Adenocarcinoma	Pancreatic Adenocarcinoma		Unknown	Unknown		Metastatic	liver	Adherent	MF-001-001	RPMI + 10% FBS
ACH-000292	NCIH841	-0.291984	Lung	SMARCA4-deficient undifferentiated tumor	SMARCA4-deficient undifferentiated tumor	51	Adult	Male	caucasian	Metastatic	lung	Adherent	MF-007-010	DMEM:F12 + 5% FBS + 2mM Glutamine + 5ug/ml Insulin + 10ug/ml Transferrin + 30nM Selenium + 10nM Hydrocortisone + 10nM Beta estradiol
ACH-000361	SKHEP1	-0.2913	Liver	Hepatocellular Carcinoma	Hepatocellular Carcinoma	52	Adult	Male	caucasian	Metastatic	ascites	Adherent	MF-006-001	MEM + 10% FBS
ACH-000986	HT115	-0.291293	Bowel	Colorectal Adenocarcinoma	Colon Adenocarcinoma		Unknown	Unknown		Primary	Colon	Adherent	MF-015-014	EMEM + 5% FBS + 2mM Glutamine
ACH-000389	H4	-0.290526	CNS/Brain	Diffuse Glioma	Astrocytoma	37	Adult	Male	caucasian	Primary	central_nervous_system	Adherent	MF-001-001	RPMI + 10% FBS
ACH-000378	NCIH647	-0.290325	Lung	Non-Small Cell Lung Cancer	Lung Adenosquamous Carcinoma	56	Adult	Male	caucasian	Metastatic	pleural_effusion	Adherent	MF-001-001	RPMI + 10% FBS
ACH-000243	DANG	-0.289969	Pancreas	Pancreatic Adenocarcinoma	Pancreatic Adenocarcinoma	68	Adult	Female		Primary	pancreas	Adherent	MF-001-001	RPMI + 10% FBS
ACH-000296	OUMS23	-0.289655	Bowel	Colorectal Adenocarcinoma	Colon Adenocarcinoma	37	Adult	Male		Metastatic	pericardial_effusion	Adherent	MF-002-001	DMEM + 10% FBS
ACH-001336	CASKI	-0.289543	Cervix	Cervical Squamous Cell Carcinoma	Cervical Squamous Cell Carcinoma	40	Adult	Female		Metastatic	small_intestine	Adherent	MF-001-001	RPMI + 10% FBS
ACH-000380	KMS12BM	-0.289444	Lymphoid	Mature B-Cell Neoplasms	Plasma Cell Myeloma	64	Adult	Female		Primary	bone_marrow	Suspension	MF-001-020	RPMI + 20% FBS
ACH-001857	SG231	-0.288603	Biliary Tract	Intraductal Papillary Neoplasm of the Bile Duct	Intrahepatic Cholangiocarcinoma	42	Adult	Male		Primary	biliary_tract	Adherent	MF-001-001	RPMI + 10% FBS
ACH-001650	SISO	-0.287608	Cervix	Cervical Adenocarcinoma	Cervical Adenocarcinoma	67	Adult	Female		Primary	cervix	Adherent	MF-001-001	RPMI + 10% FBS
ACH-000671	HUH6	-0.28547	Liver	Hepatoblastoma	Hepatoblastoma	1	Pediatric	Male	asian	Primary	liver	Adherent	MF-002-001	DMEM + 10% FBS
ACH-001500	FLO1	-0.285108	Esophagus/Stomach	Esophagogastric Adenocarcinoma	Esophageal Adenocarcinoma	68	Adult	Male		Primary	oesophagus	Adherent	MF-002-003	DMEM + 10% FBS + 2mM Glutamine
ACH-001391	SUM159PT	-0.284891	Breast	Invasive Breast Carcinoma	Invasive Breast Carcinoma	71	Adult	Female		Primary	breast	Adherent	MF-004-005	F12 + 5% FBS + 5ug/ml Insulin + 10mM HEPES + 1ug/ml Hydrocortisone
ACH-001609	NP3	-0.284612	CNS/Brain	Diffuse Glioma	Glioblastoma	64	Adult	Male		Primary	central_nervous_system	Adherent	MF-002-001	DMEM + 10% FBS
ACH-000544	OE21	-0.284592	Esophagus/Stomach	Esophageal Squamous Cell Carcinoma	Esophageal Squamous Cell Carcinoma	74	Adult	Male		Primary	oesophagus	Adherent	MF-001-001	RPMI + 10% FBS
ACH-000041	RDES	-0.283204	Bone	Ewing Sarcoma	Ewing Sarcoma	19	Adult	Male	caucasian	Primary	bone	Mixed	MF-001-017	RPMI + 15% FBS
ACH-000676	LN464	-0.282742	CNS/Brain	Diffuse Glioma	Glioblastoma	67	Adult	Male		Primary	central_nervous_system	Adherent	MF-002-001	DMEM + 10% FBS
ACH-000145	SKLMS1	-0.281259	Soft Tissue	Leiomyosarcoma	Leiomyosarcoma	43	Adult	Female	caucasian	Primary	soft_tissue	Adherent	MF-015-001	EMEM + 10% FBS
ACH-000457	CAL54	-0.280249	Kidney	Renal Cell Carcinoma	Renal Cell Carcinoma	75	Adult	Male		Metastatic	pleural_effusion	Adherent	MF-002-009	DMEM + 20% FBS
ACH-000732	PECAPJ41CLONED2	-0.279679	Head and Neck	Head and Neck Squamous Cell Carcinoma	Oral Cavity Squamous Cell Carcinoma	67	Adult	Female		Primary	upper_aerodigestive_tract	Adherent	MF-005-002	IMDM + 10% FBS + 2mM Glutamine
ACH-000831	HEC50B	-0.279338	Uterus	Endometrial Carcinoma	Endometrial Carcinoma		Unknown	Female	asian	Metastatic	ascites	Adherent
ACH-000387	TF1	-0.279042	Myeloid	Acute Myeloid Leukemia	Acute Myeloid Leukemia	35	Adult	Male	asian		bone_marrow	Suspension	MF-001-048	RPMI + 10% FBS + 2ng/ml hG-CSF
ACH-000381	T84	-0.278587	Bowel	Colorectal Adenocarcinoma	Colon Adenocarcinoma	72	Adult	Male		Metastatic	lung	Adherent	MF-007-008	DMEM:F12 + 5% FBS
ACH-000048	TOV112D	-0.27847	Ovary/Fallopian Tube	Ovarian Epithelial Tumor	Endometrioid Ovarian Cancer	42	Adult	Female	caucasian	Primary	ovary	Adherent	MF-044-001	MCDB 105:Medium 199 (1:1) + 15% FBS + 1.5g/l Sodium bicarbonate
ACH-000348	RPMI7951	-0.278424	Skin	Melanoma	Melanoma	18	Adult	Female	caucasian	Metastatic	lymph_node	Adherent	MF-001-001	RPMI + 10% FBS
ACH-001402	SW756	-0.27826	Cervix	Cervical Squamous Cell Carcinoma	Cervical Squamous Cell Carcinoma	46	Adult	Female		Primary	cervix	Adherent	MF-021-001	L-15 + 10% FBS
ACH-000793	KATOIII	-0.277951	Esophagus/Stomach	Esophagogastric Adenocarcinoma	Signet Ring Cell Carcinoma of the Stomach	57	Adult	Male	asian	Metastatic	pleural_effusion	Mixed	MF-005-004	IMDM + 20% FBS
ACH-000910	MDAMB453	-0.277867	Breast	Invasive Breast Carcinoma	Invasive Breast Carcinoma	48	Adult	Female	caucasian	Metastatic	pericardial_effusion	Adherent	MF-021-001	L-15 + 10% FBS
ACH-000992	BICR18	-0.277836	Head and Neck	Head and Neck Squamous Cell Carcinoma	Larynx Squamous Cell Carcinoma		Unknown	Male		Metastatic	lymph_node	Adherent	MF-002-001	DMEM + 10% FBS
ACH-000777	KYSE30	-0.276086	Esophagus/Stomach	Esophageal Squamous Cell Carcinoma	Esophageal Squamous Cell Carcinoma	64	Adult	Male	asian	Primary	oesophagus	Adherent	MF-011-003	RPMI:F12 (1:1) + 20% FBS
ACH-000279	EWS502	-0.27572	Bone	Ewing Sarcoma	Ewing Sarcoma		Pediatric	Unknown		Primary	bone	Adherent	MF-001-018	RPMI + 15% FBS + 2mM Glutamine
ACH-000551	K562	-0.27554	Myeloid	Myeloproliferative Neoplasms	Chronic Myeloid Leukemia, BCR-ABL1+	53	Adult	Female		Metastatic	pleural_effusion	Suspension	MF-005-001	IMDM + 10% FBS
ACH-000338	SR786	-0.275	Lymphoid	Mature T and NK Neoplasms	Anaplastic Large-Cell Lymphoma ALK Positive	11	Pediatric	Male		Primary	pleural_effusion	Suspension	MF-001-017	RPMI + 15% FBS
ACH-000589	NCIH1437	-0.274893	Lung	Non-Small Cell Lung Cancer	Lung Adenocarcinoma	60	Adult	Male	caucasian	Metastatic	pleural_effusion	Adherent	MF-001-001	RPMI + 10% FBS
ACH-000234	CAKI2	-0.274474	Kidney	Renal Cell Carcinoma	Papillary Renal Cell Carcinoma	69	Adult	Male	caucasian	Primary	kidney	Adherent	MF-023-001	McCoy's 5A + 10% FBS
ACH-000407	SNU685	-0.274205	Uterus	Endometrial Carcinoma	Uterine Carcinosarcoma/Uterine Malignant Mixed Mullerian Tumor	70	Adult	Female	asian	Primary	endometrium	Adherent	MF-001-001	RPMI + 10% FBS
ACH-000171	VMRCRCZ	-0.273966	Kidney	Renal Cell Carcinoma	Renal Cell Carcinoma		Unknown	Unknown	asian	Primary	kidney	Adherent	MF-015-001	EMEM + 10% FBS
ACH-000692	SNU899	-0.272748	Head and Neck	Head and Neck Squamous Cell Carcinoma	Larynx Squamous Cell Carcinoma	56	Adult	Male	asian	Primary	upper_aerodigestive_tract	Adherent
ACH-001698	UPCISCC116	-0.272236	Head and Neck	Head and Neck Squamous Cell Carcinoma	Oral Cavity Squamous Cell Carcinoma	57	Adult	Male		Primary	upper_aerodigestive_tract	Adherent	MF-006-002	MEM + 10% FBS + 2mM Glutamine + 100uM NEAA
ACH-000206	C8166	-0.272052	Lymphoid	T-Lymphoblastic Leukemia/Lymphoma	T-Lymphoblastic Leukemia/Lymphoma	0	Fetus	Male			haematopoietic_and_lymphoid_tissue	Suspension	MF-001-001	RPMI + 10% FBS
ACH-001442	A388	-0.271725	Skin	Cutaneous Squamous Cell Carcinoma	Cutaneous Squamous Cell Carcinoma	86	Adult	Male		Metastatic	lymph_node	Adherent	MF-002-001	DMEM + 10% FBS
ACH-001687	UMRC3	-0.271587	Kidney	Renal Cell Carcinoma	Renal Clear Cell Carcinoma		Unknown	Unknown		Primary	kidney	Adherent	MF-015-002	EMEM + 10% FBS + 2mM Glutamine + 100uM NEAA
ACH-001844	ICC4	-0.27114	Biliary Tract	Intraductal Papillary Neoplasm of the Bile Duct	Intrahepatic Cholangiocarcinoma		Unknown	Male		Primary	biliary_tract	Adherent	MF-001-001	RPMI + 10% FBS
ACH-000454	HCC95	-0.270759	Lung	Non-Small Cell Lung Cancer	Lung Squamous Cell Carcinoma	65	Adult	Male	caucasian	Metastatic	pleural_effusion	Adherent	MF-001-001	RPMI + 10% FBS
ACH-000014	HS294T	-0.270753	Skin	Melanoma	Melanoma	56	Adult	Male	caucasian	Metastatic	lymph_node	Adherent	MF-002-001	DMEM + 10% FBS
ACH-000053	KARPAS299	-0.270597	Lymphoid	Mature T and NK Neoplasms	Anaplastic Large-Cell Lymphoma ALK Positive	25	Adult	Male			haematopoietic_and_lymphoid_tissue	Suspension	MF-001-021	RPMI + 20% FBS + 2mM Glutamine
ACH-001750	TTC442	-0.270527	Soft Tissue	Rhabdomyosarcoma	Embryonal Rhabdomyosarcoma	10	Pediatric	Male			soft_tissue	Adherent	MF-001-017	RPMI + 15% FBS
ACH-000444	LU99	-0.270487	Lung	Non-Small Cell Lung Cancer	Giant Cell Carcinoma of the Lung	63	Adult	Male	asian	Metastatic	pleura	Adherent	MF-001-001	RPMI + 10% FBS
ACH-000804	NB1	-0.26985	Peripheral Nervous System	Neuroblastoma	Neuroblastoma	2	Pediatric	Male		Metastatic	lymph_node	Adherent	MF-001-001	RPMI + 10% FBS
ACH-001551	MCC142	-0.26942	Skin	Merkel Cell Carcinoma	Merkel Cell Carcinoma	80	Adult	Male		Metastatic	lymph_node	Adherent	MF-001-017	RPMI + 15% FBS
ACH-000073	GRANTA519	-0.268758	Lymphoid	Mature B-Cell Neoplasms	Mantle Cell Lymphoma	58	Adult	Female	caucasian	Primary	haematopoietic_and_lymphoid_tissue	Suspension	MF-002-003	DMEM + 10% FBS + 2mM Glutamine
ACH-000647	TE1	-0.268565	Esophagus/Stomach	Esophageal Squamous Cell Carcinoma	Esophageal Squamous Cell Carcinoma	58	Adult	Male		Primary	oesophagus	Adherent	MF-001-001	RPMI + 10% FBS
ACH-000550	IGR39	-0.268016	Skin	Melanoma	Melanoma	26	Adult	Male		Primary	skin	Adherent	MF-002-022	DMEM + 15% FBS
ACH-002046	HTMMT	-0.267834	Uterus	Endometrial Carcinoma	Uterine Carcinosarcoma/Uterine Malignant Mixed Mullerian Tumor	66	Adult	Female		Primary	endometrium	Adherent	MF-004-002	F12 + 15% FBS
ACH-000963	CCK81	-0.267518	Bowel	Colorectal Adenocarcinoma	Colon Adenocarcinoma	62	Adult	Female		Metastatic	large_intestine	Adherent	MF-006-001	MEM + 10% FBS
ACH-000365	SUDHL4	-0.26729	Lymphoid	Mature B-Cell Neoplasms	Diffuse Large B-Cell Lymphoma, NOS	38	Adult	Male		Metastatic	pleural_effusion	Suspension	MF-001-020	RPMI + 20% FBS
ACH-000004	HEL	-0.267233	Myeloid	Acute Myeloid Leukemia	Acute Myeloid Leukemia	30	Adult	Male	caucasian	Primary	haematopoietic_and_lymphoid_tissue	Suspension	MF-001-001	RPMI + 10% FBS
ACH-000995	JURKAT	-0.267049	Lymphoid	T-Lymphoblastic Leukemia/Lymphoma	T-Lymphoblastic Leukemia/Lymphoma	14	Pediatric	Male		Primary	haematopoietic_and_lymphoid_tissue	Adherent	MF-001-001	RPMI + 10% FBS
ACH-000917	TE4	-0.266965	Esophagus/Stomach	Esophageal Squamous Cell Carcinoma	Esophageal Squamous Cell Carcinoma	48	Adult	Male			lymph_node	Adherent	MF-001-001	RPMI + 10% FBS
ACH-000939	SKUT1	-0.266533	Uterus	Uterine Sarcoma/Mesenchymal	Uterine Leiomyosarcoma	75	Adult	Female	caucasian	Primary	endometrium	Adherent	MF-006-001	MEM + 10% FBS
ACH-000728	KASUMI2	-0.265081	Lymphoid	B-Lymphoblastic Leukemia/Lymphoma	B-Lymphoblastic Leukemia/Lymphoma with t(1;19)(q23;p13.3);TCF3-PBX1	15	Pediatric	Male			bone_marrow	Adherent	MF-001-001	RPMI + 10% FBS
ACH-000730	SKMEL5	-0.264721	Skin	Melanoma	Cutaneous Melanoma	24	Adult	Female	caucasian	Metastatic	lymph_node	Adherent	MF-006-001	MEM + 10% FBS
ACH-002023	TGBC18TKB	-0.262816	Ampulla of Vater	Ampullary Carcinoma	Ampullary Carcinoma	79	Adult	Female		Primary	large_intestine	Adherent	MF-002-008	DMEM + 5% FBS
ACH-000576	KMS27	-0.262609	Lymphoid	Mature B-Cell Neoplasms	Plasma Cell Myeloma	52	Adult	Male	asian	Primary	haematopoietic_and_lymphoid_tissue	Suspension	MF-001-001	RPMI + 10% FBS
ACH-000158	OCILY3	-0.261326	Lymphoid	Mature B-Cell Neoplasms	Activated B-cell Type	52	Adult	Male		Primary	bone_marrow	Suspension	MF-001-020	RPMI + 20% FBS
ACH-001029	CHLA10	-0.261277	Bone	Ewing Sarcoma	Ewing Sarcoma	14	Pediatric	Female			lymph_node	Adherent	MF-005-005	IMDM + 20% FBS + 4mM Glutamine + 1x Insulin-Transferrin-Selenium
ACH-000495	TUHR4TKB	-0.261243	Kidney	Renal Cell Carcinoma	Renal Cell Carcinoma	60	Adult	Male		Primary	kidney	Adherent	MF-002-001	DMEM + 10% FBS
ACH-000966	IGROV1	-0.260522	Ovary/Fallopian Tube	Ovarian Epithelial Tumor	Endometrioid Ovarian Cancer	47	Adult	Female		Primary	ovary	Adherent	MF-001-001	RPMI + 10% FBS
ACH-001232	UW228	-0.259615	CNS/Brain	Embryonal Tumor	Medulloblastoma	9	Pediatric	Male		Primary	central_nervous_system	Adherent	MF-007-002	DMEM:F12 + 10% FBS + 2mM Glutamine
ACH-001458	C75	-0.259428	Bowel	Colorectal Adenocarcinoma	Colon Adenocarcinoma	56	Adult	Male		Primary	large_intestine	Adherent	MF-005-002	IMDM + 10% FBS + 2mM Glutamine
ACH-001399	SW626	-0.259407	Bowel	Colorectal Adenocarcinoma	Colon Adenocarcinoma	46	Adult	Female		Metastatic	ovary	Adherent	MF-021-001	L-15 + 10% FBS
ACH-001861	TGBC1TKB	-0.259367	Biliary Tract	Intracholecystic Papillary Neoplasm	Gallbladder Cancer		Unknown	Female		Metastatic	lymph_node	Adherent	MF-001-001	RPMI + 10% FBS
ACH-000499	EW8	-0.259167	Bone	Ewing Sarcoma	Ewing Sarcoma		Pediatric	Male		Primary	bone	Adherent	MF-002-003	DMEM + 10% FBS + 2mM Glutamine
ACH-000813	T3M10	-0.258818	Lung	Non-Small Cell Lung Cancer	Large Cell Lung Carcinoma	40	Adult	Male	asian	Metastatic	lung	Adherent
ACH-000664	SUDHL1	-0.257764	Lymphoid	Mature T and NK Neoplasms	Anaplastic Large-Cell Lymphoma ALK Positive	10	Pediatric	Male			pleural_effusion	Suspension	MF-001-001	RPMI + 10% FBS
ACH-000242	RT4	-0.257627	Bladder/Urinary Tract	Bladder Urothelial Carcinoma	Bladder Urothelial Carcinoma	63	Adult	Male	caucasian	Primary	urinary_tract	Adherent	MF-023-001	McCoy's 5A + 10% FBS
ACH-000129	NCIH1341	-0.257217	Lung	SMARCA4-deficient undifferentiated tumor	SMARCA4-deficient undifferentiated tumor	26	Adult	Female		Metastatic	lung	Suspension	MF-007-014	DMEM:F12 + 20ug/ml insulin + 10ug/ml transferrin + 25nM sodium selenite + 50nM Hydrocortisone + 1ng/ml EGF + 10uM ethanolamine + 10uM phosphorylethanolamine + 100pM triiodothyronine + 0.5% (w/v) BSA (final conc.) + 10mM HEPES + 500uM sodium pyruvate + 2mM Glutamine
ACH-000503	BICR16	-0.25665	Head and Neck	Head and Neck Squamous Cell Carcinoma	Oral Cavity Squamous Cell Carcinoma		Unknown	Male	caucasian	Primary	upper_aerodigestive_tract	Adherent	MF-002-001	DMEM + 10% FBS
ACH-000839	SCABER	-0.256443	Bladder/Urinary Tract	Bladder Squamous Cell Carcinoma	Bladder Squamous Cell Carcinoma	58	Adult	Male	black_or_african_american	Primary	urinary_tract	Adherent
ACH-000067	HS683	-0.255913	CNS/Brain	Diffuse Glioma	Oligodendroglioma	76	Adult	Male	caucasian	Primary	central_nervous_system	Adherent	MF-002-001	DMEM + 10% FBS
ACH-000514	NCIH1092	-0.255515	Lung	Lung Neuroendocrine Tumor	Small Cell Lung Cancer	67	Adult	Male	caucasian	Metastatic	bone_marrow	Suspension	MF-007-025	DMEM:F12 + 5% FBS + 2mM Glutamine + 5ug/ml Insulin + 0.01mg/ml Transferrin + 30nM Selenium + 10mM HEPES + 10nM Hydrocortisone + 10nM Beta estradiol
ACH-000424	TC71	-0.255281	Bone	Ewing Sarcoma	Ewing Sarcoma	22	Adult	Male		Primary	bone	Adherent	MF-005-001	IMDM + 10% FBS
ACH-001796	95T1000	-0.25435	Soft Tissue	Liposarcoma	Well-Differentiated Liposarcoma	48	Adult	Male			soft_tissue	Adherent	MF-001-001	RPMI + 10% FBS
ACH-001849	ICC9	-0.254195	Biliary Tract	Intraductal Papillary Neoplasm of the Bile Duct	Intrahepatic Cholangiocarcinoma		Unknown	Unknown		Primary	biliary_tract	Adherent	MF-001-001	RPMI + 10% FBS
ACH-000453	MOLP2	-0.253625	Lymphoid	Mature B-Cell Neoplasms	Plasma Cell Myeloma	55	Adult	Male		Primary	haematopoietic_and_lymphoid_tissue	Suspension	MF-001-021	RPMI + 20% FBS + 2mM Glutamine
ACH-000734	JHH5	-0.253489	Liver	Hepatocellular Carcinoma	Hepatocellular Carcinoma	50	Adult	Male	asian	Primary	liver	Adherent	MF-022-001	William's E medium + 10% FBS
ACH-001210	TTC1240	-0.251957	Kidney	Rhabdoid Cancer	Rhabdoid Cancer	0	Pediatric	Female		Metastatic	central_nervous_system	Adherent	MF-001-003	RPMI + 10% FBS + 2mM Glutamine
ACH-001008	A673STAG2KO45	-0.25187	Bone	Ewing Sarcoma	Ewing Sarcoma	15	Pediatric	Female		Primary	soft_tissue	Unknown	MF-002-001	DMEM + 10% FBS
ACH-000019	MCF7	-0.251477	Breast	Invasive Breast Carcinoma	Invasive Breast Carcinoma	69	Adult	Female	caucasian	Metastatic	pleural_effusion	Adherent	MF-015-010	EMEM + 10% FBS + 0.01 mg/ml recombinant insulin
ACH-001864	YSCCC	-0.250961	Biliary Tract	Intraductal Papillary Neoplasm of the Bile Duct	Intrahepatic Cholangiocarcinoma	70	Adult	Female		Metastatic	ascites	Adherent	MF-001-001	RPMI + 10% FBS
ACH-000450	MELHO	-0.250784	Skin	Melanoma	Melanoma		Unknown	Female		Primary	skin	Adherent	MF-001-001	RPMI + 10% FBS
ACH-000965	RL952	-0.250479	Uterus	Endometrial Carcinoma	Uterine Adenosquamous Carcinoma	65	Adult	Female	caucasian	Primary	endometrium	Adherent	MF-007-010	DMEM:F12 + 5% FBS + 2mM Glutamine + 5ug/ml Insulin + 10ug/ml Transferrin + 30nM Selenium + 10nM Hydrocortisone + 10nM Beta estradiol
ACH-000762	YD38	-0.249495	Head and Neck	Head and Neck Squamous Cell Carcinoma	Head and Neck Squamous Cell Carcinoma	67	Adult	Male	asian		upper_aerodigestive_tract	Adherent	MF-001-001	RPMI + 10% FBS
ACH-000314	HCC2108	-0.249364	Lung	Non-Small Cell Lung Cancer	Lung Adenocarcinoma	59	Adult	Male		Primary	lung	Adherent	MF-001-005	RPMI + 10% FBS + 2mM Glutamine + 25mM HEPES + 25mM Sodium bicarbonate
ACH-000414	NCIH1944	-0.249209	Lung	Non-Small Cell Lung Cancer	Lung Adenocarcinoma	62	Adult	Female	caucasian	Metastatic	soft_tissue	Adherent	MF-001-001	RPMI + 10% FBS
ACH-001449	BL2	-0.249135	Lymphoid	Mature B-Cell Neoplasms	Burkitt Lymphoma	7	Pediatric	Male		Primary	haematopoietic_and_lymphoid_tissue	Suspension	MF-001-020	RPMI + 20% FBS
ACH-000906	ES2	-0.248756	Ovary/Fallopian Tube	Ovarian Epithelial Tumor	Clear Cell Ovarian Cancer	47	Adult	Female	black_or_african_american	Primary	ovary	Adherent	MF-001-001	RPMI + 10% FBS
ACH-000950	LOVO	-0.248373	Bowel	Colorectal Adenocarcinoma	Colon Adenocarcinoma	56	Adult	Male	caucasian	Metastatic	lymph_node	Adherent	MF-004-001	F12 + 10% FBS
ACH-000623	SNU201	-0.248323	CNS/Brain	Diffuse Glioma	Glioblastoma	58	Adult	Male	asian	Primary	central_nervous_system	Adherent	MF-001-001	RPMI + 10% FBS
ACH-000836	YD15	-0.248079	Head and Neck	Head and Neck Squamous Cell Carcinoma	Oral Cavity Squamous Cell Carcinoma	39	Adult	Male	asian		salivary_gland	Adherent	MF-001-001	RPMI + 10% FBS
ACH-001664	SNU638	-0.247845	Esophagus/Stomach	Esophagogastric Adenocarcinoma	Stomach Adenocarcinoma	48	Adult	Male		Metastatic	ascites	Adherent	MF-001-005	RPMI + 10% FBS + 2mM Glutamine + 25mM HEPES + 25mM Sodium bicarbonate
ACH-000816	NCIH524	-0.247247	Lung	Lung Neuroendocrine Tumor	Small Cell Lung Cancer	63	Adult	Male	caucasian	Metastatic	lymph_node	Suspension
ACH-001412	UMUC10	-0.246543	Bladder/Urinary Tract	Bladder Urothelial Carcinoma	Bladder Urothelial Carcinoma		Unknown	Male		Primary	urinary_tract	Adherent	MF-015-002	EMEM + 10% FBS + 2mM Glutamine + 100uM NEAA
ACH-000120	CHP212	-0.246486	Peripheral Nervous System	Neuroblastoma	Neuroblastoma	1	Pediatric	Male		Primary	central_nervous_system	Adherent	MF-027-001	EMEM:F12 + 10% FBS
ACH-001212	TTC642	-0.246083	Soft Tissue	Rhabdoid Cancer	Extrarenal Rhabdoid Cancer	1	Pediatric	Female			soft_tissue	Adherent	MF-001-001	RPMI + 10% FBS
ACH-001678	U2940	-0.246015	Lymphoid	Mature B-Cell Neoplasms	Diffuse Large B-Cell Lymphoma, NOS	18	Adult	Female		Primary	pleural_effusion	Suspension	MF-001-001	RPMI + 10% FBS
ACH-000809	KYSE410	-0.244678	Esophagus/Stomach	Esophageal Squamous Cell Carcinoma	Esophageal Squamous Cell Carcinoma	51	Adult	Male	asian	Primary	oesophagus	Adherent	MF-001-001	RPMI + 10% FBS
ACH-000959	SNUC4	-0.243818	Bowel	Colorectal Adenocarcinoma	Colon Adenocarcinoma	35	Adult	Male	asian	Primary	large_intestine	Adherent	MF-001-005	RPMI + 10% FBS + 2mM Glutamine + 25mM HEPES + 25mM Sodium bicarbonate
ACH-000886	NCIH2009	-0.242952	Lung	Non-Small Cell Lung Cancer	Lung Adenocarcinoma	68	Adult	Female	caucasian	Metastatic	lymph_node	Adherent	MF-007-010	DMEM:F12 + 5% FBS + 2mM Glutamine + 5ug/ml Insulin + 10ug/ml Transferrin + 30nM Selenium + 10nM Hydrocortisone + 10nM Beta estradiol
ACH-000747	NCIH1703	-0.242945	Lung	Non-Small Cell Lung Cancer	Lung Squamous Cell Carcinoma	54	Adult	Male	caucasian	Primary	lung	Adherent	MF-001-001	RPMI + 10% FBS
ACH-000553	SQ1	-0.242468	Lung	Non-Small Cell Lung Cancer	Lung Squamous Cell Carcinoma		Unknown	Male		Primary	lung	Adherent	MF-001-001	RPMI + 10% FBS
ACH-001991	NZOV9	-0.241855	Ovary/Fallopian Tube	Ovarian Epithelial Tumor	Endometrioid Ovarian Cancer	47	Adult	Female		Primary	ovary	Mixed	MF-003-003	AlphaMEM + 5% FBS + 1X Insulin-Transferrin-Selenium
ACH-001638	RCK8	-0.241829	Lymphoid	Mature B-Cell Neoplasms	Germinal Center B-Cell Type	55	Adult	Male		Primary	ascites	Adherent	MF-001-017	RPMI + 15% FBS
ACH-000301	LAMA84	-0.241801	Myeloid	Myeloproliferative Neoplasms	Chronic Myeloid Leukemia, BCR-ABL1+	29	Adult	Female		Primary	haematopoietic_and_lymphoid_tissue	Suspension	MF-001-001	RPMI + 10% FBS
ACH-000750	LOXIMVI	-0.241791	Skin	Melanoma	Melanoma	58	Adult	Male		Metastatic	lymph_node	Adherent	MF-001-001	RPMI + 10% FBS
ACH-000222	ASPC1	-0.241668	Pancreas	Pancreatic Adenocarcinoma	Pancreatic Adenocarcinoma	62	Adult	Female	caucasian	Metastatic	ascites	Adherent	MF-001-001	RPMI + 10% FBS
ACH-001010	A673STAG2NT23	-0.241506	Bone	Ewing Sarcoma	Ewing Sarcoma	15	Pediatric	Female		Primary	soft_tissue	Unknown	MF-002-001	DMEM + 10% FBS
ACH-000543	SNU489	-0.241199	CNS/Brain	Diffuse Glioma	Glioblastoma	54	Adult	Male	asian	Primary	central_nervous_system	Adherent	MF-001-005	RPMI + 10% FBS + 2mM Glutamine + 25mM HEPES + 25mM Sodium bicarbonate
ACH-000375	G402	-0.240778	Kidney	Renal Cell Carcinoma	Renal Cell Carcinoma	0	Pediatric	Female	caucasian	Primary	kidney	Adherent	MF-023-001	McCoy's 5A + 10% FBS
ACH-000947	OVK18	-0.240599	Ovary/Fallopian Tube	Ovarian Epithelial Tumor	Endometrioid Ovarian Cancer	49	Adult	Female		Metastatic	ascites	Adherent	MF-006-001	MEM + 10% FBS
ACH-000183	L363	-0.240252	Lymphoid	Mature B-Cell Neoplasms	Plasma Cell Myeloma	36	Adult	Female		Primary	haematopoietic_and_lymphoid_tissue	Suspension	MF-001-017	RPMI + 15% FBS
ACH-000047	GCIY	-0.240224	Esophagus/Stomach	Esophagogastric Adenocarcinoma	Stomach Adenocarcinoma	39	Adult	Female	asian	Metastatic	ascites	Adherent	MF-006-012	MEM + 15% FBS
ACH-000805	COLO679	-0.239395	Skin	Melanoma	Cutaneous Melanoma	47	Adult	Female		Metastatic	skin	Adherent	MF-001-001	RPMI + 10% FBS
ACH-001693	UPCISCC072	-0.239147	Head and Neck	Head and Neck Squamous Cell Carcinoma	Oral Cavity Squamous Cell Carcinoma	61	Adult	Female		Primary	upper_aerodigestive_tract	Adherent	MF-006-005	MEM + 20% FBS + 2mM Glutamine + 100uM NEAA
ACH-000357	JEKO1	-0.238918	Lymphoid	Mature B-Cell Neoplasms	Mantle Cell Lymphoma	78	Adult	Female			haematopoietic_and_lymphoid_tissue	Suspension	MF-001-020	RPMI + 20% FBS
ACH-001421	WERIRB1	-0.238917	Eye	Retinoblastoma	Retinoblastoma	1	Pediatric	Female		Primary	eye	Suspension	MF-001-001	RPMI + 10% FBS
ACH-000235	PANC0403	-0.237817	Pancreas	Pancreatic Adenocarcinoma	Pancreatic Adenocarcinoma	70	Adult	Male	caucasian	Primary	pancreas	Adherent	MF-001-043	RPMI + 10% FBS + 1mM Sodium pyruvate
ACH-001518	HEC116	-0.237476	Uterus	Endometrial Carcinoma	Endometrial Carcinoma		Unknown	Female		Primary	endometrium	Adherent	MF-015-007	EMEM + 15% FBS
ACH-000723	YD10B	-0.236222	Head and Neck	Head and Neck Squamous Cell Carcinoma	Oral Cavity Squamous Cell Carcinoma	67	Adult	Male	asian		upper_aerodigestive_tract	Adherent
ACH-000139	PANC0327	-0.235849	Pancreas	Pancreatic Adenocarcinoma	Pancreatic Adenocarcinoma	65	Adult	Female	caucasian	Primary	pancreas	Adherent	MF-001-042	RPMI + 15% FBS + 10 Units/ml recombinant insulin
ACH-000366	SKNDZ	-0.23558	Peripheral Nervous System	Neuroblastoma	Neuroblastoma	2	Pediatric	Female	caucasian	Metastatic	bone_marrow	Adherent	MF-002-002	DMEM + 10% FBS + 100uM NEAA
ACH-000803	COLO668	-0.235546	Lung	Lung Neuroendocrine Tumor	Small Cell Lung Cancer	47	Adult	Female		Metastatic	central_nervous_system	Suspension
ACH-000740	A253	-0.235488	Head and Neck	Head and Neck Squamous Cell Carcinoma	Oral Cavity Squamous Cell Carcinoma	54	Adult	Male	caucasian	Primary	upper_aerodigestive_tract	Adherent	MF-023-001	McCoy's 5A + 10% FBS
ACH-000087	SKES1	-0.235316	Bone	Ewing Sarcoma	Ewing Sarcoma	18	Pediatric	Male	caucasian	Primary	bone	Mixed	MF-023-002	McCoy's 5A + 15% FBS
ACH-000313	KMRC3	-0.234866	Kidney	Renal Cell Carcinoma	Renal Clear Cell Carcinoma		Adult	Male	asian	Primary	kidney	Adherent	MF-002-001	DMEM + 10% FBS
ACH-000853	NCIH661	-0.234858	Lung	Non-Small Cell Lung Cancer	Large Cell Lung Carcinoma	43	Adult	Male	caucasian	Metastatic	lymph_node	Adherent	MF-001-001	RPMI + 10% FBS
ACH-000469	YH13	-0.233992	CNS/Brain	Diffuse Glioma	Glioblastoma	40	Adult	Male		Primary	central_nervous_system	Adherent	MF-015-009	EMEM + 20% FBS
ACH-000099	SIMA	-0.233609	Peripheral Nervous System	Neuroblastoma	Neuroblastoma	1	Pediatric	Male	caucasian	Primary	autonomic_ganglia	Adherent	MF-001-001	RPMI + 10% FBS
ACH-001438	1777NRPMET	-0.23328	Testis	Non-Seminomatous Germ Cell Tumor	Embryonal Carcinoma	25	Adult	Male		Metastatic	Embryonal	Adherent	MF-002-003	DMEM + 10% FBS + 2mM Glutamine
ACH-001375	PACADD119	-0.233181	Pancreas	Pancreatic Adenocarcinoma	Pancreatic Adenocarcinoma	59	Adult	Male		Primary	pancreas	Adherent	MF-008-001	DMEM:KSFM (2:1) + 20% FBS
ACH-001751	RH36	-0.23285	Soft Tissue	Rhabdomyosarcoma	Embryonal Rhabdomyosarcoma	15	Pediatric	Male			soft_tissue	Adherent	MF-002-001	DMEM + 10% FBS
ACH-000971	HCT116	-0.232589	Bowel	Colorectal Adenocarcinoma	Colon Adenocarcinoma	48	Adult	Male		Primary	large_intestine	Adherent	MF-023-001	McCoy's 5A + 10% FBS
ACH-000800	NCIH446	-0.232432	Lung	Lung Neuroendocrine Tumor	Small Cell Lung Cancer	61	Adult	Male	caucasian	Metastatic	pleural_effusion	Adherent	MF-001-001	RPMI + 10% FBS
ACH-000866	NCIH1048	-0.232418	Lung	Lung Neuroendocrine Tumor	Small Cell Lung Cancer	53	Adult	Female		Metastatic	pleural_effusion	Adherent	MF-007-010	DMEM:F12 + 5% FBS + 2mM Glutamine + 5ug/ml Insulin + 10ug/ml Transferrin + 30nM Selenium + 10nM Hydrocortisone + 10nM Beta estradiol
ACH-000911	NUGC3	-0.232376	Esophagus/Stomach	Esophagogastric Adenocarcinoma	Stomach Adenocarcinoma	72	Adult	Male		Metastatic	soft_tissue	Adherent	MF-001-001	RPMI + 10% FBS
ACH-000534	WSUDLCL2	-0.231706	Lymphoid	Mature B-Cell Neoplasms	Diffuse Large B-Cell Lymphoma, NOS	41	Adult	Male	caucasian	Metastatic	pleural_effusion	Suspension	MF-001-001	RPMI + 10% FBS
ACH-000105	ALLSIL	-0.231488	Lymphoid	Mature T and NK Neoplasms	Adult T-Cell Leukemia/Lymphoma	17	Pediatric	Male		Primary	haematopoietic_and_lymphoid_tissue	Suspension	MF-001-001	RPMI + 10% FBS
ACH-000486	KU1919	-0.231141	Bladder/Urinary Tract	Bladder Urothelial Carcinoma	Bladder Urothelial Carcinoma	76	Adult	Female		Primary	urinary_tract	Adherent	MF-001-001	RPMI + 10% FBS
ACH-001415	UMUC7	-0.231057	Bladder/Urinary Tract	Bladder Urothelial Carcinoma	Bladder Urothelial Carcinoma		Unknown	Male		Primary	urinary_tract	Adherent	MF-015-002	EMEM + 10% FBS + 2mM Glutamine + 100uM NEAA
ACH-000316	SNU886	-0.23104	Liver	Hepatocellular Carcinoma	Hepatocellular Carcinoma	57	Adult	Male	asian	Primary	liver	Adherent	MF-001-001	RPMI + 10% FBS
ACH-001334	C4I	-0.230973	Cervix	Cervical Squamous Cell Carcinoma	Cervical Squamous Cell Carcinoma	41	Adult	Female		Primary	cervix	Adherent	MF-020-001	Waymouth's MB 752_1 + 10% FBS
ACH-000419	KMS28BM	-0.230645	Lymphoid	Mature B-Cell Neoplasms	Plasma Cell Myeloma	77	Adult	Female	asian	Primary	haematopoietic_and_lymphoid_tissue	Suspension	MF-001-001	RPMI + 10% FBS
ACH-000231	KALS1	-0.230528	CNS/Brain	Diffuse Glioma	Glioblastoma	74	Adult	Female		Primary	central_nervous_system	Adherent	MF-001-014	RPMI + 5% FBS
ACH-000198	EOL1	-0.230428	Myeloid	Myeloproliferative Neoplasms	Chronic Eosinophilic Leukemia, NOS	33	Adult	Male		Primary	haematopoietic_and_lymphoid_tissue	Suspension	MF-001-001	RPMI + 10% FBS
ACH-000863	DBTRG05MG	-0.230398	CNS/Brain	Diffuse Glioma	Glioblastoma	59	Adult	Female	caucasian	Primary	central_nervous_system	Adherent	MF-001-049	RPMI + 10% FBS + 30 mg/L Proline + 35 mg/L Cystine + 3.57 g/L HEPES +15 mg/L Hypoxanthine +1 mg/L ATP +10 mg/L Adenine + 1 mg/L Thymidine
ACH-000463	NCIH460	-0.230322	Lung	Non-Small Cell Lung Cancer	Large Cell Lung Carcinoma		Unknown	Male		Metastatic	pleural_effusion	Adherent	MF-001-001	RPMI + 10% FBS
ACH-000974	SNGM	-0.229309	Uterus	Endometrial Carcinoma	Endometrial Carcinoma	52	Adult	Female	asian	Metastatic	lymph_node	Adherent	MF-004-007	F12 + 20% FBS
ACH-000955	SNU407	-0.228941	Bowel	Colorectal Adenocarcinoma	Colon Adenocarcinoma	37	Adult	Male	asian	Metastatic	soft_tissue	Adherent	MF-001-003	RPMI + 10% FBS + 2mM Glutamine
ACH-000344	SNU668	-0.228638	Esophagus/Stomach	Esophagogastric Adenocarcinoma	Diffuse Type Stomach Adenocarcinoma	63	Adult	Male	asian	Metastatic	ascites	Adherent	MF-001-005	RPMI + 10% FBS + 2mM Glutamine + 25mM HEPES + 25mM Sodium bicarbonate
ACH-001451	BOKU	-0.228316	Cervix	Cervical Squamous Cell Carcinoma	Cervical Squamous Cell Carcinoma		Unknown	Female		Primary	cervix	Adherent	MF-004-001	F12 + 10% FBS
ACH-000307	PK1	-0.227948	Pancreas	Pancreatic Adenocarcinoma	Pancreatic Adenocarcinoma		Unknown	Male		Metastatic	liver	Adherent	MF-001-001	RPMI + 10% FBS
ACH-000202	COLO320	-0.227167	Bowel	Colorectal Adenocarcinoma	Colon Adenocarcinoma	55	Adult	Female	caucasian	Primary	large_intestine	Adherent	MF-001-001	RPMI + 10% FBS
ACH-000425	UACC62	-0.227074	Skin	Melanoma	Melanoma		Unknown	Unknown		Primary	skin	Adherent	MF-001-001	RPMI + 10% FBS
ACH-001702	VAESBJ	-0.226622	Soft Tissue	Epithelioid Sarcoma	Epithelioid Sarcoma	41	Adult	Male		Metastatic	bone_marrow	Adherent	MF-002-002	DMEM + 10% FBS + 100uM NEAA
ACH-000735	PECAPJ49	-0.22661	Head and Neck	Head and Neck Squamous Cell Carcinoma	Oral Cavity Squamous Cell Carcinoma	57	Adult	Male	caucasian	Primary	upper_aerodigestive_tract	Adherent	MF-005-002	IMDM + 10% FBS + 2mM Glutamine
ACH-000488	TE11	-0.226532	Esophagus/Stomach	Esophageal Squamous Cell Carcinoma	Esophageal Squamous Cell Carcinoma	58	Adult	Male		Primary	oesophagus	Adherent	MF-001-001	RPMI + 10% FBS
ACH-001318	PLCPRF5	-0.226388	Liver	Hepatocellular Carcinoma	Hepatocellular Carcinoma	24	Adult	Male		Primary	liver	Adherent	MF-002-001	DMEM + 10% FBS
ACH-001765	RH4	-0.226288	Soft Tissue	Rhabdomyosarcoma	Alveolar Rhabdomyosarcoma	7	Pediatric	Female		Metastatic	liver	Adherent	MF-002-001	DMEM + 10% FBS
ACH-000778	HSC3	-0.225338	Head and Neck	Head and Neck Squamous Cell Carcinoma	Oral Cavity Squamous Cell Carcinoma	64	Adult	Male		Metastatic	upper_aerodigestive_tract	Adherent	MF-006-001	MEM + 10% FBS
ACH-000900	NCIH23	-0.225139	Lung	Non-Small Cell Lung Cancer	Lung Adenocarcinoma	51	Adult	Male	black_or_african_american	Primary	lung	Adherent	MF-001-001	RPMI + 10% FBS
ACH-000841	NCIH2087	-0.225019	Lung	Non-Small Cell Lung Cancer	Lung Adenocarcinoma	69	Adult	Male	caucasian	Metastatic	lymph_node	Adherent	MF-001-014	RPMI + 5% FBS
ACH-000475	HUH1	-0.22485	Liver	Hepatocellular Carcinoma	Hepatocellular Carcinoma	53	Adult	Male	asian	Primary	liver	Adherent	MF-002-001	DMEM + 10% FBS
ACH-001024	CHL1	-0.224161	Skin	Melanoma	Melanoma	36	Adult	Female		Metastatic	pleural_effusion	Adherent	MF-001-001	RPMI + 10% FBS
ACH-002015	MEL285	-0.224111	Eye	Ocular Melanoma	Uveal Melanoma	49	Adult	Female		Primary	uvea	Adherent	MF-001-022	RPMI + 20% FBS + 3mM Glutamine
ACH-000932	SNU1	-0.223624	Esophagus/Stomach	Esophagogastric Adenocarcinoma	Stomach Adenocarcinoma	44	Adult	Male	asian	Metastatic	stomach	Suspension	MF-001-001	RPMI + 10% FBS
ACH-000288	BT549	-0.223594	Breast	Invasive Breast Carcinoma	Breast Invasive Carcinoma, NOS	72	Adult	Female	caucasian	Primary	breast	Adherent	MF-001-045	RPMI + 10% FBS + 2ug/ml Insulin
ACH-000626	U266B1	-0.22355	Lymphoid	Mature B-Cell Neoplasms	Plasma Cell Myeloma	53	Adult	Male			haematopoietic_and_lymphoid_tissue	Suspension
ACH-001674	TGW	-0.223493	Peripheral Nervous System	Neuroblastoma	Neuroblastoma	1	Pediatric	Male		Primary	autonomic_ganglia	Adherent	MF-015-001	EMEM + 10% FBS
ACH-000046	ACHN	-0.223437	Kidney	Renal Cell Carcinoma	Papillary Renal Cell Carcinoma	22	Adult	Male	caucasian	Metastatic	pleural_effusion	Adherent	MF-006-001	MEM + 10% FBS
ACH-000973	639V	-0.223214	Bladder/Urinary Tract	Urethral Cancer	Urethral Urothelial Carcinoma	69	Adult	Male	caucasian	Primary	urinary_tract	Adherent	MF-002-001	DMEM + 10% FBS
ACH-001360	MS751	-0.223142	Cervix	Cervical Squamous Cell Carcinoma	Cervical Squamous Cell Carcinoma	47	Adult	Female		Metastatic	lymph_node	Adherent	MF-015-001	EMEM + 10% FBS
ACH-000613	HOS	-0.223019	Bone	Osteosarcoma	Osteosarcoma	13	Pediatric	Female	caucasian	Primary	bone	Adherent
ACH-000323	42MGBA	-0.223	CNS/Brain	Diffuse Glioma	Glioblastoma	63	Adult	Male		Primary	central_nervous_system	Adherent	MF-041-003	RPMI:EMEM (1:1) + 20% FBS
ACH-000030	PC14	-0.22262	Lung	Non-Small Cell Lung Cancer	Lung Adenocarcinoma	45	Adult	Male	asian	Primary	lung	Adherent	MF-001-001	RPMI + 10% FBS
ACH-000360	NCIH508	-0.222447	Bowel	Colorectal Adenocarcinoma	Colon Adenocarcinoma	55	Adult	Male	caucasian	Metastatic	abdomen	Mixed	MF-001-001	RPMI + 10% FBS
ACH-000724	HT1376	-0.22221	Bladder/Urinary Tract	Bladder Urothelial Carcinoma	Bladder Urothelial Carcinoma	58	Adult	Female	caucasian	Primary	urinary_tract	Adherent	MF-006-001	MEM + 10% FBS
ACH-000990	HEC108	-0.221753	Uterus	Endometrial Carcinoma	Endometrial Carcinoma		Unknown	Female	asian	Primary	endometrium	Adherent	MF-006-012	MEM + 15% FBS
ACH-000322	HT144	-0.221652	Skin	Melanoma	Melanoma	29	Adult	Male	caucasian	Metastatic	skin	Adherent	MF-023-001	McCoy's 5A + 10% FBS
ACH-000507	KE39	-0.22113	Esophagus/Stomach	Esophagogastric Adenocarcinoma	Stomach Adenocarcinoma	77	Adult	Male	asian	Metastatic	lymph_node	Adherent	MF-001-001	RPMI + 10% FBS
ACH-000515	HCC33	-0.220667	Lung	Lung Neuroendocrine Tumor	Small Cell Lung Cancer	52	Adult	Male	caucasian	Metastatic	pleural_effusion	Suspension	MF-001-020	RPMI + 20% FBS
ACH-000981	DND41	-0.220475	Lymphoid	T-Lymphoblastic Leukemia/Lymphoma	T-Lymphoblastic Leukemia/Lymphoma	13	Pediatric	Male		Primary	haematopoietic_and_lymphoid_tissue	Suspension	MF-001-020	RPMI + 20% FBS
ACH-000428	UO31	-0.220443	Kidney	Renal Cell Carcinoma	Renal Cell Carcinoma		Unknown	Female		Primary	kidney	Adherent	MF-001-014	RPMI + 5% FBS
ACH-000186	NCIH2444	-0.220286	Lung	Non-Small Cell Lung Cancer	Non-Small Cell Lung Cancer		Unknown	Male		Primary	lung	Adherent	MF-001-001	RPMI + 10% FBS
ACH-000962	OC314	-0.220234	Ovary/Fallopian Tube	Ovarian Epithelial Tumor	Serous Ovarian Cancer	39	Adult	Female		Metastatic	ascites	Adherent
ACH-000153	NCIH2052	-0.220012	Pleura	Pleural Mesothelioma	Pleural Mesothelioma, Sarcomatoid Type	65	Adult	Male	caucasian	Metastatic	pleural_effusion	Adherent	MF-001-001	RPMI + 10% FBS
ACH-000400	SKCO1	-0.219898	Bowel	Colorectal Adenocarcinoma	Colon Adenocarcinoma	65	Adult	Male	caucasian	Metastatic	ascites	Adherent	MF-006-001	MEM + 10% FBS
ACH-000264	CALU6	-0.219645	Lung	Non-Small Cell Lung Cancer	Lung Adenocarcinoma	61	Adult	Female	caucasian	Metastatic	pleural_effusion	Adherent	MF-006-001	MEM + 10% FBS
ACH-000211	DAOY	-0.219343	CNS/Brain	Embryonal Tumor	Medulloblastoma	4	Pediatric	Male	caucasian	Primary	central_nervous_system	Adherent	MF-006-001	MEM + 10% FBS
ACH-000449	MESSA	-0.219282	Uterus	Uterine Sarcoma/Mesenchymal	Uterine Sarcoma/Mesenchymal	56	Adult	Female	caucasian	Primary	endometrium	Adherent	MF-023-001	McCoy's 5A + 10% FBS
ACH-000174	CAL62	-0.218313	Thyroid	Anaplastic Thyroid Cancer	Anaplastic Thyroid Cancer	70	Adult	Female		Primary	pleural_effusion	Adherent	MF-002-001	DMEM + 10% FBS
ACH-001669	TANOUE	-0.218059	Lymphoid	B-Lymphoblastic Leukemia/Lymphoma	B-Lymphoblastic Leukemia/Lymphoma	11	Pediatric	Male		Primary	haematopoietic_and_lymphoid_tissue	Suspension	MF-001-001	RPMI + 10% FBS
ACH-000066	HCC4006	-0.217901	Lung	Non-Small Cell Lung Cancer	Lung Adenocarcinoma		Adult	Male	caucasian	Metastatic	pleural_effusion	Adherent	MF-001-001	RPMI + 10% FBS
ACH-000873	KYSE270	-0.217595	Esophagus/Stomach	Esophageal Squamous Cell Carcinoma	Esophageal Squamous Cell Carcinoma	79	Adult	Male	asian	Primary	oesophagus	Adherent	MF-011-002	RPMI:F12 (1:1) + 10% FBS
ACH-000619	PECAPJ15	-0.21735	Head and Neck	Head and Neck Squamous Cell Carcinoma	Oral Cavity Squamous Cell Carcinoma	45	Adult	Male		Primary	upper_aerodigestive_tract	Adherent	MF-005-002	IMDM + 10% FBS + 2mM Glutamine
ACH-000293	KLE	-0.217111	Uterus	Endometrial Carcinoma	Endometrial Carcinoma	68	Adult	Female	caucasian	Primary	endometrium	Adherent	MF-007-001	DMEM:F12 + 10% FBS
ACH-000859	HCC1954	-0.217034	Breast	Breast Ductal Carcinoma In Situ	Breast Ductal Carcinoma In Situ	61	Adult	Female	east_indian	Primary	breast	Adherent	MF-001-001	RPMI + 10% FBS
ACH-000665	SKMES1	-0.216634	Lung	Non-Small Cell Lung Cancer	Lung Squamous Cell Carcinoma	65	Adult	Male	caucasian	Metastatic	pleural_effusion	Adherent	MF-002-001	DMEM + 10% FBS
ACH-000616	HS746T	-0.216386	Esophagus/Stomach	Esophagogastric Adenocarcinoma	Stomach Adenocarcinoma	74	Adult	Male	caucasian	Metastatic	soft_tissue	Adherent	MF-002-001	DMEM + 10% FBS
ACH-000133	HS729	-0.216216	Fibroblast	Non-Cancerous	Fibroblast	74	Adult	Male	caucasian	Primary	Unknown	Adherent	MF-002-008	DMEM + 5% FBS
ACH-000849	MDAMB468	-0.215308	Breast	Invasive Breast Carcinoma	Invasive Breast Carcinoma	51	Adult	Female	black_or_african_american	Metastatic	pleural_effusion	Adherent	MF-002-001	DMEM + 10% FBS
ACH-000239	HUG1N	-0.215215	Esophagus/Stomach	Esophagogastric Adenocarcinoma	Tubular Stomach Adenocarcinoma	55	Adult	Male	asian	Metastatic	stomach	Mixed	MF-001-001	RPMI + 10% FBS
ACH-000192	MFE280	-0.21521	Uterus	Endometrial Carcinoma	Endometrial Carcinoma	77	Adult	Female		Primary	endometrium	Adherent	MF-041-002	RPMI:EMEM (1:1) + 10% FBS + 2 mM L-glutamine + 1x insulin-transferrin-sodium selenite
ACH-001007	A673STAG2KO16	-0.214423	Bone	Ewing Sarcoma	Ewing Sarcoma	15	Pediatric	Female		Primary	soft_tissue	Adherent	MF-002-001	DMEM + 10% FBS
ACH-000635	SNU119	-0.214288	Ovary/Fallopian Tube	Ovarian Epithelial Tumor	High-Grade Serous Ovarian Cancer	50	Adult	Female	asian	Metastatic	ascites	Adherent	MF-001-001	RPMI + 10% FBS
ACH-001642	SCC3	-0.214248	Lymphoid	Non-Hodgkin Lymphoma	Mature B-Cell Neoplasms	20	Adult	Female		Primary	pleural_effusion	Suspension	MF-001-001	RPMI + 10% FBS
ACH-000566	SW1710	-0.214006	Bladder/Urinary Tract	Bladder Urothelial Carcinoma	Bladder Urothelial Carcinoma	84	Adult	Female	caucasian	Primary	urinary_tract	Adherent
ACH-000715	SNU1214	-0.21358	Head and Neck	Head and Neck Squamous Cell Carcinoma	Larynx Squamous Cell Carcinoma	55	Adult	Male	asian		upper_aerodigestive_tract	Adherent	MF-001-001	RPMI + 10% FBS
ACH-000159	OSRC2	-0.213286	Kidney	Renal Cell Carcinoma	Renal Clear Cell Carcinoma	52	Adult	Male		Primary	kidney	Adherent	MF-001-001	RPMI + 10% FBS
ACH-000458	CJM	-0.213171	Skin	Melanoma	Melanoma		Unknown	Male		Metastatic	skin	Adherent	MF-004-001	F12 + 10% FBS
ACH-000587	NCIH1975	-0.213106	Lung	Non-Small Cell Lung Cancer	Lung Adenocarcinoma		Unknown	Female		Primary	lung	Adherent	MF-002-001	DMEM + 10% FBS
ACH-000764	SH10TC	-0.212779	Esophagus/Stomach	Esophagogastric Adenocarcinoma	Mucinous Stomach Adenocarcinoma		Unknown	Unknown		Primary	stomach	Adherent	MF-001-001	RPMI + 10% FBS
ACH-001289	COGAR359	-0.212128	CNS/Brain	Embryonal Tumor	Atypical Teratoid/Rhabdoid Tumor		Pediatric	Male			central_nervous_system	Suspension	MF-005-005	IMDM + 20% FBS + 4mM Glutamine + 1x Insulin-Transferrin-Selenium
ACH-000744	NCIH1623	-0.211984	Lung	Non-Small Cell Lung Cancer	Lung Adenocarcinoma	58	Adult	Male	caucasian	Metastatic	lymph_node	Adherent	MF-001-001	RPMI + 10% FBS
ACH-000155	SW1990	-0.211596	Pancreas	Pancreatic Adenocarcinoma	Pancreatic Adenocarcinoma	56	Adult	Male	caucasian	Primary	spleen	Adherent	MF-021-001	L-15 + 10% FBS
ACH-000209	SNU1079	-0.211577	Biliary Tract	Intraductal Papillary Neoplasm of the Bile Duct	Intrahepatic Cholangiocarcinoma		Unknown	Male		Primary	biliary_tract	Adherent	MF-001-005	RPMI + 10% FBS + 2mM Glutamine + 25mM HEPES + 25mM Sodium bicarbonate
ACH-000603	BEN	-0.211461	Lung	Non-Small Cell Lung Cancer	Non-Small Cell Lung Cancer	71	Adult	Male		Metastatic	lymph_node	Adherent
ACH-001525	HT3	-0.2112	Cervix	Cervical Adenocarcinoma	Cervical Adenocarcinoma	58	Adult	Female		Metastatic	lymph_node	Adherent	MF-023-001	McCoy's 5A + 10% FBS
ACH-000205	PK59	-0.211078	Pancreas	Pancreatic Adenocarcinoma	Pancreatic Adenocarcinoma	66	Adult	Female		Metastatic	liver	Adherent	MF-001-001	RPMI + 10% FBS
ACH-001517	HEC1	-0.210835	Uterus	Endometrial Carcinoma	Endometrial Carcinoma	71	Adult	Female		Primary	endometrium	Adherent	MF-015-001	EMEM + 10% FBS
ACH-000090	PC3	-0.210639	Prostate	Prostate Adenocarcinoma	Prostate Adenocarcinoma	62	Adult	Male	caucasian	Metastatic	bone	Adherent	MF-004-001	F12 + 10% FBS
ACH-000882	IGR1	-0.210384	Skin	Melanoma	Melanoma	42	Adult	Male		Metastatic	lymph_node	Adherent	MF-002-001	DMEM + 10% FBS
ACH-000867	CHAGOK1	-0.210353	Lung	Non-Small Cell Lung Cancer	Non-Small Cell Lung Cancer	45	Adult	Male		Metastatic	lung	Adherent	MF-001-001	RPMI + 10% FBS
ACH-000905	5637	-0.210151	Bladder/Urinary Tract	Bladder Urothelial Carcinoma	Bladder Urothelial Carcinoma	68	Adult	Male	caucasian	Primary	urinary_tract	Mixed	MF-001-001	RPMI + 10% FBS
ACH-001450	BLUE1	-0.209967	Lymphoid	Mature B-Cell Neoplasms	Burkitt Lymphoma	29	Adult	Male		Primary	bone_marrow	Suspension	MF-001-020	RPMI + 20% FBS
ACH-000062	RERFLCMS	-0.209946	Lung	Non-Small Cell Lung Cancer	Lung Adenocarcinoma		Unknown	Male	asian	Primary	lung	Adherent	MF-015-004	EMEM + 10% FBS + 100uM NEAA
ACH-000627	LCLC103H	-0.209779	Lung	Non-Small Cell Lung Cancer	Large Cell Lung Carcinoma	61	Adult	Male	caucasian	Metastatic	pleural_effusion	Adherent	MF-001-001	RPMI + 10% FBS
ACH-000597	TTC709	-0.209265	Soft Tissue	Rhabdoid Cancer	Extrarenal Rhabdoid Cancer	0	Pediatric	Male			soft_tissue	Adherent	MF-001-001	RPMI + 10% FBS
ACH-000476	JHH4	-0.209086	Liver	Hepatocellular Carcinoma	Hepatocellular Carcinoma	51	Adult	Male	asian	Primary	liver	Adherent	MF-006-001	MEM + 10% FBS
ACH-000172	TM87	-0.208515	Soft Tissue	Rhabdoid Cancer	Extrarenal Rhabdoid Cancer	1	Pediatric	Male		Metastatic	pleural_effusion	Adherent	MF-002-001	DMEM + 10% FBS
ACH-001654	SKGT4	-0.208054	Esophagus/Stomach	Esophagogastric Adenocarcinoma	Esophageal Adenocarcinoma	89	Adult	Male		Primary	oesophagus	Adherent	MF-001-003	RPMI + 10% FBS + 2mM Glutamine
ACH-001413	UMUC11	-0.20779	Bladder/Urinary Tract	Bladder Urothelial Carcinoma	Bladder Urothelial Carcinoma		Unknown	Male		Primary	urinary_tract	Adherent	MF-015-002	EMEM + 10% FBS + 2mM Glutamine + 100uM NEAA
ACH-000524	KURAMOCHI	-0.207789	Ovary/Fallopian Tube	Ovarian Epithelial Tumor	High-Grade Serous Ovarian Cancer		Unknown	Female	asian	Metastatic	ascites	Adherent	MF-001-001	RPMI + 10% FBS
ACH-001655	SKN	-0.207673	Uterus	Uterine Sarcoma/Mesenchymal	Uterine Leiomyosarcoma	52	Adult	Female		Primary	endometrium	Adherent	MF-004-001	F12 + 10% FBS
ACH-000138	CFPAC1	-0.207438	Pancreas	Pancreatic Adenocarcinoma	Pancreatic Adenocarcinoma	26	Adult	Male	caucasian	Metastatic	liver	Adherent	MF-002-001	DMEM + 10% FBS
ACH-001528	IHH4	-0.207424	Thyroid	Well-Differentiated Thyroid Cancer	Papillary Thyroid Cancer	75	Adult	Male		Metastatic	lymph_node	Adherent	MF-009-001	DMEM:RPMI (1:1) + 10% FBS
ACH-000565	RCM1	-0.207303	Bowel	Colorectal Adenocarcinoma	Rectal Adenocarcinoma	73	Adult	Female		Primary	large_intestine	Adherent
ACH-000704	OAW42	-0.206915	Ovary/Fallopian Tube	Ovarian Epithelial Tumor	Serous Ovarian Cancer	46	Adult	Female		Metastatic	ascites	Adherent	MF-002-005	DMEM + 10% FBS + 2mM Glutamine + 1X Insulin-Transferrin-Selenium
ACH-001543	KOSC2	-0.206767	Head and Neck	Head and Neck Squamous Cell Carcinoma	Oral Cavity Squamous Cell Carcinoma	51	Adult	Male		Primary	upper_aerodigestive_tract	Adherent	MF-001-001	RPMI + 10% FBS
ACH-000972	HEC151	-0.20629	Uterus	Endometrial Carcinoma	Endometrial Carcinoma		Unknown	Female	asian	Primary	endometrium	Adherent	MF-015-007	EMEM + 15% FBS
ACH-000988	MFE319	-0.206271	Uterus	Endometrial Carcinoma	Uterine Adenosquamous Carcinoma	81	Adult	Female		Primary	endometrium	Adherent	MF-041-001	RPMI:EMEM (1:1) + 10% FBS
ACH-000746	GSS	-0.205977	Esophagus/Stomach	Esophagogastric Adenocarcinoma	Stomach Adenocarcinoma	75	Adult	Male		Metastatic	liver	Suspension	MF-001-001	RPMI + 10% FBS
ACH-000771	BICR56	-0.205755	Head and Neck	Head and Neck Squamous Cell Carcinoma	Oral Cavity Squamous Cell Carcinoma		Unknown	Female	caucasian	Primary	upper_aerodigestive_tract	Adherent	MF-002-004	DMEM + 10% FBS + 2mM Glutamine + 0.4ug/ml Hydrocortisone
ACH-000954	HEC1A	-0.20563	Uterus	Endometrial Carcinoma	Endometrial Carcinoma	71	Adult	Female		Primary	endometrium	Adherent	MF-023-001	McCoy's 5A + 10% FBS
ACH-000563	EBC1	-0.205618	Lung	Non-Small Cell Lung Cancer	Lung Squamous Cell Carcinoma	69	Adult	Male		Metastatic	skin	Adherent	MF-006-001	MEM + 10% FBS
ACH-000583	MC116	-0.205287	Lymphoid	Non-Hodgkin Lymphoma	Mature B-Cell Neoplasms		Unknown	Male			pleural_effusion	Suspension	MF-001-020	RPMI + 20% FBS
ACH-000631	KS1	-0.204792	CNS/Brain	Diffuse Glioma	Glioblastoma	45	Adult	Female		Primary	central_nervous_system	Adherent
ACH-000505	RKN	-0.204605	Soft Tissue	Leiomyosarcoma	Leiomyosarcoma	45	Adult	Female	asian	Primary	ovary	Adherent	MF-004-001	F12 + 10% FBS
ACH-001552	MCC26	-0.204283	Skin	Merkel Cell Carcinoma	Merkel Cell Carcinoma	82	Adult	Female		Primary	skin	Adherent	MF-001-017	RPMI + 15% FBS
ACH-000312	SKNBE2	-0.204276	Peripheral Nervous System	Neuroblastoma	Neuroblastoma	2	Pediatric	Male		Metastatic	bone_marrow	Adherent	MF-027-001	EMEM:F12 + 10% FBS
ACH-000221	SNU398	-0.203769	Liver	Hepatocellular Carcinoma	Hepatocellular Carcinoma	42	Adult	Male	asian	Primary	liver	Adherent	MF-001-001	RPMI + 10% FBS
ACH-000511	CALU1	-0.203502	Lung	Non-Small Cell Lung Cancer	Lung Squamous Cell Carcinoma	47	Adult	Male	caucasian	Metastatic	pleura	Adherent	MF-023-001	McCoy's 5A + 10% FBS
ACH-000788	A2058	-0.203316	Skin	Melanoma	Melanoma	43	Adult	Male	caucasian	Metastatic	lymph_node	Adherent	MF-002-001	DMEM + 10% FBS
ACH-000260	SKNAS	-0.203314	Peripheral Nervous System	Neuroblastoma	Neuroblastoma	6	Pediatric	Female	caucasian	Metastatic	bone_marrow	Adherent	MF-002-002	DMEM + 10% FBS + 100uM NEAA
ACH-000320	PSN1	-0.20326	Pancreas	Pancreatic Adenocarcinoma	Pancreatic Adenocarcinoma	36	Adult	Male	caucasian	Primary	pancreas	Adherent	MF-001-003	RPMI + 10% FBS + 2mM Glutamine
ACH-001853	KMCH1	-0.203142	Liver	Hepatocellular Carcinoma plus Intrahepatic Cholangiocarcinoma	Hepatocellular Carcinoma plus Intrahepatic Cholangiocarcinoma	52	Adult	Male		Primary	biliary_tract	Adherent	MF-001-001	RPMI + 10% FBS
ACH-000435	EFE184	-0.202393	Uterus	Endometrial Carcinoma	Endometrial Carcinoma	69	Adult	Female	caucasian	Metastatic	ascites	Adherent	MF-001-001	RPMI + 10% FBS
ACH-000570	YKG1	-0.202366	CNS/Brain	Diffuse Glioma	Glioblastoma	53	Adult	Female		Primary	central_nervous_system	Adherent	MF-002-001	DMEM + 10% FBS
ACH-000072	MEG01	-0.202239	Myeloid	Myeloproliferative Neoplasms	Chronic Myeloid Leukemia, BCR-ABL1+	55	Adult	Male			bone_marrow	Suspension	MF-001-001	RPMI + 10% FBS
ACH-000620	JHH1	-0.202238	Liver	Hepatocellular Carcinoma	Hepatocellular Carcinoma	50	Adult	Male	asian	Primary	liver	Adherent	MF-022-001	William's E medium + 10% FBS
ACH-000368	SNU1105	-0.202145	CNS/Brain	Diffuse Glioma	Glioblastoma	61	Adult	Male	asian	Primary	central_nervous_system	Adherent	MF-001-001	RPMI + 10% FBS
ACH-000674	NUGC4	-0.201782	Esophagus/Stomach	Esophagogastric Adenocarcinoma	Diffuse Type Stomach Adenocarcinoma	35	Adult	Female	asian	Metastatic	lymph_node	Mixed	MF-001-001	RPMI + 10% FBS
ACH-000609	SF126	-0.201674	CNS/Brain	Diffuse Glioma	Glioblastoma	50	Adult	Female		Primary	central_nervous_system	Adherent	MF-006-001	MEM + 10% FBS
ACH-000147	T47D	-0.201474	Breast	Invasive Breast Carcinoma	Breast Invasive Ductal Carcinoma	54	Adult	Female		Metastatic	pleural_effusion	Adherent	MF-001-045	RPMI + 10% FBS + 2ug/ml Insulin
ACH-001862	TGBC52TKB	-0.200841	Ampulla of Vater	Ampullary Carcinoma	Ampullary Carcinoma	52	Adult	Male			lymph_node	Adherent	MF-001-001	RPMI + 10% FBS
ACH-001163	CCLFPEDS0001T	-0.199832	Kidney	Renal Cell Carcinoma	Renal Medullary Carcinoma	15	Pediatric	Male	black_or_african_american	Metastatic	kidney	Adherent	MF-001-001	RPMI + 10% FBS
ACH-000721	HMC18	-0.199816	Breast	Invasive Breast Carcinoma	Breast Invasive Ductal Carcinoma	35	Adult	Female	asian	Metastatic	pleural_effusion	Adherent	MF-001-001	RPMI + 10% FBS
ACH-001441	921	-0.199167	Eye	Ocular Melanoma	Uveal Melanoma	76	Adult	Female		Metastatic	uvea	Adherent	MF-001-003	RPMI + 10% FBS + 2mM Glutamine
ACH-000942	HPBALL	-0.198864	Lymphoid	T-Lymphoblastic Leukemia/Lymphoma	T-Lymphoblastic Leukemia/Lymphoma	14	Pediatric	Male	asian	Primary	haematopoietic_and_lymphoid_tissue	Suspension	MF-001-001	RPMI + 10% FBS
ACH-000632	HS944T	-0.19786	Skin	Melanoma	Cutaneous Melanoma	51	Adult	Male	caucasian	Metastatic	skin	Adherent	MF-002-001	DMEM + 10% FBS
ACH-000706	EKVX	-0.197695	Lung	Non-Small Cell Lung Cancer	Lung Adenocarcinoma		Unknown	Male		Primary	lung	Adherent	MF-001-001	RPMI + 10% FBS
ACH-000815	KMH2	-0.197492	Lymphoid	Hodgkin Lymphoma	Hodgkin Lymphoma	37	Adult	Male		Metastatic	pleural_effusion	Suspension
ACH-001145	OC316	-0.196971	Ovary/Fallopian Tube	Ovarian Epithelial Tumor	Serous Ovarian Cancer	60	Adult	Female		Metastatic	ascites	Adherent	MF-001-014	RPMI + 5% FBS
ACH-000649	786O	-0.196963	Kidney	Renal Cell Carcinoma	Renal Clear Cell Carcinoma	58	Adult	Male	caucasian	Primary	kidney	Adherent	MF-001-001	RPMI + 10% FBS
ACH-000862	KMBC2	-0.196843	Bladder/Urinary Tract	Bladder Urothelial Carcinoma	Bladder Urothelial Carcinoma		Unknown	Unknown		Primary	urinary_tract	Adherent	MF-002-001	DMEM + 10% FBS
ACH-000280	SNU840	-0.196636	Ovary/Fallopian Tube	Ovarian Epithelial Tumor	Brenner Tumor, Malignant	45	Adult	Female	asian	Primary	ovary	Adherent	MF-001-001	RPMI + 10% FBS
ACH-000228	BICR31	-0.196518	Head and Neck	Head and Neck Squamous Cell Carcinoma	Oral Cavity Squamous Cell Carcinoma		Unknown	Male	caucasian	Primary	upper_aerodigestive_tract	Adherent	MF-002-001	DMEM + 10% FBS
ACH-000189	RCC10RGB	-0.19637	Kidney	Renal Cell Carcinoma	Renal Cell Carcinoma		Unknown	Male	asian	Primary	kidney	Adherent	MF-002-001	DMEM + 10% FBS
ACH-001398	SW156	-0.196267	Kidney	Renal Cell Carcinoma	Renal Cell Carcinoma	75	Adult	Male		Primary	kidney	Adherent	MF-021-002	L-15 + 10% FBS + 2mM Glutamine
ACH-000672	IALM	-0.195806	Lung	Non-Small Cell Lung Cancer	Large Cell Lung Carcinoma	68	Adult	Male	asian	Metastatic	skin	Adherent	MF-004-001	F12 + 10% FBS
ACH-002016	MEL290	-0.194917	Eye	Ocular Melanoma	Uveal Melanoma	67	Adult	Female		Primary	uvea	Adherent	MF-001-022	RPMI + 20% FBS + 3mM Glutamine
ACH-000493	SNU423	-0.194036	Liver	Hepatocellular Carcinoma	Hepatocellular Carcinoma	40	Adult	Male	asian	Primary	liver	Adherent	MF-001-001	RPMI + 10% FBS
ACH-000528	ABC1	-0.194009	Lung	Non-Small Cell Lung Cancer	Lung Adenocarcinoma	47	Adult	Male		Metastatic	pleural_effusion	Adherent	MF-006-001	MEM + 10% FBS
ACH-000661	WM1799	-0.193531	Skin	Melanoma	Melanoma		Unknown	Male		Primary	skin	Adherent	MF-001-001	RPMI + 10% FBS
ACH-000868	HCC1195	-0.193455	Lung	Non-Small Cell Lung Cancer	Lung Adenosquamous Carcinoma	47	Adult	Male	black_or_african_american	Primary	lung	Adherent	MF-001-005	RPMI + 10% FBS + 2mM Glutamine + 25mM HEPES + 25mM Sodium bicarbonate
ACH-000618	SNU1041	-0.193119	Head and Neck	Head and Neck Squamous Cell Carcinoma	Hypopharynx Squamous Cell Carcinoma	58	Adult	Male			upper_aerodigestive_tract	Adherent
ACH-000776	ONS76	-0.192531	CNS/Brain	Embryonal Tumor	Medulloblastoma	2	Pediatric	Female		Primary	central_nervous_system	Adherent	MF-001-001	RPMI + 10% FBS
ACH-001373	OV17R	-0.191941	Ovary/Fallopian Tube	Ovarian Epithelial Tumor	Serous Ovarian Cancer	50	Adult	Female		Metastatic	ascites	Adherent	MF-007-009	DMEM:F12 + 5% FBS + 2mM Glutamine + 10ug/ml Insulin + 0.5ug/ml Hydrocortisone
ACH-000098	GAMG	-0.191553	CNS/Brain	Diffuse Glioma	Glioblastoma	42	Adult	Female		Primary	central_nervous_system	Adherent	MF-002-003	DMEM + 10% FBS + 2mM Glutamine
ACH-000309	SKLU1	-0.191237	Lung	Non-Small Cell Lung Cancer	Lung Adenocarcinoma	60	Adult	Female	caucasian	Primary	lung	Adherent	MF-015-001	EMEM + 10% FBS
ACH-000108	KP3	-0.191068	Pancreas	Adenosquamous Carcinoma of the Pancreas	Adenosquamous Carcinoma of the Pancreas	75	Adult	Male	asian	Metastatic	liver	Adherent	MF-001-001	RPMI + 10% FBS
ACH-000580	C32	-0.190442	Skin	Melanoma	Melanoma	53	Adult	Male	caucasian	Primary	skin	Adherent	MF-015-001	EMEM + 10% FBS
ACH-000545	VMCUB1	-0.189385	Bladder/Urinary Tract	Bladder Urothelial Carcinoma	Bladder Urothelial Carcinoma		Unknown	Male		Primary	urinary_tract	Adherent	MF-002-001	DMEM + 10% FBS
ACH-000374	HCC1143	-0.189326	Breast	Invasive Breast Carcinoma	Breast Invasive Ductal Carcinoma	52	Adult	Female	caucasian	Primary	breast	Adherent	MF-001-001	RPMI + 10% FBS
ACH-000149	SKNSH	-0.188716	Peripheral Nervous System	Neuroblastoma	Neuroblastoma	4	Pediatric	Female		Metastatic	bone_marrow	Adherent	MF-006-001	MEM + 10% FBS
ACH-000625	HEP3B217	-0.188596	Liver	Hepatocellular Carcinoma	Hepatocellular Carcinoma	8	Pediatric	Male	black_or_african_american	Primary	liver	Mixed	MF-006-001	MEM + 10% FBS
ACH-000658	KMS18	-0.18807	Lymphoid	Mature B-Cell Neoplasms	Plasma Cell Myeloma	60	Adult	Male		Primary	haematopoietic_and_lymphoid_tissue	Suspension	MF-001-001	RPMI + 10% FBS
ACH-001129	MONOMAC1	-0.187862	Myeloid	Acute Myeloid Leukemia	Acute Monoblastic/Monocytic Leukemia	64	Adult	Male		Primary	haematopoietic_and_lymphoid_tissue	Suspension	MF-001-052	RPMI + 10% FBS + 2 mM Glutamine + 1x NEAA + 1 mM sodium pyruvate
ACH-000527	OVISE	-0.187569	Ovary/Fallopian Tube	Ovarian Epithelial Tumor	Clear Cell Ovarian Cancer	40	Adult	Female	asian	Metastatic	bone	Adherent	MF-001-001	RPMI + 10% FBS
ACH-000614	RVH421	-0.187387	Skin	Melanoma	Melanoma	28	Adult	Male	caucasian	Metastatic	central_nervous_system	Adherent	MF-001-001	RPMI + 10% FBS
ACH-000667	HCC44	-0.186838	Lung	Non-Small Cell Lung Cancer	Lung Adenocarcinoma	54	Adult	Female	caucasian	Primary	lung	Adherent	MF-001-001	RPMI + 10% FBS
ACH-000684	KMRC1	-0.185585	Kidney	Renal Cell Carcinoma	Renal Clear Cell Carcinoma		Adult	Male		Primary	kidney	Adherent	MF-002-001	DMEM + 10% FBS
ACH-000941	HEC1B	-0.185561	Uterus	Endometrial Carcinoma	Endometrial Carcinoma	71	Adult	Female		Primary	endometrium	Adherent	MF-006-001	MEM + 10% FBS
ACH-001009	A673STAG2NT14	-0.185264	Bone	Ewing Sarcoma	Ewing Sarcoma	15	Pediatric	Female		Primary	soft_tissue	Unknown	MF-002-001	DMEM + 10% FBS
ACH-000769	LK2	-0.185197	Lung	Non-Small Cell Lung Cancer	Lung Squamous Cell Carcinoma	74	Adult	Male		Primary	lung	Adherent	MF-002-001	DMEM + 10% FBS
ACH-000390	LUDLU1	-0.185083	Lung	Non-Small Cell Lung Cancer	Lung Squamous Cell Carcinoma	72	Adult	Male	caucasian	Primary	lung	Adherent	MF-001-001	RPMI + 10% FBS
ACH-000875	NCIH2347	-0.18484	Lung	Non-Small Cell Lung Cancer	Lung Adenocarcinoma	54	Adult	Female	caucasian	Primary	lung	Mixed	MF-001-001	RPMI + 10% FBS
ACH-000037	S117	-0.184454	Soft Tissue	Sarcoma, NOS	Sarcoma, NOS	47	Adult	Female			soft_tissue	Adherent	MF-001-001	RPMI + 10% FBS
ACH-000411	769P	-0.184198	Kidney	Renal Cell Carcinoma	Renal Clear Cell Carcinoma	63	Adult	Female	caucasian	Primary	kidney	Adherent	MF-001-001	RPMI + 10% FBS
ACH-001511	H413	-0.184146	Head and Neck	Head and Neck Squamous Cell Carcinoma	Oral Cavity Squamous Cell Carcinoma	53	Adult	Female		Primary	upper_aerodigestive_tract	Adherent	MF-007-003	DMEM:F12 + 10% FBS + 2mM Glutamine + 500ng/ml Sodium hydrocortisone succinate
ACH-000190	HDMYZ	-0.18411	Myeloid	Acute Myeloid Leukemia	Acute Myeloid Leukemia	29	Adult	Male			pleural_effusion	Adherent	MF-001-001	RPMI + 10% FBS
ACH-001794	93T449	-0.184054	Soft Tissue	Liposarcoma	Well-Differentiated Liposarcoma	68	Adult	Female	caucasian	Primary	soft_tissue	Adherent	MF-001-001	RPMI + 10% FBS
ACH-000617	OVCAR4	-0.183881	Ovary/Fallopian Tube	Ovarian Epithelial Tumor	High-Grade Serous Ovarian Cancer	42	Adult	Female		Metastatic	ascites	Adherent	MF-001-001	RPMI + 10% FBS
ACH-000896	647V	-0.183668	Bladder/Urinary Tract	Bladder Urothelial Carcinoma	Bladder Urothelial Carcinoma	59	Adult	Male		Primary	urinary_tract	Adherent	MF-002-015	DMEM + 15% FBS + 2mM Glutamine
ACH-000052	A673	-0.183609	Bone	Ewing Sarcoma	Ewing Sarcoma	15	Pediatric	Female		Primary	soft_tissue	Adherent	MF-002-001	DMEM + 10% FBS
ACH-000838	AMO1	-0.183591	Lymphoid	Mature B-Cell Neoplasms	Plasma Cell Myeloma	64	Adult	Female		Primary	ascites	Suspension	MF-001-001	RPMI + 10% FBS
ACH-001310	HA1E	-0.182521	Kidney	Non-Cancerous	Immortalized Embyonic Kidney Cells		Unknown	Male			kidney	Adherent	MF-006-001	MEM + 10% FBS
ACH-000101	KE37	-0.181439	Lymphoid	Mature T and NK Neoplasms	Adult T-Cell Leukemia/Lymphoma	27	Adult	Male		Primary	haematopoietic_and_lymphoid_tissue	Suspension	MF-001-001	RPMI + 10% FBS
ACH-000832	CAL27	-0.181055	Head and Neck	Head and Neck Squamous Cell Carcinoma	Oral Cavity Squamous Cell Carcinoma	56	Adult	Male	caucasian	Primary	upper_aerodigestive_tract	Adherent	MF-002-001	DMEM + 10% FBS
ACH-000983	KCL22	-0.180263	Myeloid	Myeloproliferative Neoplasms	Chronic Myeloid Leukemia, BCR-ABL1+	32	Adult	Female			pleural_effusion	Suspension	MF-001-001	RPMI + 10% FBS
ACH-000592	TM31	-0.179662	CNS/Brain	Diffuse Glioma	Astrocytoma	42	Adult	Female		Primary	central_nervous_system	Adherent	MF-006-001	MEM + 10% FBS
ACH-000919	IM95	-0.179568	Esophagus/Stomach	Esophagogastric Adenocarcinoma	Stomach Adenocarcinoma	63	Adult	Male	asian	Primary	stomach	Mixed	MF-002-001	DMEM + 10% FBS
ACH-000452	TE8	-0.179163	Esophagus/Stomach	Esophageal Squamous Cell Carcinoma	Esophageal Squamous Cell Carcinoma	63	Adult	Male			oesophagus	Adherent	MF-001-001	RPMI + 10% FBS
ACH-000259	KELLY	-0.178561	Peripheral Nervous System	Neuroblastoma	Neuroblastoma	1	Pediatric	Female		Primary	autonomic_ganglia	Adherent	MF-001-001	RPMI + 10% FBS
ACH-000219	A375	-0.178333	Skin	Melanoma	Melanoma	54	Adult	Female		Primary	skin	Adherent	MF-002-001	DMEM + 10% FBS
ACH-001852	HKGZCC	-0.178298	Biliary Tract	Intraductal Papillary Neoplasm of the Bile Duct	Intrahepatic Cholangiocarcinoma	76	Adult	Male		Primary	biliary_tract	Adherent	MF-001-001	RPMI + 10% FBS
ACH-000447	NCIH2228	-0.178106	Lung	Non-Small Cell Lung Cancer	Lung Adenocarcinoma		Unknown	Female		Primary	lung	Adherent	MF-001-001	RPMI + 10% FBS
ACH-000987	MEWO	-0.177964	Skin	Melanoma	Cutaneous Melanoma	78	Adult	Male	caucasian	Metastatic	lymph_node	Adherent	MF-001-001	RPMI + 10% FBS
ACH-000078	MHHNB11	-0.177711	Peripheral Nervous System	Neuroblastoma	Neuroblastoma	4	Pediatric	Male	caucasian	Metastatic	autonomic_ganglia	Mixed	MF-001-001	RPMI + 10% FBS
ACH-000521	NCIH2030	-0.177414	Lung	Non-Small Cell Lung Cancer	Lung Adenocarcinoma		Unknown	Male		Metastatic	lymph_node	Adherent	MF-001-001	RPMI + 10% FBS
ACH-000858	KNS62	-0.177388	Lung	Non-Small Cell Lung Cancer	Lung Squamous Cell Carcinoma	49	Adult	Male		Metastatic	central_nervous_system	Adherent	MF-003-001	AlphaMEM + 10% FBS
ACH-000396	J82	-0.177258	Bladder/Urinary Tract	Bladder Urothelial Carcinoma	Bladder Urothelial Carcinoma	58	Adult	Male	caucasian	Primary	urinary_tract	Adherent	MF-006-001	MEM + 10% FBS
ACH-000061	HH	-0.177044	Lymphoid	Non-Hodgkin Lymphoma	Mature T and NK Neoplasms	61	Adult	Male	caucasian		haematopoietic_and_lymphoid_tissue	Suspension	MF-001-001	RPMI + 10% FBS
ACH-000946	HEC265	-0.176998	Uterus	Endometrial Carcinoma	Endometrial Carcinoma	59	Adult	Female	asian	Primary	endometrium	Adherent	MF-015-007	EMEM + 15% FBS
ACH-000571	T98G	-0.176869	CNS/Brain	Diffuse Glioma	Glioblastoma	61	Adult	Male	caucasian	Primary	central_nervous_system	Adherent	MF-006-001	MEM + 10% FBS
ACH-000237	JHOM1	-0.176845	Ovary/Fallopian Tube	Ovarian Epithelial Tumor	Mucinous Ovarian Cancer	88	Adult	Female		Primary	ovary	Adherent	MF-007-018	DMEM:F12 + 10% FBS + 100uM NEAA
ACH-001608	NP2	-0.176794	CNS/Brain	Diffuse Glioma	Glioblastoma	63	Adult	Male		Primary	central_nervous_system	Adherent	MF-002-001	DMEM + 10% FBS
ACH-000856	CAL51	-0.176339	Breast	Invasive Breast Carcinoma	Invasive Breast Carcinoma	45	Adult	Female		Metastatic	pleural_effusion	Adherent	MF-002-009	DMEM + 20% FBS
ACH-001301	COGN278	-0.175956	Peripheral Nervous System	Neuroblastoma	Neuroblastoma	4	Pediatric	Unknown	unknown	Unknown	autonomic_ganglia	Adherent	MF-005-005	IMDM + 20% FBS + 4mM Glutamine + 1x Insulin-Transferrin-Selenium
ACH-000929	NCIH2110	-0.175129	Lung	Non-Small Cell Lung Cancer	Non-Small Cell Lung Cancer		Unknown	Unknown		Metastatic	pleural_effusion	Adherent	MF-001-001	RPMI + 10% FBS
ACH-000441	SH4	-0.175009	Skin	Melanoma	Melanoma	60	Adult	Female	caucasian	Metastatic	pleural_effusion	Adherent	MF-002-001	DMEM + 10% FBS
ACH-000114	SU8686	-0.174094	Pancreas	Pancreatic Adenocarcinoma	Pancreatic Adenocarcinoma	57	Adult	Female	caucasian	Metastatic	liver	Adherent	MF-001-001	RPMI + 10% FBS
ACH-000846	FADU	-0.173991	Head and Neck	Head and Neck Squamous Cell Carcinoma	Hypopharynx Squamous Cell Carcinoma	56	Adult	Male	caucasian	Primary	upper_aerodigestive_tract	Adherent	MF-006-001	MEM + 10% FBS
ACH-000548	BHY	-0.17389	Head and Neck	Head and Neck Squamous Cell Carcinoma	Oral Cavity Squamous Cell Carcinoma	52	Adult	Male	asian	Primary	upper_aerodigestive_tract	Adherent	MF-002-001	DMEM + 10% FBS
ACH-000935	MDST8	-0.173588	Bowel	Colorectal Adenocarcinoma	Colon Adenocarcinoma		Unknown	Unknown		Primary	large_intestine	Adherent	MF-002-003	DMEM + 10% FBS + 2mM Glutamine
ACH-000500	SNU46	-0.173336	Head and Neck	Head and Neck Squamous Cell Carcinoma	Larynx Squamous Cell Carcinoma	65	Adult	Male	asian		upper_aerodigestive_tract	Adherent	MF-001-005	RPMI + 10% FBS + 2mM Glutamine + 25mM HEPES + 25mM Sodium bicarbonate
ACH-000364	U2OS	-0.173329	Bone	Osteosarcoma	Osteosarcoma	15	Pediatric	Female	caucasian	Primary	bone	Adherent	MF-023-001	McCoy's 5A + 10% FBS
ACH-000383	OE33	-0.173309	Esophagus/Stomach	Esophagogastric Adenocarcinoma	Esophageal Adenocarcinoma	73	Adult	Female	caucasian	Primary	oesophagus	Adherent	MF-001-001	RPMI + 10% FBS
ACH-000384	SW780	-0.173043	Bladder/Urinary Tract	Bladder Urothelial Carcinoma	Bladder Urothelial Carcinoma	80	Adult	Female	caucasian	Primary	urinary_tract	Adherent	MF-021-001	L-15 + 10% FBS
ACH-000650	IGR37	-0.172367	Skin	Melanoma	Melanoma	26	Adult	Male		Metastatic	lymph_node	Adherent
ACH-000547	HT1197	-0.171361	Bladder/Urinary Tract	Bladder Urothelial Carcinoma	Bladder Urothelial Carcinoma	44	Adult	Male	caucasian	Primary	urinary_tract	Adherent	MF-006-001	MEM + 10% FBS
ACH-000752	NCIH196	-0.171118	Lung	SMARCA4-deficient undifferentiated tumor	SMARCA4-deficient undifferentiated tumor	68	Adult	Male	caucasian	Metastatic	pleural_effusion	Adherent	MF-001-001	RPMI + 10% FBS
ACH-000289	SNU466	-0.170947	CNS/Brain	Diffuse Glioma	Glioblastoma	61	Adult	Male	asian	Primary	central_nervous_system	Adherent	MF-001-005	RPMI + 10% FBS + 2mM Glutamine + 25mM HEPES + 25mM Sodium bicarbonate
ACH-000085	T3M4	-0.17047	Pancreas	Pancreatic Adenocarcinoma	Pancreatic Adenocarcinoma	64	Adult	Male	asian	Primary	lymph_node	Adherent	MF-004-001	F12 + 10% FBS
ACH-000249	CL11	-0.170127	Bowel	Colorectal Adenocarcinoma	Colon Adenocarcinoma		Unknown	Male		Primary	Colon	Adherent	MF-007-019	DMEM:F12 + 20% FBS
ACH-000785	NCIH2126	-0.169398	Lung	Non-Small Cell Lung Cancer	Lung Adenocarcinoma	65	Adult	Male	caucasian	Metastatic	haematopoietic_and_lymphoid_tissue	Adherent	MF-007-010	DMEM:F12 + 5% FBS + 2mM Glutamine + 5ug/ml Insulin + 10ug/ml Transferrin + 30nM Selenium + 10nM Hydrocortisone + 10nM Beta estradiol
ACH-000811	SKOV3	-0.168994	Ovary/Fallopian Tube	Ovarian Epithelial Tumor	Serous Ovarian Cancer	64	Adult	Female	caucasian	Metastatic	ascites	Adherent	MF-023-001	McCoy's 5A + 10% FBS
ACH-000726	TE14	-0.167888	Esophagus/Stomach	Esophageal Squamous Cell Carcinoma	Esophageal Squamous Cell Carcinoma	57	Adult	Male			oesophagus	Adherent
ACH-000638	NCIH441	-0.167452	Lung	Non-Small Cell Lung Cancer	Lung Adenocarcinoma	33	Adult	Male		Metastatic	pericardial_effusion	Adherent	MF-001-001	RPMI + 10% FBS
ACH-000956	22RV1	-0.167359	Prostate	Prostate Adenocarcinoma	Prostate Adenocarcinoma		Adult	Male		Primary	prostate	Adherent	MF-001-001	RPMI + 10% FBS
ACH-000261	RERFLCAI	-0.167111	Lung	Non-Small Cell Lung Cancer	Lung Squamous Cell Carcinoma		Unknown	Male		Metastatic	pleural_effusion	Adherent	MF-006-001	MEM + 10% FBS
ACH-000645	JL1	-0.166178	Pleura	Pleural Mesothelioma	Pleural Mesothelioma, Epithelioid Type	54	Adult	Male		Primary	pleura	Adherent	MF-002-009	DMEM + 20% FBS
ACH-000265	KP4	-0.165856	Pancreas	Pancreatic Adenocarcinoma	Pancreatic Adenocarcinoma	50	Adult	Male	asian	Metastatic	ascites	Adherent	MF-007-001	DMEM:F12 + 10% FBS
ACH-000012	HCC827	-0.165789	Lung	Non-Small Cell Lung Cancer	Lung Adenocarcinoma	39	Adult	Female	caucasian	Primary	lung	Adherent	MF-001-001	RPMI + 10% FBS
ACH-000637	KYSE520	-0.165497	Esophagus/Stomach	Esophageal Squamous Cell Carcinoma	Esophageal Squamous Cell Carcinoma	58	Adult	Female	asian	Primary	oesophagus	Adherent	MF-001-001	RPMI + 10% FBS
ACH-000542	HEYA8	-0.165461	Ovary/Fallopian Tube	Ovarian Epithelial Tumor	High-Grade Serous Ovarian Cancer		Unknown	Female		Metastatic	ascites	Adherent	MF-001-001	RPMI + 10% FBS
ACH-000456	BCPAP	-0.164069	Thyroid	Poorly Differentiated Thyroid Cancer	Poorly Differentiated Thyroid Cancer	76	Adult	Female		Primary	thyroid	Adherent	MF-001-001	RPMI + 10% FBS
ACH-000118	HUPT3	-0.163675	Pancreas	Pancreatic Adenocarcinoma	Pancreatic Adenocarcinoma	66	Adult	Male	asian	Metastatic	ascites	Adherent	MF-006-001	MEM + 10% FBS
ACH-001001	143B	-0.16366	Bone	Osteosarcoma	Osteosarcoma	13	Pediatric	Female	caucasian	Primary	bone	Adherent	MF-015-012	EMEM + 10% FBS + 0.015 mg/ml 5-bromo-2'-deoxyuridine
ACH-000250	KMRC20	-0.163295	Kidney	Renal Cell Carcinoma	Renal Clear Cell Carcinoma		Unknown	Unknown		Primary	kidney	Adherent	MF-001-001	RPMI + 10% FBS
ACH-000423	SKMEL3	-0.163205	Skin	Melanoma	Cutaneous Melanoma	42	Adult	Female	caucasian	Metastatic	lymph_node	Adherent	MF-002-001	DMEM + 10% FBS
ACH-000891	HCC1438	-0.163136	Lung	Non-Small Cell Lung Cancer	Large Cell Lung Carcinoma	43	Adult	Male		Primary	lung	Adherent	MF-001-005	RPMI + 10% FBS + 2mM Glutamine + 25mM HEPES + 25mM Sodium bicarbonate
ACH-000330	EFM19	-0.162649	Breast	Invasive Breast Carcinoma	Breast Invasive Ductal Carcinoma	50	Adult	Female	caucasian	Metastatic	pleural_effusion	Adherent	MF-001-001	RPMI + 10% FBS
ACH-000572	G361	-0.162306	Skin	Melanoma	Melanoma	31	Adult	Male	caucasian	Primary	skin	Adherent	MF-023-001	McCoy's 5A + 10% FBS
ACH-000091	OV56	-0.162272	Ovary/Fallopian Tube	Ovarian Epithelial Tumor	Serous Ovarian Cancer	46	Adult	Female		Metastatic	ascites	Adherent	MF-007-009	DMEM:F12 + 5% FBS + 2mM Glutamine + 10ug/ml Insulin + 0.5ug/ml Hydrocortisone
ACH-000787	LXF289	-0.161645	Lung	Non-Small Cell Lung Cancer	Lung Adenocarcinoma	62	Adult	Male		Primary	lung	Adherent	MF-004-001	F12 + 10% FBS
ACH-000860	NCIH358	-0.16099	Lung	Non-Small Cell Lung Cancer	Lung Adenocarcinoma		Unknown	Male		Primary	lung	Adherent	MF-001-001	RPMI + 10% FBS
ACH-000599	PATU8902	-0.160654	Pancreas	Pancreatic Adenocarcinoma	Pancreatic Adenocarcinoma	44	Adult	Female		Primary	pancreas	Adherent	MF-002-001	DMEM + 10% FBS
ACH-000967	SNUC2A	-0.160591	Bowel	Colorectal Adenocarcinoma	Colon Adenocarcinoma	43	Adult	Female	asian	Primary	large_intestine	Adherent	MF-001-001	RPMI + 10% FBS
ACH-000880	AGS	-0.160228	Esophagus/Stomach	Esophagogastric Adenocarcinoma	Stomach Adenocarcinoma	54	Adult	Female	caucasian	Primary	stomach	Adherent	MF-028-001	F-12K + 10% FBS
ACH-000845	NCIH1373	-0.159633	Lung	Non-Small Cell Lung Cancer	Lung Adenocarcinoma	56	Adult	Male	black_or_african_american	Primary	lung	Adherent	MF-001-001	RPMI + 10% FBS
ACH-000295	EM2	-0.159498	Myeloid	Myeloproliferative Neoplasms	Chronic Myeloid Leukemia, BCR-ABL1+	5	Pediatric	Female	caucasian		bone_marrow	Suspension	MF-001-001	RPMI + 10% FBS
ACH-001329	ANGMCSS	-0.159289	CNS/Brain	Diffuse Glioma	Glioblastoma	65	Adult	Male		Primary	central_nervous_system	Adherent	MF-007-002	DMEM:F12 + 10% FBS + 2mM Glutamine
ACH-000035	NCIH1650	-0.159006	Lung	Non-Small Cell Lung Cancer	Non-Small Cell Lung Cancer	27	Adult	Male	caucasian	Metastatic	pleural_effusion	Adherent	MF-001-001	RPMI + 10% FBS
ACH-000207	DETROIT562	-0.158131	Head and Neck	Head and Neck Squamous Cell Carcinoma	Oropharynx Squamous Cell Carcinoma		Unknown	Female	caucasian	Metastatic	pleural_effusion	Adherent	MF-015-001	EMEM + 10% FBS
ACH-001192	SKNEP1	-0.157215	Bone	Ewing Sarcoma	Ewing Sarcoma	25	Adult	Female		Metastatic	pleural_effusion	Suspension
ACH-000461	SNU1196	-0.157183	Biliary Tract	Intraductal Papillary Neoplasm of the Bile Duct	Extrahepatic Cholangiocarcinoma		Unknown	Unknown		Primary	biliary_tract	Adherent	MF-001-005	RPMI + 10% FBS + 2mM Glutamine + 25mM HEPES + 25mM Sodium bicarbonate
ACH-000670	SBC5	-0.156928	Lung	Lung Neuroendocrine Tumor	Small Cell Lung Cancer	65	Adult	Male		Metastatic	pleural_effusion	Adherent
ACH-000075	U87MG	-0.156711	CNS/Brain	Diffuse Glioma	Glioblastoma	44	Adult	Male	caucasian	Primary	central_nervous_system	Adherent	MF-006-001	MEM + 10% FBS
ACH-000097	ZR751	-0.156687	Breast	Invasive Breast Carcinoma	Breast Invasive Ductal Carcinoma	63	Adult	Female	caucasian	Metastatic	ascites	Adherent	MF-001-001	RPMI + 10% FBS
ACH-000716	TT2609C02	-0.156354	Thyroid	Well-Differentiated Thyroid Cancer	Follicular Thyroid Cancer	57	Adult	Male	caucasian	Primary	thyroid	Adherent	MF-001-020	RPMI + 20% FBS
ACH-000669	SW900	-0.155743	Lung	Non-Small Cell Lung Cancer	Lung Squamous Cell Carcinoma	53	Adult	Male	caucasian	Primary	lung	Adherent
ACH-001306	8305C	-0.15565	Thyroid	Anaplastic Thyroid Cancer	Anaplastic Thyroid Cancer	67	Adult	Female		Primary	thyroid	Adherent	MF-001-017	RPMI + 15% FBS
ACH-000169	RD	-0.155353	Soft Tissue	Rhabdomyosarcoma	Embryonal Rhabdomyosarcoma	7	Pediatric	Female	caucasian	Primary	soft_tissue	Adherent	MF-002-001	DMEM + 10% FBS
ACH-000504	SNB75	-0.154821	CNS/Brain	Diffuse Glioma	Glioblastoma	75	Adult	Female		Primary	central_nervous_system	Adherent	MF-001-014	RPMI + 5% FBS
ACH-000913	ESS1	-0.154477	Uterus	Uterine Sarcoma/Mesenchymal	Endometrial Stromal Sarcoma	76	Adult	Female	caucasian	Primary	endometrium	Adherent	MF-001-020	RPMI + 20% FBS
ACH-000092	NCIH2452	-0.153769	Pleura	Pleural Mesothelioma	Pleural Mesothelioma, Biphasic Type		Adult	Male		Metastatic	pleura	Adherent	MF-001-001	RPMI + 10% FBS
ACH-000516	CAL78	-0.153234	Bone	Chondrosarcoma	Dedifferentiated Chondrosarcoma	76	Adult	Male			soft_tissue	Adherent	MF-001-020	RPMI + 20% FBS
ACH-000698	DMS53	-0.153189	Lung	Lung Neuroendocrine Tumor	Small Cell Lung Cancer	54	Adult	Male	caucasian	Primary	lung	Adherent	MF-001-001	RPMI + 10% FBS
ACH-001016	BECKER	-0.152324	CNS/Brain	Diffuse Glioma	Astrocytoma	57	Adult	Male		Primary	central_nervous_system	Adherent	MF-015-006	EMEM + 5% FBS
ACH-000808	HUH28	-0.151825	Biliary Tract	Intraductal Papillary Neoplasm of the Bile Duct	Intrahepatic Cholangiocarcinoma	37	Adult	Female	asian	Primary	biliary_tract	Adherent	MF-001-001	RPMI + 10% FBS
ACH-000401	COLO800	-0.151798	Skin	Melanoma	Cutaneous Melanoma	14	Pediatric	Male		Metastatic	skin	Adherent	MF-001-001	RPMI + 10% FBS
ACH-000472	HSC2	-0.151704	Head and Neck	Head and Neck Squamous Cell Carcinoma	Oral Cavity Squamous Cell Carcinoma	69	Adult	Male		Metastatic	upper_aerodigestive_tract	Adherent	MF-006-001	MEM + 10% FBS
ACH-000714	KMS11	-0.151698	Lymphoid	Mature B-Cell Neoplasms	Plasma Cell Myeloma	67	Adult	Female	asian	Primary	pleural_effusion	Suspension	MF-001-001	RPMI + 10% FBS
ACH-000903	FTC133	-0.151674	Thyroid	Well-Differentiated Thyroid Cancer	Follicular Thyroid Cancer	42	Adult	Male		Metastatic	thyroid	Adherent	MF-007-002	DMEM:F12 + 10% FBS + 2mM Glutamine
ACH-000146	THP1	-0.151505	Myeloid	Acute Myeloid Leukemia	Acute Myeloid Leukemia	1	Pediatric	Male		Primary	haematopoietic_and_lymphoid_tissue	Suspension	MF-001-006	RPMI + 10% FBS + 50uM 2-Mercaptoethanol
ACH-000997	HCT15	-0.150524	Bowel	Colorectal Adenocarcinoma	Colon Adenocarcinoma	67	Adult	Male		Primary	large_intestine	Adherent	MF-001-001	RPMI + 10% FBS
ACH-000686	SNU878	-0.150307	Liver	Hepatocellular Carcinoma	Hepatocellular Carcinoma	54	Adult	Female	asian	Primary	liver	Adherent	MF-001-001	RPMI + 10% FBS
ACH-001740	RH28	-0.149436	Soft Tissue	Rhabdomyosarcoma	Alveolar Rhabdomyosarcoma	17	Pediatric	Male		Metastatic	lymph_node	Adherent	MF-002-001	DMEM + 10% FBS
ACH-000915	IPC298	-0.148911	Skin	Melanoma	Cutaneous Melanoma	64	Adult	Female		Primary	skin	Adherent	MF-001-001	RPMI + 10% FBS
ACH-000350	COLO678	-0.148211	Bowel	Colorectal Adenocarcinoma	Colon Adenocarcinoma	69	Adult	Male		Metastatic	lymph_node	Adherent	MF-001-001	RPMI + 10% FBS
ACH-000630	YD8	-0.148169	Head and Neck	Head and Neck Squamous Cell Carcinoma	Oral Cavity Squamous Cell Carcinoma	46	Adult	Female	asian		upper_aerodigestive_tract	Adherent	MF-001-001	RPMI + 10% FBS
ACH-000367	NCIH226	-0.147979	Pleura	Pleural Mesothelioma	Pleural Mesothelioma, Epithelioid Type		Unknown	Male		Metastatic	pleural_effusion	Adherent	MF-001-001	RPMI + 10% FBS
ACH-000897	FTC238	-0.147445	Thyroid	Well-Differentiated Thyroid Cancer	Follicular Thyroid Cancer	42	Adult	Male		Metastatic	lung	Adherent	MF-007-024	DMEM:F12 + 5% FBS + 2mM Glutamine
ACH-000694	TE9	-0.146923	Esophagus/Stomach	Esophageal Squamous Cell Carcinoma	Esophageal Squamous Cell Carcinoma	48	Adult	Male		Metastatic	pleural_effusion	Adherent	MF-001-001	RPMI + 10% FBS
ACH-000693	KYSE180	-0.146746	Esophagus/Stomach	Esophageal Squamous Cell Carcinoma	Esophageal Squamous Cell Carcinoma	53	Adult	Male	asian	Primary	oesophagus	Adherent	MF-001-001	RPMI + 10% FBS
ACH-000467	HCC56	-0.144746	Bowel	Colorectal Adenocarcinoma	Colon Adenocarcinoma		Unknown	Unknown		Primary	large_intestine	Adherent	MF-006-001	MEM + 10% FBS
ACH-000768	MDAMB231	-0.144622	Breast	Invasive Breast Carcinoma	Invasive Breast Carcinoma	51	Adult	Female	caucasian	Metastatic	pleural_effusion	Adherent	MF-001-001	RPMI + 10% FBS
ACH-000916	NCIH1573	-0.144424	Lung	Non-Small Cell Lung Cancer	Lung Adenocarcinoma	35	Adult	Female	caucasian	Metastatic	soft_tissue	Adherent	MF-001-014	RPMI + 5% FBS
ACH-000399	NCIH2196	-0.144347	Lung	Lung Neuroendocrine Tumor	Small Cell Lung Cancer	67	Adult	Male	caucasian	Metastatic	bone_marrow	Adherent	MF-007-010	DMEM:F12 + 5% FBS + 2mM Glutamine + 5ug/ml Insulin + 10ug/ml Transferrin + 30nM Selenium + 10nM Hydrocortisone + 10nM Beta estradiol
ACH-000445	KNS60	-0.143985	CNS/Brain	Diffuse Glioma	Glioblastoma	55	Adult	Male		Primary	central_nervous_system	Adherent	MF-002-008	DMEM + 5% FBS
ACH-000604	KYO1	-0.143872	Myeloid	Myeloproliferative Neoplasms	Chronic Myeloid Leukemia, BCR-ABL1+	22	Adult	Male	asian	Primary	haematopoietic_and_lymphoid_tissue	Suspension	MF-001-020	RPMI + 20% FBS
ACH-000898	SNU719	-0.143813	Esophagus/Stomach	Esophagogastric Adenocarcinoma	Tubular Stomach Adenocarcinoma	53	Adult	Male	asian	Primary	stomach	Mixed	MF-001-003	RPMI + 10% FBS + 2mM Glutamine
ACH-000837	NCIH322	-0.143037	Lung	Non-Small Cell Lung Cancer	Lung Adenocarcinoma	52	Adult	Male	caucasian	Primary	lung	Adherent	MF-001-003	RPMI + 10% FBS + 2mM Glutamine
ACH-000233	DEL	-0.142905	Lymphoid	Mature T and NK Neoplasms	Anaplastic Large-Cell Lymphoma ALK Positive	12	Pediatric	Male			pleural_effusion	Suspension	MF-001-001	RPMI + 10% FBS
ACH-000208	U178	-0.142894	CNS/Brain	Diffuse Glioma	Astrocytoma	56	Adult	Male		Primary	central_nervous_system	Adherent	MF-002-001	DMEM + 10% FBS
ACH-000562	HCC78	-0.142253	Lung	Non-Small Cell Lung Cancer	Lung Adenocarcinoma	65	Adult	Male	caucasian	Metastatic	pleural_effusion	Adherent
ACH-000812	COLO783	-0.141719	Skin	Melanoma	Melanoma	48	Adult	Female		Metastatic	lymph_node	Adherent	MF-001-001	RPMI + 10% FBS
ACH-000464	CAS1	-0.141473	CNS/Brain	Diffuse Glioma	Glioblastoma	63	Adult	Male		Primary	central_nervous_system	Adherent	MF-002-001	DMEM + 10% FBS
ACH-000479	KNS81	-0.141405	CNS/Brain	Diffuse Glioma	Glioblastoma	65	Adult	Male		Primary	central_nervous_system	Adherent	MF-002-008	DMEM + 5% FBS
ACH-000352	HCC1428	-0.14137	Breast	Invasive Breast Carcinoma	Invasive Breast Carcinoma	49	Adult	Female	caucasian	Metastatic	pleural_effusion	Adherent	MF-001-001	RPMI + 10% FBS
ACH-000719	RMGI	-0.141206	Ovary/Fallopian Tube	Ovarian Epithelial Tumor	Clear Cell Ovarian Cancer	34	Adult	Female		Metastatic	ascites	Adherent	MF-001-001	RPMI + 10% FBS
ACH-000023	PATU8988T	-0.141093	Pancreas	Pancreatic Adenocarcinoma	Pancreatic Adenocarcinoma	64	Adult	Female		Metastatic	liver	Adherent	MF-002-001	DMEM + 10% FBS
ACH-000086	ACCMESO1	-0.140642	Pleura	Pleural Mesothelioma	Pleural Mesothelioma, Epithelioid Type	61	Adult	Female			pleura	Adherent	MF-001-001	RPMI + 10% FBS
ACH-000013	ONCODG1	-0.140115	Ovary/Fallopian Tube	Ovarian Epithelial Tumor	High-Grade Serous Ovarian Cancer	60	Adult	Female	caucasian	Metastatic	ascites	Adherent	MF-001-001	RPMI + 10% FBS
ACH-000943	RKO	-0.139989	Bowel	Colorectal Adenocarcinoma	Colon Adenocarcinoma		Unknown	Unknown		Primary	Colon	Adherent	MF-015-001	EMEM + 10% FBS
ACH-000957	LS180	-0.139863	Bowel	Colorectal Adenocarcinoma	Colon Adenocarcinoma	58	Adult	Female		Primary	Colon	Adherent	MF-006-001	MEM + 10% FBS
ACH-002010	MP41	-0.139728	Eye	Ocular Melanoma	Uveal Melanoma	49	Adult	Female		Primary	uvea	Adherent	MF-001-030	RPMI + 25% FBS
ACH-000643	HDQP1	-0.138843	Breast	Invasive Breast Carcinoma	Breast Invasive Ductal Carcinoma	50	Adult	Female	caucasian	Primary	breast	Adherent	MF-002-001	DMEM + 10% FBS
ACH-000936	EFO27	-0.138618	Ovary/Fallopian Tube	Ovarian Epithelial Tumor	Mucinous Ovarian Cancer	36	Adult	Female		Metastatic	abdomen	Adherent	MF-001-047	RPMI + 20% FBS + 2 mM Glutamine + 1x MEM NEAA + 1 mM sodium pyruvate
ACH-000884	MDAMB435S	-0.13849	Skin	Melanoma	Melanoma	31	Adult	Unknown	caucasian	Metastatic	skin	Adherent	MF-001-001	RPMI + 10% FBS
ACH-000796	MCAS	-0.138474	Ovary/Fallopian Tube	Ovarian Epithelial Tumor	Mucinous Ovarian Cancer	60	Adult	Female		Primary	ovary	Adherent
ACH-000878	HCC15	-0.138386	Lung	Non-Small Cell Lung Cancer	Lung Squamous Cell Carcinoma	47	Adult	Male	black_or_african_american	Primary	lung	Adherent	MF-001-001	RPMI + 10% FBS
ACH-000819	LN18	-0.137551	CNS/Brain	Diffuse Glioma	Glioblastoma	65	Adult	Male	caucasian	Primary	central_nervous_system	Adherent	MF-002-008	DMEM + 5% FBS
ACH-000701	RMUGS	-0.13751	Ovary/Fallopian Tube	Ovarian Epithelial Tumor	Mucinous Ovarian Cancer	62	Adult	Female		Primary	ovary	Adherent	MF-004-001	F12 + 10% FBS
ACH-001321	TT	-0.136909	Thyroid	Medullary Thyroid Cancer	Medullary Thyroid Cancer	77	Adult	Female	caucasian	Primary	thyroid	Adherent	MF-004-001	F12 + 10% FBS
ACH-000996	HEC251	-0.136438	Uterus	Endometrial Carcinoma	Endometrial Carcinoma	53	Adult	Female	asian	Primary	endometrium	Adherent	MF-015-007	EMEM + 15% FBS
ACH-000985	LS411N	-0.13596	Bowel	Colorectal Adenocarcinoma	Colon Adenocarcinoma	32	Adult	Male	caucasian	Primary	large_intestine	Adherent	MF-001-001	RPMI + 10% FBS
ACH-000890	SW1271	-0.135952	Lung	SMARCA4-deficient undifferentiated tumor	SMARCA4-deficient undifferentiated tumor	69	Adult	Male	caucasian	Primary	lung	Adherent	MF-001-001	RPMI + 10% FBS
ACH-000659	SCLC21H	-0.135272	Lung	Lung Neuroendocrine Tumor	Small Cell Lung Cancer	46	Adult	Male	caucasian	Metastatic	pleural_effusion	Suspension
ACH-000699	HCC1395	-0.134634	Breast	Invasive Breast Carcinoma	Breast Invasive Ductal Carcinoma	43	Adult	Female	caucasian	Primary	breast	Adherent	MF-001-001	RPMI + 10% FBS
ACH-000403	NCIH747	-0.134578	Bowel	Colorectal Adenocarcinoma	Colon Adenocarcinoma	69	Adult	Male	caucasian	Metastatic	large_intestine	Adherent	MF-001-001	RPMI + 10% FBS
ACH-000738	GB1	-0.134249	CNS/Brain	Diffuse Glioma	Glioblastoma	35	Adult	Male		Primary	central_nervous_system	Adherent	MF-006-001	MEM + 10% FBS
ACH-000552	HT29	-0.133953	Bowel	Colorectal Adenocarcinoma	Colon Adenocarcinoma	44	Adult	Female	caucasian	Primary	large_intestine	Adherent	MF-023-001	McCoy's 5A + 10% FBS
ACH-000210	CADOES1	-0.133951	Bone	Ewing Sarcoma	Ewing Sarcoma	19	Adult	Female	asian	Metastatic	pleural_effusion	Suspension	MF-001-001	RPMI + 10% FBS
ACH-000976	HUCCT1	-0.133538	Biliary Tract	Intraductal Papillary Neoplasm of the Bile Duct	Intrahepatic Cholangiocarcinoma	56	Adult	Male	asian	Metastatic	ascites	Adherent	MF-001-001	RPMI + 10% FBS
ACH-000116	OAW28	-0.133523	Ovary/Fallopian Tube	Ovarian Epithelial Tumor	High-Grade Serous Ovarian Cancer	75	Adult	Female		Metastatic	ascites	Adherent	MF-002-001	DMEM + 10% FBS
ACH-000011	253J	-0.133413	Bladder/Urinary Tract	Bladder Urothelial Carcinoma	Bladder Urothelial Carcinoma	53	Adult	Male		Metastatic	lymph_node	Adherent	MF-002-001	DMEM + 10% FBS
ACH-000791	RERFLCAD1	-0.133377	Lung	Non-Small Cell Lung Cancer	Lung Adenocarcinoma	70	Adult	Male	asian	Primary	lung	Adherent	MF-001-001	RPMI + 10% FBS
ACH-000573	MDAMB436	-0.131827	Breast	Invasive Breast Carcinoma	Breast Invasive Carcinoma, NOS	43	Adult	Female	caucasian	Metastatic	pleural_effusion	Mixed
ACH-000760	LNZ308	-0.13159	CNS/Brain	Diffuse Glioma	Glioblastoma	60	Adult	Male		Primary	central_nervous_system	Adherent	MF-002-001	DMEM + 10% FBS
ACH-000278	COV362	-0.131076	Ovary/Fallopian Tube	Ovarian Epithelial Tumor	High-Grade Serous Ovarian Cancer		Unknown	Female		Metastatic	pleural_effusion	Adherent	MF-002-003	DMEM + 10% FBS + 2mM Glutamine
ACH-001624	ONDA9	-0.130856	CNS/Brain	Diffuse Glioma	Glioblastoma	58	Adult	Male		Primary	central_nervous_system	Adherent	MF-002-001	DMEM + 10% FBS
ACH-000739	HEPG2	-0.130812	Liver	Hepatoblastoma	Hepatoblastoma	15	Pediatric	Male	caucasian	Primary	liver	Adherent	MF-006-001	MEM + 10% FBS
ACH-000648	NCIH28	-0.130703	Pleura	Pleural Mesothelioma	Pleural Mesothelioma, Epithelioid Type	48	Adult	Male	caucasian	Metastatic	pleural_effusion	Adherent	MF-001-001	RPMI + 10% FBS
ACH-000717	COLO680N	-0.130492	Esophagus/Stomach	Esophageal Squamous Cell Carcinoma	Esophageal Squamous Cell Carcinoma	57	Adult	Female	black_or_african_american	Primary	oesophagus	Adherent
ACH-000485	GSU	-0.130144	Esophagus/Stomach	Esophagogastric Adenocarcinoma	Stomach Adenocarcinoma	37	Adult	Male		Metastatic	ascites	Mixed	MF-001-001	RPMI + 10% FBS
ACH-000893	NCIH1651	-0.129578	Lung	Non-Small Cell Lung Cancer	Lung Adenocarcinoma	71	Adult	Male		Primary	lung	Adherent	MF-007-020	DMEM:F12 + 10%FBS + 20ug/ml insulin + 10ug/ml transferrin + 25nM sodium selenite + 50nM Hydrocortisone + 1ng/ml EGF + 10uM ethanolamine + 10uM phosphorylethanolamine + 100pM triiodothyronine + 0.5% (w/v) BSA (final conc.) + 10mM HEPES + 500uM sodium pyruvate + 2mM Glutamine
ACH-001745	RHJT	-0.128326	Soft Tissue	Rhabdomyosarcoma	Alveolar Rhabdomyosarcoma		Pediatric	Male			soft_tissue	Adherent	MF-002-001	DMEM + 10% FBS
ACH-000644	COLO829	-0.128073	Skin	Melanoma	Cutaneous Melanoma	45	Adult	Male	caucasian	Primary	skin	Adherent	MF-001-001	RPMI + 10% FBS
ACH-000994	HEC59	-0.127557	Uterus	Endometrial Carcinoma	Endometrial Carcinoma		Unknown	Female	asian	Primary	endometrium	Adherent	MF-015-007	EMEM + 15% FBS
ACH-000496	NCIH1792	-0.127361	Lung	Non-Small Cell Lung Cancer	Lung Adenocarcinoma	50	Adult	Male	caucasian	Metastatic	pleural_effusion	Adherent	MF-001-001	RPMI + 10% FBS
ACH-000560	ECC10	-0.127259	Esophagus/Stomach	Esophagogastric Adenocarcinoma	Small Cell Carcinoma of the Stomach	73	Adult	Male		Metastatic	liver	Mixed	MF-001-001	RPMI + 10% FBS
ACH-000107	CAPAN2	-0.127114	Pancreas	Pancreatic Adenocarcinoma	Pancreatic Adenocarcinoma	56	Adult	Male	caucasian	Primary	pancreas	Adherent	MF-023-001	McCoy's 5A + 10% FBS
ACH-000991	SNU81	-0.126243	Bowel	Colorectal Adenocarcinoma	Colon Adenocarcinoma	53	Adult	Male	asian	Primary	Colon	Adherent	MF-001-005	RPMI + 10% FBS + 2mM Glutamine + 25mM HEPES + 25mM Sodium bicarbonate
ACH-000466	SNU216	-0.125891	Esophagus/Stomach	Esophagogastric Adenocarcinoma	Tubular Stomach Adenocarcinoma	46	Adult	Female	asian	Metastatic	lymph_node	Adherent	MF-001-001	RPMI + 10% FBS
ACH-000652	SUIT2	-0.125564	Pancreas	Pancreatic Adenocarcinoma	Pancreatic Adenocarcinoma	73	Adult	Male	asian	Metastatic	liver	Adherent	MF-001-001	RPMI + 10% FBS
ACH-001164	CCLFPEDS0003T	-0.125435	Soft Tissue	Undifferentiated Pleomorphic Sarcoma/Malignant Fibrous Histiocytoma/High-Grade Spindle Cell Sarcoma	Undifferentiated Pleomorphic Sarcoma/Malignant Fibrous Histiocytoma/High-Grade Spindle Cell Sarcoma		Pediatric	Male			soft_tissue	Adherent
ACH-001075	NCIH292	-0.124887	Lung	Non-Small Cell Lung Cancer	Mucoepidermoid Carcinoma of the Lung	32	Adult	Female	black_or_african_american	Metastatic	lymph_node	Adherent	MF-001-001	RPMI + 10% FBS
ACH-000961	ISHIKAWAHERAKLIO02ER	-0.123608	Uterus	Endometrial Carcinoma	Endometrial Carcinoma	39	Adult	Female		Primary	endometrium	Unknown	MF-006-001	MEM + 10% FBS
ACH-000122	SUPT11	-0.123143	Lymphoid	Mature T and NK Neoplasms	Adult T-Cell Leukemia/Lymphoma	74	Adult	Male			bone_marrow	Suspension	MF-001-001	RPMI + 10% FBS
ACH-000416	NCIH838	-0.122751	Lung	Non-Small Cell Lung Cancer	Lung Adenocarcinoma	59	Adult	Male	caucasian	Metastatic	lymph_node	Adherent	MF-001-001	RPMI + 10% FBS
ACH-000711	JIMT1	-0.122612	Breast	Invasive Breast Carcinoma	Breast Invasive Ductal Carcinoma	62	Adult	Female		Metastatic	pleural_effusion	Adherent	MF-002-001	DMEM + 10% FBS
ACH-000305	ECGI10	-0.122567	Esophagus/Stomach	Esophageal Squamous Cell Carcinoma	Esophageal Squamous Cell Carcinoma	65	Adult	Male			lymph_node	Adherent	MF-001-001	RPMI + 10% FBS
ACH-000979	DU145	-0.122425	Prostate	Prostate Adenocarcinoma	Prostate Adenocarcinoma	69	Adult	Male	caucasian	Metastatic	central_nervous_system	Adherent	MF-006-001	MEM + 10% FBS
ACH-000008	A101D	-0.122294	Skin	Melanoma	Melanoma	56	Adult	Male	caucasian	Primary	skin	Adherent	MF-002-001	DMEM + 10% FBS
ACH-000945	NCIH650	-0.122257	Lung	Non-Small Cell Lung Cancer	Lung Adenocarcinoma		Unknown	Male		Metastatic	lung	Suspension	MF-001-014	RPMI + 5% FBS
ACH-000395	NCIH520	-0.122157	Lung	Non-Small Cell Lung Cancer	Lung Squamous Cell Carcinoma		Unknown	Male		Primary	lung	Adherent	MF-001-001	RPMI + 10% FBS
ACH-000678	MKN7	-0.121366	Esophagus/Stomach	Esophagogastric Adenocarcinoma	Tubular Stomach Adenocarcinoma	39	Adult	Male	asian	Metastatic	lymph_node	Adherent	MF-001-001	RPMI + 10% FBS
ACH-001111	L82	-0.121335	Lymphoid	Mature T and NK Neoplasms	Anaplastic Large-Cell Lymphoma ALK Positive	24	Adult	Female			pleural_effusion	Suspension	MF-001-001	RPMI + 10% FBS
ACH-000481	NCIH2170	-0.120717	Lung	Non-Small Cell Lung Cancer	Lung Squamous Cell Carcinoma		Unknown	Male		Primary	lung	Adherent	MF-001-001	RPMI + 10% FBS
ACH-000027	GOS3	-0.11903	CNS/Brain	Diffuse Glioma	Glioblastoma	64	Adult	Male		Primary	central_nervous_system	Adherent	MF-002-001	DMEM + 10% FBS
ACH-000924	NCIH2172	-0.118209	Lung	Non-Small Cell Lung Cancer	Non-Small Cell Lung Cancer		Unknown	Female		Primary	lung	Adherent	MF-001-001	RPMI + 10% FBS
ACH-000766	NCIH1648	-0.117705	Lung	Non-Small Cell Lung Cancer	Lung Adenocarcinoma	39	Adult	Male	black_or_african_american	Metastatic	lymph_node	Adherent	MF-001-001	RPMI + 10% FBS
ACH-002041	HOTHC	-0.117494	Thyroid	Anaplastic Thyroid Cancer	Anaplastic Thyroid Cancer	80	Adult	Female		Primary	thyroid	Adherent	MF-004-002	F12 + 15% FBS
ACH-000223	HCC1937	-0.117483	Breast	Invasive Breast Carcinoma	Breast Invasive Ductal Carcinoma	24	Adult	Female	caucasian	Primary	breast	Adherent	MF-001-001	RPMI + 10% FBS
ACH-000277	HCC1419	-0.116867	Breast	Invasive Breast Carcinoma	Breast Invasive Ductal Carcinoma	42	Adult	Female		Primary	breast	Adherent	MF-001-001	RPMI + 10% FBS
ACH-000040	U118MG	-0.116218	CNS/Brain	Diffuse Glioma	Astrocytoma	47	Adult	Male	caucasian	Primary	central_nervous_system	Adherent	MF-002-001	DMEM + 10% FBS
ACH-000682	SNU1066	-0.116133	Head and Neck	Head and Neck Squamous Cell Carcinoma	Larynx Squamous Cell Carcinoma	62	Adult	Male	asian		upper_aerodigestive_tract	Adherent
ACH-000681	A549	-0.115991	Lung	Non-Small Cell Lung Cancer	Lung Adenocarcinoma	58	Adult	Male	caucasian	Primary	lung	Adherent	MF-002-001	DMEM + 10% FBS
ACH-000549	SNU1076	-0.113632	Head and Neck	Head and Neck Squamous Cell Carcinoma	Larynx Squamous Cell Carcinoma	60	Adult	Male	asian		upper_aerodigestive_tract	Adherent	MF-001-005	RPMI + 10% FBS + 2mM Glutamine + 25mM HEPES + 25mM Sodium bicarbonate
ACH-001550	MCC13	-0.11339	Skin	Merkel Cell Carcinoma	Merkel Cell Carcinoma	80	Adult	Female		Metastatic	lymph_node	Adherent	MF-001-017	RPMI + 15% FBS
ACH-000276	HCC38	-0.113282	Breast	Invasive Breast Carcinoma	Breast Invasive Ductal Carcinoma	50	Adult	Female	caucasian	Primary	breast	Adherent	MF-020-001	Waymouth's MB 752_1 + 10% FBS
ACH-000579	UACC257	-0.112869	Skin	Melanoma	Melanoma		Unknown	Unknown		Primary	skin	Adherent	MF-001-001	RPMI + 10% FBS
ACH-000892	NCIH1563	-0.112796	Lung	Non-Small Cell Lung Cancer	Lung Adenocarcinoma		Unknown	Male		Primary	lung	Adherent	MF-001-001	RPMI + 10% FBS
ACH-000410	SAOS2	-0.112471	Bone	Osteosarcoma	Osteosarcoma	11	Pediatric	Female	caucasian	Primary	bone	Adherent	MF-023-002	McCoy's 5A + 15% FBS
ACH-000182	SNU869	-0.112301	Ampulla of Vater	Ampullary Carcinoma	Ampullary Carcinoma		Unknown	Unknown	asian	Primary	biliary_tract	Mixed	MF-001-005	RPMI + 10% FBS + 2mM Glutamine + 25mM HEPES + 25mM Sodium bicarbonate
ACH-000477	MALME3M	-0.11217	Skin	Melanoma	Melanoma	43	Adult	Male	caucasian	Metastatic	lung	Adherent	MF-001-001	RPMI + 10% FBS
ACH-001211	TTC549	-0.111103	Soft Tissue	Rhabdoid Cancer	Extrarenal Rhabdoid Cancer	6	Pediatric	Female			soft_tissue	Adherent	MF-001-001	RPMI + 10% FBS
ACH-000212	CAL120	-0.111078	Breast	Invasive Breast Carcinoma	Invasive Breast Carcinoma	43	Adult	Female		Metastatic	pleural_effusion	Adherent	MF-002-001	DMEM + 10% FBS
ACH-000835	GCT	-0.111065	Soft Tissue	Undifferentiated Pleomorphic Sarcoma/Malignant Fibrous Histiocytoma/High-Grade Spindle Cell Sarcoma	Undifferentiated Pleomorphic Sarcoma/Malignant Fibrous Histiocytoma/High-Grade Spindle Cell Sarcoma	29	Adult	Male		Metastatic	soft_tissue	Adherent	MF-023-001	McCoy's 5A + 10% FBS
ACH-000564	KHM1B	-0.110958	Lymphoid	Mature B-Cell Neoplasms	Plasma Cell Myeloma	53	Adult	Male		Primary	pleural_effusion	Suspension	MF-001-001	RPMI + 10% FBS
ACH-000843	HARA	-0.110692	Lung	Non-Small Cell Lung Cancer	Lung Squamous Cell Carcinoma	57	Adult	Male	asian	Metastatic	pleural_effusion	Adherent	MF-001-001	RPMI + 10% FBS
ACH-000437	SW1088	-0.110588	CNS/Brain	Diffuse Glioma	Astrocytoma	72	Adult	Male	caucasian	Primary	central_nervous_system	Adherent	MF-001-001	RPMI + 10% FBS
ACH-001239	WM2664	-0.110365	Skin	Melanoma	Melanoma	55	Adult	Female		Metastatic	skin	Adherent	MF-002-001	DMEM + 10% FBS
ACH-000244	DKMG	-0.110087	CNS/Brain	Diffuse Glioma	Glioblastoma	67	Adult	Female		Primary	central_nervous_system	Adherent	MF-001-003	RPMI + 10% FBS + 2mM Glutamine
ACH-000215	LN382	-0.109759	CNS/Brain	Diffuse Glioma	Glioblastoma	67	Adult	Male		Primary	central_nervous_system	Adherent	MF-002-001	DMEM + 10% FBS
ACH-000404	K029AX	-0.109731	Skin	Melanoma	Cutaneous Melanoma		Unknown	Unknown		Primary	skin	Adherent	MF-001-001	RPMI + 10% FBS
ACH-000252	LS1034	-0.108769	Bowel	Colorectal Adenocarcinoma	Colon Adenocarcinoma	54	Adult	Male	caucasian	Primary	large_intestine	Adherent	MF-001-001	RPMI + 10% FBS
ACH-000822	SKMEL24	-0.108627	Skin	Melanoma	Melanoma	67	Adult	Male	caucasian	Metastatic	lymph_node	Adherent	MF-006-001	MEM + 10% FBS
ACH-000026	253JBV	-0.108554	Bladder/Urinary Tract	Bladder Urothelial Carcinoma	Bladder Urothelial Carcinoma	53	Adult	Male		Metastatic	lymph_node	Mixed	MF-002-001	DMEM + 10% FBS
ACH-001345	GP5D	-0.108436	Bowel	Colorectal Adenocarcinoma	Colon Adenocarcinoma	71	Adult	Female		Primary	Colon	Adherent	MF-002-001	DMEM + 10% FBS
ACH-000417	PANC0813	-0.10825	Pancreas	Pancreatic Adenocarcinoma	Pancreatic Adenocarcinoma	85	Adult	Male	caucasian	Primary	pancreas	Adherent	MF-001-019	RPMI + 15% FBS + 2mM Glutamine + 1mM Sodium pyruvate + 60ug/ml Insulin + 10mM HEPES + 18mM Sodium bicarbonate + 25mM Glucose
ACH-000532	SNU61	-0.107202	Bowel	Colorectal Adenocarcinoma	Rectal Adenocarcinoma	48	Adult	Male	asian	Metastatic	liver	Adherent	MF-001-001	RPMI + 10% FBS
ACH-000001	NIHOVCAR3	-0.106733	Ovary/Fallopian Tube	Ovarian Epithelial Tumor	High-Grade Serous Ovarian Cancer	60	Adult	Female	caucasian	Metastatic	ascites	Adherent	MF-001-041	RPMI + 20% FBS + 0.01 mg/ml insulin
ACH-000291	OV90	-0.106408	Ovary/Fallopian Tube	Ovarian Epithelial Tumor	Serous Ovarian Cancer	64	Adult	Female	caucasian	Metastatic	ascites	Adherent	MF-044-001	MCDB 105:Medium 199 (1:1) + 15% FBS + 1.5g/l Sodium bicarbonate
ACH-000753	JMSU1	-0.106175	Bladder/Urinary Tract	Bladder Urothelial Carcinoma	Bladder Urothelial Carcinoma	75	Adult	Male		Metastatic	ascites	Adherent	MF-001-003	RPMI + 10% FBS + 2mM Glutamine
ACH-000281	KP2	-0.105904	Pancreas	Pancreatic Adenocarcinoma	Pancreatic Adenocarcinoma	65	Adult	Female	asian	Primary	pancreas	Adherent	MF-001-001	RPMI + 10% FBS
ACH-000615	SKMEL28	-0.105558	Skin	Melanoma	Cutaneous Melanoma	51	Adult	Male		Primary	skin	Adherent	MF-006-001	MEM + 10% FBS
ACH-000666	NCIH1355	-0.105222	Lung	Non-Small Cell Lung Cancer	Lung Adenocarcinoma	53	Adult	Male	caucasian	Metastatic	pleural_effusion	Suspension
ACH-000408	TE5	-0.105183	Esophagus/Stomach	Esophageal Squamous Cell Carcinoma	Esophageal Squamous Cell Carcinoma	73	Adult	Female			oesophagus	Adherent	MF-001-001	RPMI + 10% FBS
ACH-000593	BC3C	-0.105177	Bladder/Urinary Tract	Bladder Urothelial Carcinoma	Bladder Urothelial Carcinoma	82	Adult	Female	caucasian	Primary	urinary_tract	Adherent	MF-023-001	McCoy's 5A + 10% FBS
ACH-000855	KYSE150	-0.104346	Esophagus/Stomach	Esophageal Squamous Cell Carcinoma	Esophageal Squamous Cell Carcinoma	49	Adult	Female	asian	Primary	oesophagus	Adherent	MF-011-002	RPMI:F12 (1:1) + 10% FBS
ACH-000624	HCC1806	-0.103963	Breast	Breast Ductal Carcinoma In Situ	Breast Ductal Carcinoma In Situ	60	Adult	Female	black_or_african_american	Primary	breast	Adherent	MF-001-001	RPMI + 10% FBS
ACH-000421	SW837	-0.103921	Bowel	Colorectal Adenocarcinoma	Rectal Adenocarcinoma	53	Adult	Male	caucasian	Primary	large_intestine	Adherent	MF-001-001	RPMI + 10% FBS
ACH-000651	SW620	-0.103913	Bowel	Colorectal Adenocarcinoma	Colon Adenocarcinoma	51	Adult	Male	caucasian	Metastatic	lymph_node	Mixed	MF-021-001	L-15 + 10% FBS
ACH-000502	TCCPAN2	-0.103789	Pancreas	Pancreatic Adenocarcinoma	Pancreatic Adenocarcinoma	47	Adult	Female	asian	Metastatic	ascites	Adherent	MF-001-001	RPMI + 10% FBS
ACH-001190	SKMEL2	-0.103745	Skin	Melanoma	Melanoma	60	Adult	Male	caucasian	Metastatic	skin	Adherent	MF-006-001	MEM + 10% FBS
ACH-000881	MELJUSO	-0.103064	Skin	Melanoma	Cutaneous Melanoma	58	Adult	Female		Primary	skin	Adherent	MF-001-001	RPMI + 10% FBS
ACH-000840	HCC366	-0.103019	Lung	Non-Small Cell Lung Cancer	Lung Adenosquamous Carcinoma	80	Adult	Female		Primary	lung	Adherent	MF-001-001	RPMI + 10% FBS
ACH-001538	KKU213	-0.101998	Biliary Tract	Intraductal Papillary Neoplasm of the Bile Duct	Intrahepatic Cholangiocarcinoma	58	Adult	Male		Primary	biliary_tract	Adherent	MF-002-001	DMEM + 10% FBS
ACH-000042	PANC0203	-0.100821	Pancreas	Pancreatic Adenocarcinoma	Pancreatic Adenocarcinoma	70	Adult	Female	caucasian	Primary	pancreas	Adherent	MF-001-042	RPMI + 15% FBS + 10 Units/ml recombinant insulin
ACH-000480	HUH7	-0.100351	Liver	Hepatocellular Carcinoma	Hepatocellular Carcinoma	57	Adult	Male	asian	Primary	liver	Adherent	MF-002-001	DMEM + 10% FBS
ACH-000517	SNU410	-0.100277	Pancreas	Pancreatic Adenocarcinoma	Pancreatic Adenocarcinoma	53	Adult	Male	asian	Metastatic	liver	Adherent	MF-001-001	RPMI + 10% FBS
ACH-000227	KPNYN	-0.0991493	Peripheral Nervous System	Neuroblastoma	Neuroblastoma	2	Pediatric	Male		Metastatic	lymph_node	Adherent	MF-001-001	RPMI + 10% FBS
ACH-000748	SJSA1	-0.0984712	Bone	Osteosarcoma	Osteosarcoma	19	Adult	Male	black_or_african_american	Primary	bone	Adherent	MF-001-001	RPMI + 10% FBS
ACH-000308	EFO21	-0.0980597	Ovary/Fallopian Tube	Ovarian Epithelial Tumor	Serous Ovarian Cancer	56	Adult	Female	caucasian	Metastatic	ascites	Adherent	MF-001-047	RPMI + 20% FBS + 2 mM Glutamine + 1x MEM NEAA + 1 mM sodium pyruvate
ACH-000582	COLO741	-0.0975563	Skin	Melanoma	Melanoma	69	Adult	Female		Metastatic	skin	Adherent	MF-001-001	RPMI + 10% FBS
ACH-000510	NCIH1299	-0.0970996	Lung	Non-Small Cell Lung Cancer	Large Cell Lung Carcinoma	43	Adult	Male	caucasian	Metastatic	lymph_node	Adherent	MF-001-001	RPMI + 10% FBS
ACH-000608	COV644	-0.0962036	Ovary/Fallopian Tube	Ovarian Epithelial Tumor	Mucinous Ovarian Cancer		Unknown	Female		Primary	ovary	Adherent	MF-002-003	DMEM + 10% FBS + 2mM Glutamine
ACH-000132	JHOS2	-0.0956847	Ovary/Fallopian Tube	Ovarian Epithelial Tumor	High-Grade Serous Ovarian Cancer	45	Adult	Female	asian	Primary	ovary	Adherent	MF-007-001	DMEM:F12 + 10% FBS
ACH-000318	TE10	-0.0953894	Esophagus/Stomach	Esophageal Squamous Cell Carcinoma	Esophageal Squamous Cell Carcinoma	58	Adult	Male		Primary	oesophagus	Adherent	MF-001-001	RPMI + 10% FBS
ACH-000525	NCIH2171	-0.0939294	Lung	Lung Neuroendocrine Tumor	Small Cell Lung Cancer	50	Adult	Male	caucasian	Metastatic	pleural_effusion	Suspension	MF-001-020	RPMI + 20% FBS
ACH-000827	WM793	-0.0938819	Skin	Melanoma	Melanoma	37	Adult	Male		Primary	skin	Adherent	MF-001-001	RPMI + 10% FBS
ACH-000720	TCCSUP	-0.0930875	Bladder/Urinary Tract	Bladder Urothelial Carcinoma	Bladder Urothelial Carcinoma	67	Adult	Female		Primary	urinary_tract	Adherent	MF-006-007	MEM + 10% FBS + 1mM Sodium pyruvate + 1mM NEAA
ACH-000926	HT55	-0.0930472	Bowel	Colorectal Adenocarcinoma	Colon Adenocarcinoma		Unknown	Unknown		Primary	large_intestine	Adherent	MF-015-002	EMEM + 10% FBS + 2mM Glutamine + 100uM NEAA
ACH-000984	HEC6	-0.0921772	Uterus	Endometrial Carcinoma	Uterine Adenosquamous Carcinoma	48	Adult	Female	asian	Primary	endometrium	Adherent	MF-015-007	EMEM + 15% FBS
ACH-000826	CAL12T	-0.0917926	Lung	Non-Small Cell Lung Cancer	Non-Small Cell Lung Cancer		Unknown	Male		Primary	lung	Adherent	MF-002-001	DMEM + 10% FBS
ACH-000431	NCIH1694	-0.0911436	Lung	Lung Neuroendocrine Tumor	Small Cell Lung Cancer	61	Adult	Male	caucasian	Metastatic	ascites	Suspension	MF-004-001	F12 + 10% FBS
ACH-001353	JOPACA1	-0.0904169	Pancreas	Pancreatic Adenocarcinoma	Pancreatic Adenocarcinoma	46	Adult	Male		Primary	pancreas	Adherent	MF-005-004	IMDM + 20% FBS
ACH-000696	OVCAR8	-0.0894092	Ovary/Fallopian Tube	Ovarian Epithelial Tumor	High-Grade Serous Ovarian Cancer	64	Adult	Female		Primary	ovary	Adherent	MF-001-001	RPMI + 10% FBS
ACH-000268	SNU245	-0.089205	Biliary Tract	Intraductal Papillary Neoplasm of the Bile Duct	Extrahepatic Cholangiocarcinoma		Unknown	Unknown		Primary	biliary_tract	Adherent	MF-001-005	RPMI + 10% FBS + 2mM Glutamine + 25mM HEPES + 25mM Sodium bicarbonate
ACH-000256	COV318	-0.0887559	Ovary/Fallopian Tube	Ovarian Epithelial Tumor	High-Grade Serous Ovarian Cancer		Unknown	Female		Metastatic	ascites	Adherent	MF-006-001	MEM + 10% FBS
ACH-000341	SKNFI	-0.0883142	Peripheral Nervous System	Neuroblastoma	Neuroblastoma	11	Pediatric	Male	caucasian	Metastatic	bone_marrow	Adherent	MF-002-002	DMEM + 10% FBS + 100uM NEAA
ACH-000765	WM983B	-0.0879138	Skin	Melanoma	Melanoma	54	Adult	Male		Metastatic	lymph_node	Adherent	MF-001-001	RPMI + 10% FBS
ACH-000601	MIAPACA2	-0.0876297	Pancreas	Pancreatic Adenocarcinoma	Pancreatic Adenocarcinoma	65	Adult	Male	caucasian	Primary	pancreas	Adherent	MF-002-001	DMEM + 10% FBS
ACH-000471	LI7	-0.0864039	Liver	Hepatocellular Carcinoma	Hepatocellular Carcinoma	45	Adult	Male		Primary	liver	Adherent	MF-001-001	RPMI + 10% FBS
ACH-000921	NCIH157DM	-0.085147	Lung	Non-Small Cell Lung Cancer	Lung Squamous Cell Carcinoma	59	Adult	Male	caucasian	Metastatic	pleural_effusion	Adherent	MF-001-020	RPMI + 20% FBS
ACH-000102	GMS10	-0.084442	CNS/Brain	Diffuse Glioma	Glioblastoma	49	Adult	Male		Primary	central_nervous_system	Adherent	MF-003-001	AlphaMEM + 10% FBS
ACH-000899	WM88	-0.0842754	Skin	Melanoma	Melanoma		Unknown	Male		Metastatic	skin	Unknown	MF-001-001	RPMI + 10% FBS
ACH-000018	T24	-0.0839914	Bladder/Urinary Tract	Bladder Urothelial Carcinoma	Bladder Urothelial Carcinoma	82	Adult	Female	caucasian	Primary	urinary_tract	Adherent	MF-023-001	McCoy's 5A + 10% FBS
ACH-000021	NCIH1693	-0.083803	Lung	Non-Small Cell Lung Cancer	Lung Adenocarcinoma	55	Adult	Female	caucasian	Metastatic	lymph_node	Adherent	MF-001-001	RPMI + 10% FBS
ACH-000176	LOUNH91	-0.0837411	Lung	Non-Small Cell Lung Cancer	Lung Squamous Cell Carcinoma	64	Adult	Female		Primary	lung	Adherent	MF-001-021	RPMI + 20% FBS + 2mM Glutamine
ACH-000420	SNU449	-0.0832793	Liver	Hepatocellular Carcinoma	Hepatocellular Carcinoma	52	Adult	Male	asian	Primary	liver	Adherent	MF-001-001	RPMI + 10% FBS
ACH-000784	KYSE70	-0.0826854	Esophagus/Stomach	Esophageal Squamous Cell Carcinoma	Esophageal Squamous Cell Carcinoma	77	Adult	Male	asian	Primary	oesophagus	Adherent	MF-001-001	RPMI + 10% FBS
ACH-000489	SW1116	-0.0820385	Bowel	Colorectal Adenocarcinoma	Colon Adenocarcinoma	73	Adult	Male	caucasian	Primary	Colon	Adherent	MF-001-001	RPMI + 10% FBS
ACH-000934	MDAMB361	-0.0818584	Breast	Invasive Breast Carcinoma	Invasive Breast Carcinoma	40	Adult	Female	caucasian	Metastatic	central_nervous_system	Adherent	MF-021-003	L-15 + 20% FBS
ACH-000927	BT474	-0.0811564	Breast	Invasive Breast Carcinoma	Breast Invasive Ductal Carcinoma	60	Adult	Female	caucasian	Primary	breast	Adherent	MF-001-001	RPMI + 10% FBS
ACH-000713	CAOV3	-0.0803857	Ovary/Fallopian Tube	Ovarian Epithelial Tumor	High-Grade Serous Ovarian Cancer	54	Adult	Female	caucasian	Primary	ovary	Adherent	MF-002-001	DMEM + 10% FBS
ACH-000703	DMS79	-0.080354	Lung	Lung Neuroendocrine Tumor	Small Cell Lung Cancer	65	Adult	Male	caucasian	Metastatic	pleural_effusion	Suspension
ACH-000232	U251MG	-0.0800553	CNS/Brain	Diffuse Glioma	Astrocytoma	75	Adult	Male		Primary	central_nervous_system	Adherent	MF-002-001	DMEM + 10% FBS
ACH-000628	NCIH596	-0.0798712	Lung	Non-Small Cell Lung Cancer	Lung Adenosquamous Carcinoma	73	Adult	Male	caucasian	Primary	lung	Adherent
ACH-000434	NCIH1915	-0.0797324	Lung	Non-Small Cell Lung Cancer	Large Cell Lung Carcinoma	61	Adult	Female	caucasian	Metastatic	central_nervous_system	Adherent	MF-001-001	RPMI + 10% FBS
ACH-000302	SNU1077	-0.0794977	Uterus	Endometrial Carcinoma	Uterine Carcinosarcoma/Uterine Malignant Mixed Mullerian Tumor	60	Adult	Female	asian	Primary	endometrium	Adherent	MF-001-001	RPMI + 10% FBS
ACH-001307	8505C	-0.0788241	Thyroid	Anaplastic Thyroid Cancer	Anaplastic Thyroid Cancer	78	Adult	Female		Primary	thyroid	Adherent	MF-015-002	EMEM + 10% FBS + 2mM Glutamine + 100uM NEAA
ACH-000006	MONOMAC6	-0.078255	Myeloid	Acute Myeloid Leukemia	Acute Monoblastic/Monocytic Leukemia	64	Adult	Male		Primary	haematopoietic_and_lymphoid_tissue	Suspension	MF-001-001	RPMI + 10% FBS
ACH-000393	HLF	-0.0779204	Liver	Hepatocellular Carcinoma	Hepatocellular Carcinoma	68	Adult	Male	asian	Primary	liver	Adherent	MF-006-001	MEM + 10% FBS
ACH-000266	SNU213	-0.0775179	Pancreas	Pancreatic Adenocarcinoma	Pancreatic Adenocarcinoma	65	Adult	Male	asian	Primary	pancreas	Adherent	MF-001-003	RPMI + 10% FBS + 2mM Glutamine
ACH-000533	NCIH2004RT	-0.0774348	Kidney	Rhabdoid Cancer	Rhabdoid Cancer		Pediatric	Male			soft_tissue	Adherent	MF-001-001	RPMI + 10% FBS
ACH-000257	CORL279	-0.0770528	Lung	Lung Neuroendocrine Tumor	Small Cell Lung Cancer	63	Adult	Male		Metastatic	lymph_node	Mixed	MF-001-003	RPMI + 10% FBS + 2mM Glutamine
ACH-000998	CW2	-0.0765262	Bowel	Colorectal Adenocarcinoma	Colon Adenocarcinoma	55	Adult	Female		Primary	large_intestine	Adherent	MF-001-001	RPMI + 10% FBS
ACH-000161	CORL105	-0.0752747	Lung	Non-Small Cell Lung Cancer	Lung Adenocarcinoma		Unknown	Male	caucasian	Metastatic	pleural_effusion	Adherent	MF-001-018	RPMI + 15% FBS + 2mM Glutamine
ACH-000688	OV7	-0.0750616	Ovary/Fallopian Tube	Ovarian Epithelial Tumor	Mixed Ovarian Carcinoma	78	Adult	Female		Primary	ovary	Adherent	MF-007-009	DMEM:F12 + 5% FBS + 2mM Glutamine + 10ug/ml Insulin + 0.5ug/ml Hydrocortisone
ACH-000332	YAPC	-0.0747637	Pancreas	Pancreatic Adenocarcinoma	Pancreatic Adenocarcinoma	43	Adult	Male	asian	Metastatic	ascites	Adherent	MF-001-001	RPMI + 10% FBS
ACH-000483	SNU182	-0.0747075	Liver	Hepatocellular Carcinoma	Hepatocellular Carcinoma	24	Adult	Male	asian	Primary	liver	Adherent	MF-001-001	RPMI + 10% FBS
ACH-000351	MKN1	-0.0744101	Esophagus/Stomach	Esophagogastric Adenocarcinoma	Adenosquamous Carcinoma of the Stomach	72	Adult	Male	asian	Metastatic	lymph_node	Adherent	MF-001-001	RPMI + 10% FBS
ACH-000482	RERFLCKJ	-0.0742985	Lung	Non-Small Cell Lung Cancer	Lung Adenocarcinoma	78	Adult	Male		Primary	lung	Adherent	MF-001-001	RPMI + 10% FBS
ACH-000590	NCIH2073	-0.0741181	Lung	Non-Small Cell Lung Cancer	Lung Adenocarcinoma	47	Adult	Female	caucasian	Primary	lung	Adherent
ACH-000343	NCIH522	-0.0735485	Lung	Non-Small Cell Lung Cancer	Lung Adenocarcinoma	58	Adult	Male	caucasian	Primary	lung	Adherent	MF-001-001	RPMI + 10% FBS
ACH-000397	TEN	-0.0728034	Uterus	Endometrial Carcinoma	Uterine Clear Cell Carcinoma	74	Adult	Female	asian	Primary	endometrium	Adherent	MF-006-001	MEM + 10% FBS
ACH-000164	PANC1	-0.0724814	Pancreas	Pancreatic Adenocarcinoma	Pancreatic Adenocarcinoma	56	Adult	Male		Primary	pancreas	Adherent	MF-002-001	DMEM + 10% FBS
ACH-000814	HS939T	-0.0722919	Skin	Melanoma	Melanoma	24	Adult	Female	caucasian	Primary	skin	Adherent	MF-002-001	DMEM + 10% FBS
ACH-001148	OCILY132	-0.0711541	Lymphoid	Mature B-Cell Neoplasms	Diffuse Large B-Cell Lymphoma, NOS	28	Adult	Female			bone_marrow	Suspension	MF-001-001	RPMI + 10% FBS
ACH-000329	CCFSTTG1	-0.0709543	CNS/Brain	Diffuse Glioma	Astrocytoma	68	Adult	Female	caucasian	Primary	central_nervous_system	Adherent	MF-001-001	RPMI + 10% FBS
ACH-000319	MPP89	-0.0704616	Pleura	Pleural Mesothelioma	Pleural Mesothelioma, Epithelioid Type	67	Adult	Male			pleural_effusion	Adherent	MF-002-001	DMEM + 10% FBS
ACH-000484	VMRCRCW	-0.0696029	Kidney	Renal Cell Carcinoma	Renal Cell Carcinoma		Unknown	Male		Primary	kidney	Adherent	MF-006-001	MEM + 10% FBS
ACH-000847	HGC27	-0.0688113	Esophagus/Stomach	Esophagogastric Adenocarcinoma	Stomach Adenocarcinoma		Unknown	Unknown	asian	Metastatic	lymph_node	Adherent	MF-006-002	MEM + 10% FBS + 2mM Glutamine + 100uM NEAA
ACH-000530	DMS114	-0.0684888	Lung	SMARCA4-deficient undifferentiated tumor	SMARCA4-deficient undifferentiated tumor	68	Adult	Male	caucasian	Primary	lung	Adherent	MF-020-001	Waymouth's MB 752_1 + 10% FBS
ACH-000978	EN	-0.0646572	Uterus	Endometrial Carcinoma	Endometrial Carcinoma	50	Adult	Female	asian	Primary	endometrium	Adherent	MF-001-001	RPMI + 10% FBS
ACH-000622	KNS42	-0.0639371	CNS/Brain	Diffuse Glioma	Glioblastoma	16	Pediatric	Male		Primary	central_nervous_system	Adherent
ACH-000443	OVKATE	-0.0631	Ovary/Fallopian Tube	Ovarian Epithelial Tumor	High-Grade Serous Ovarian Cancer	40	Adult	Female	asian	Primary	ovary	Adherent	MF-001-001	RPMI + 10% FBS
ACH-000537	SNU761	-0.0601491	Liver	Hepatocellular Carcinoma	Hepatocellular Carcinoma	49	Adult	Male	asian	Primary	liver	Adherent	MF-001-001	RPMI + 10% FBS
ACH-000792	BFTC909	-0.0598309	Kidney	Renal Cell Carcinoma	Renal Cell Carcinoma	64	Adult	Male	asian	Primary	kidney	Adherent	MF-002-001	DMEM + 10% FBS
ACH-000060	PANC1005	-0.0597003	Pancreas	Pancreatic Adenocarcinoma	Pancreatic Adenocarcinoma	81	Adult	Male	caucasian	Primary	pancreas	Adherent	MF-001-019	RPMI + 15% FBS + 2mM Glutamine + 1mM Sodium pyruvate + 60ug/ml Insulin + 10mM HEPES + 18mM Sodium bicarbonate + 25mM Glucose
ACH-000823	KYSE140	-0.0587896	Esophagus/Stomach	Esophageal Squamous Cell Carcinoma	Esophageal Squamous Cell Carcinoma	54	Adult	Male	asian	Primary	oesophagus	Adherent	MF-001-001	RPMI + 10% FBS
ACH-000888	NCIH1793	-0.0580036	Lung	Non-Small Cell Lung Cancer	Lung Adenocarcinoma	52	Adult	Female		Primary	lung	Adherent	MF-007-010	DMEM:F12 + 5% FBS + 2mM Glutamine + 5ug/ml Insulin + 10ug/ml Transferrin + 30nM Selenium + 10nM Hydrocortisone + 10nM Beta estradiol
ACH-000677	SW1573	-0.0579137	Lung	Non-Small Cell Lung Cancer	Lung Adenocarcinoma	44	Adult	Female	caucasian	Primary	lung	Adherent	MF-021-001	L-15 + 10% FBS
ACH-000359	MG63	-0.0555071	Bone	Osteosarcoma	Osteosarcoma	14	Pediatric	Male	caucasian	Primary	bone	Adherent	MF-015-001	EMEM + 10% FBS
ACH-000679	OE19	-0.0547532	Esophagus/Stomach	Esophageal Squamous Cell Carcinoma	Esophageal Squamous Cell Carcinoma	72	Adult	Male		Primary	oesophagus	Adherent	MF-001-003	RPMI + 10% FBS + 2mM Glutamine
ACH-001113	LC1SQSF	-0.0527836	Lung	Non-Small Cell Lung Cancer	Lung Squamous Cell Carcinoma	69	Adult	Male	asian	Primary	lung	Adherent
ACH-000468	PK45H	-0.0524913	Pancreas	Pancreatic Adenocarcinoma	Pancreatic Adenocarcinoma		Unknown	Unknown		Primary	pancreas	Adherent	MF-001-001	RPMI + 10% FBS
ACH-000433	CAKI1	-0.0518517	Kidney	Renal Cell Carcinoma	Renal Clear Cell Carcinoma	49	Adult	Male	caucasian	Metastatic	skin	Adherent	MF-023-001	McCoy's 5A + 10% FBS
ACH-000555	A498	-0.0517227	Kidney	Renal Cell Carcinoma	Renal Cell Carcinoma	52	Adult	Female		Primary	kidney	Adherent	MF-006-001	MEM + 10% FBS
ACH-000790	SHP77	-0.0510602	Lung	Lung Neuroendocrine Tumor	Small Cell Lung Cancer	54	Adult	Male	caucasian	Primary	lung	Mixed	MF-001-001	RPMI + 10% FBS
ACH-000733	NCIH1838	-0.049099	Lung	Non-Small Cell Lung Cancer	Lung Adenocarcinoma		Unknown	Female		Primary	lung	Adherent
ACH-000082	G292CLONEA141B1	-0.0489564	Bone	Osteosarcoma	Osteosarcoma	9	Pediatric	Female	caucasian	Primary	bone	Adherent	MF-023-001	McCoy's 5A + 10% FBS
ACH-000901	HCC1359	-0.0481286	Lung	Non-Small Cell Lung Cancer	Giant Cell Carcinoma of the Lung	55	Adult	Female	black_or_african_american	Primary	lung	Adherent	MF-001-001	RPMI + 10% FBS
ACH-001856	RBE	-0.0474527	Biliary Tract	Intraductal Papillary Neoplasm of the Bile Duct	Intrahepatic Cholangiocarcinoma	64	Adult	Female		Primary	biliary_tract	Adherent	MF-001-001	RPMI + 10% FBS
ACH-000022	PATU8988S	-0.047027	Pancreas	Pancreatic Adenocarcinoma	Pancreatic Adenocarcinoma	64	Adult	Female		Metastatic	liver	Adherent	MF-002-003	DMEM + 10% FBS + 2mM Glutamine
ACH-000270	HPAC	-0.0461122	Pancreas	Pancreatic Adenocarcinoma	Pancreatic Adenocarcinoma	64	Adult	Female	caucasian	Primary	pancreas	Adherent	MF-007-028	DMEM:F12 + 5% FBS + 2.5 mM Glutamine + 1.2 g/L Sodium Bicarbonate + 15 mM HEPES + 0.5 mM Sodium Pyruvate + 0.002 mg/ml insulin (Gibco cat# 12585-014) + 0.005 mg/ml transferrin + 40 ng/ml hydrocortisone + 10 ng/ml epidermal growth factor (Fisher Scientific cat# CB-40010)
ACH-000968	COLO792	-0.0458513	Skin	Melanoma	Melanoma	62	Adult	Male		Metastatic	central_nervous_system	Adherent	MF-001-001	RPMI + 10% FBS
ACH-000598	KMS21BM	-0.0444268	Lymphoid	Mature B-Cell Neoplasms	Plasma Cell Myeloma	62	Adult	Male	asian	Primary	haematopoietic_and_lymphoid_tissue	Suspension
ACH-001850	G415	-0.0440451	Biliary Tract	Intracholecystic Papillary Neoplasm	Gallbladder Adenocarcinoma, NOS	68	Adult	Male		Metastatic	ascites	Adherent	MF-001-001	RPMI + 10% FBS
ACH-002038	HSKTC	-0.0436458	Ovary/Fallopian Tube	Ovarian Cancer, Other	Ovarian Cancer, Other	46	Adult	Female		Primary	ovary	Adherent	MF-004-002	F12 + 15% FBS
ACH-000595	LN229	-0.0421761	CNS/Brain	Diffuse Glioma	Glioblastoma	60	Adult	Female	caucasian	Primary	central_nervous_system	Adherent	MF-002-008	DMEM + 5% FBS
ACH-001799	LPS141	-0.0405206	Soft Tissue	Liposarcoma	Dedifferentiated Liposarcoma		Unknown	Male			soft_tissue	Adherent	MF-001-018	RPMI + 15% FBS + 2mM Glutamine
ACH-000535	BXPC3	-0.0348736	Pancreas	Pancreatic Adenocarcinoma	Pancreatic Adenocarcinoma	61	Adult	Female		Primary	pancreas	Adherent	MF-001-001	RPMI + 10% FBS
ACH-000376	SF295	-0.033752	CNS/Brain	Diffuse Glioma	Glioblastoma	67	Adult	Female		Primary	central_nervous_system	Adherent	MF-001-001	RPMI + 10% FBS
ACH-001200	STM9101	-0.0328368	Kidney	Rhabdoid Cancer	Rhabdoid Cancer	0	Pediatric	Male		Metastatic	lung	Adherent	MF-001-003	RPMI + 10% FBS + 2mM Glutamine
ACH-000783	CAMA1	-0.0315312	Breast	Invasive Breast Carcinoma	Breast Invasive Lobular Carcinoma	51	Adult	Female	caucasian	Metastatic	pleural_effusion	Adherent	MF-006-001	MEM + 10% FBS
ACH-000141	SNU308	-0.0297397	Biliary Tract	Intracholecystic Papillary Neoplasm	Gallbladder Adenocarcinoma, NOS		Unknown	Unknown		Primary	biliary_tract	Adherent	MF-001-005	RPMI + 10% FBS + 2mM Glutamine + 25mM HEPES + 25mM Sodium bicarbonate
ACH-000217	JHH6	-0.0275508	Liver	Hepatocellular Carcinoma	Hepatocellular Carcinoma	57	Adult	Female	asian	Primary	liver	Adherent	MF-022-001	William's E medium + 10% FBS
ACH-000774	RERFLCAD2	-0.0261315	Lung	Non-Small Cell Lung Cancer	Lung Adenocarcinoma		Unknown	Male	asian	Primary	lung	Adherent	MF-001-001	RPMI + 10% FBS
ACH-000558	A172	-0.0260782	CNS/Brain	Diffuse Glioma	Glioblastoma	53	Adult	Male		Primary	central_nervous_system	Adherent	MF-002-001	DMEM + 10% FBS
ACH-000178	HS766T	-0.0259248	Pancreas	Pancreatic Adenocarcinoma	Pancreatic Adenocarcinoma	64	Adult	Male	caucasian	Metastatic	lymph_node	Adherent	MF-002-001	DMEM + 10% FBS
ACH-000902	CAL148	-0.0234501	Breast	Invasive Breast Carcinoma	Breast Invasive Ductal Carcinoma	58	Adult	Female		Metastatic	pleural_effusion	Mixed	MF-002-003	DMEM + 10% FBS + 2mM Glutamine
ACH-000775	NCIH727	-0.0209297	Lung	Lung Neuroendocrine Tumor	Lung Carcinoid	65	Adult	Female	caucasian	Primary	lung	Adherent	MF-001-001	RPMI + 10% FBS
ACH-000758	MKN74	-0.0200919	Esophagus/Stomach	Esophagogastric Adenocarcinoma	Tubular Stomach Adenocarcinoma	37	Adult	Male	asian	Metastatic	liver	Adherent	MF-001-001	RPMI + 10% FBS
ACH-000759	MDAMB175VII	-0.0146326	Breast	Invasive Breast Carcinoma	Breast Invasive Ductal Carcinoma	56	Adult	Female	black_or_african_american	Metastatic	pleural_effusion	Adherent	MF-001-001	RPMI + 10% FBS
ACH-000781	NCIH2023	-0.0143659	Lung	Non-Small Cell Lung Cancer	Lung Adenocarcinoma	26	Adult	Male	caucasian	Metastatic	lymph_node	Adherent	MF-007-010	DMEM:F12 + 5% FBS + 2mM Glutamine + 5ug/ml Insulin + 10ug/ml Transferrin + 30nM Selenium + 10nM Hydrocortisone + 10nM Beta estradiol
ACH-000347	QGP1	-0.0141191	Pancreas	Pancreatic Neuroendocrine Tumor	Pancreatic Neuroendocrine Tumor	61	Adult	Male	asian	Primary	pancreas	Adherent	MF-001-001	RPMI + 10% FBS
ACH-000331	ISTMES2	-0.012814	Pleura	Pleural Mesothelioma	Pleural Mesothelioma, Epithelioid Type	71	Adult	Male	caucasian		pleural_effusion	Adherent	MF-002-012	DMEM + 10% FBS + 2mM Glutamine + 100uM NEAA
ACH-001521	HKA1	-0.0112891	Skin	Cutaneous Squamous Cell Carcinoma	Cutaneous Squamous Cell Carcinoma	77	Adult	Female		Primary	skin	Adherent	MF-002-009	DMEM + 20% FBS
ACH-000970	SNUC5	-0.0101006	Bowel	Colorectal Adenocarcinoma	Colon Adenocarcinoma	77	Adult	Female	asian	Primary	Colon	Adherent	MF-001-005	RPMI + 10% FBS + 2mM Glutamine + 25mM HEPES + 25mM Sodium bicarbonate
ACH-000810	SKMEL30	-0.00828365	Skin	Melanoma	Cutaneous Melanoma	67	Adult	Male	caucasian	Metastatic	skin	Adherent	MF-001-001	RPMI + 10% FBS
ACH-001715	CAL72	-0.00719964	Bone	Osteosarcoma	Osteosarcoma	10	Pediatric	Male		Primary	bone	Adherent	MF-002-005	DMEM + 10% FBS + 2mM Glutamine + 1X Insulin-Transferrin-Selenium
ACH-000117	EFM192A	-0.005463	Breast	Invasive Breast Carcinoma	Invasive Breast Carcinoma	46	Adult	Female	caucasian	Metastatic	pleural_effusion	Adherent	MF-001-018	RPMI + 15% FBS + 2mM Glutamine
ACH-000852	NCIH1435	-0.000728229	Lung	Non-Small Cell Lung Cancer	Lung Adenocarcinoma	35	Adult	Female		Primary	lung	Mixed	MF-001-014	RPMI + 5% FBS
ACH-000842	SW480	0.010645	Bowel	Colorectal Adenocarcinoma	Colon Adenocarcinoma	51	Adult	Male	caucasian	Primary	lymph_node	Adherent	MF-021-001	L-15 + 10% FBS
ACH-000429	A704	0.0206612	Kidney	Renal Cell Carcinoma	Renal Cell Carcinoma	78	Adult	Male		Primary	kidney	Adherent	MF-006-001	MEM + 10% FBS
ACH-000680	SW948	0.0277505	Bowel	Colorectal Adenocarcinoma	Colon Adenocarcinoma	81	Adult	Female	caucasian	Primary	Colon	Mixed	MF-001-001	RPMI + 10% FBS
ACH-000274	HS852T	0.0931487	Skin	Melanoma	Melanoma	53	Adult	Male		Primary	skin	Adherent	MF-002-001	DMEM + 10% FBS
ACH-000427	NCIN87	0.113394	Esophagus/Stomach	Esophagogastric Adenocarcinoma	Tubular Stomach Adenocarcinoma		Unknown	Male		Metastatic	liver	Adherent	MF-001-001	RPMI + 10% FBS
