# Supplementary material for: Multi-omic integration identifies broad drug resistance mechanisms and strategies to therapeutically reprogram cancer cells
Source: iScience. 2025 Nov 28;29(1):114293. doi: 10.1016/j.isci.2025.114293 (PMC12765193; doi:10.1016/j.isci.2025.114293)
Supplement: Table S4. Univariate analysis of metadata features [file mmc5.xlsx]

## Sheet: Supplemental Table S.4
Supplemental Table S.4 Univariate analysis of metadata features.
Feature	Term	Coefficient	-log10 P-value	P-value	R-squared	N	Enriched in	q value	FDR sig
GrowthPattern	Suspension	-0.122444	15.0866	8.1923e-16	0.0708177	914	Sensitive	4.15e-13	TRUE
OnboardedMedia	MF-001-020	-0.175452	7.96548	1.08273e-08	0.129435	873	Sensitive	1.98e-06	TRUE
OncotreePrimaryDisease	Non-Small Cell Lung Cancer	0.204212	7.9321	1.16922e-08	0.22355	914	Resistant	1.98e-06	TRUE
OncotreePrimaryDisease	Melanoma	0.217989	7.61253	2.44046e-08	0.22355	914	Resistant	3.09e-06	TRUE
Age	Age	0.00126418	7.22135	6.00689e-08	0.036966	782	Resistant	6.09e-06	TRUE
OncotreePrimaryDisease	Pancreatic Adenocarcinoma	0.205967	6.65052	2.23603e-07	0.22355	914	Resistant	1.89e-05	TRUE
OncotreePrimaryDisease	Invasive Breast Carcinoma	0.198552	5.68293	2.07527e-06	0.22355	914	Resistant	0.000148	TRUE
OncotreePrimaryDisease	Diffuse Glioma	0.179657	5.60055	2.50869e-06	0.22355	914	Resistant	0.000148	TRUE
OncotreePrimaryDisease	Colorectal Adenocarcinoma	0.183755	5.58028	2.62857e-06	0.22355	914	Resistant	0.000148	TRUE
SampleCollectionSite	haematopoietic_and_lymphoid_tissue	-0.217974	5.23291	5.84907e-06	0.146114	914	Sensitive	0.000297	TRUE
OncotreePrimaryDisease	Hepatocellular Carcinoma	0.207703	5.0366	9.19179e-06	0.22355	914	Resistant	0.000424	TRUE
SampleCollectionSite	Embryonal	-0.352814	4.86216	1.37354e-05	0.146114	914	Sensitive	0.00058	TRUE
OncotreePrimaryDisease	Ovarian Epithelial Tumor	0.168211	4.77737	1.66968e-05	0.22355	914	Resistant	0.000651	TRUE
OncotreePrimaryDisease	Esophagogastric Adenocarcinoma	0.174925	4.64887	2.24456e-05	0.22355	914	Resistant	0.000805	TRUE
OncotreePrimaryDisease	Renal Cell Carcinoma	0.188535	4.62314	2.38154e-05	0.22355	914	Resistant	0.000805	TRUE
OncotreePrimaryDisease	Osteosarcoma	0.244059	4.46859	3.39948e-05	0.22355	914	Resistant	0.001077	TRUE
OncotreePrimaryDisease	Esophageal Squamous Cell Carcinoma	0.17552	4.223	5.9841e-05	0.22355	914	Resistant	0.001785	TRUE
OncotreePrimaryDisease	Endometrial Carcinoma	0.163298	3.89301	0.000127934	0.22355	914	Resistant	0.003603	TRUE
AgeCategory	Pediatric	-0.0617698	3.79783	0.000159284	0.018575	914	Sensitive	0.00425	TRUE
OncotreePrimaryDisease	Bladder Urothelial Carcinoma	0.161659	3.77464	0.000168021	0.22355	914	Resistant	0.004259	TRUE
OncotreePrimaryDisease	Pleural Mesothelioma	0.207681	3.60082	0.000250718	0.22355	914	Resistant	0.006053	TRUE
OncotreePrimaryDisease	Lung Neuroendocrine Tumor	0.15386	3.25878	0.000551082	0.22355	914	Resistant	0.0127	TRUE
OnboardedMedia	MF-001-026	-0.539695	3.04457	0.000902474	0.129435	873	Sensitive	0.019894	TRUE
OncotreePrimaryDisease	Head and Neck Squamous Cell Carcinoma	0.109229	2.26997	0.0053707	0.22355	914	Resistant	>0.05	FALSE
OncotreePrimaryDisease	Neuroblastoma	0.133209	2.25198	0.00559786	0.22355	914	Resistant	>0.05	FALSE
OncotreePrimaryDisease	SMARCA4-deficient undifferentiated tumor	0.193357	2.07777	0.00836045	0.22355	914	Resistant	>0.05	FALSE
OncotreePrimaryDisease	Non-Seminomatous Germ Cell Tumor	-0.192085	2.0557	0.0087962	0.22355	914	Sensitive	>0.05	FALSE
SampleCollectionSite	biliary_tract	-0.136333	2.04895	0.00893403	0.146114	914	Sensitive	>0.05	FALSE
FormulationID	RPMI + 20% FBS + 100nM hydrocortisone	-0.46108	2.02563	0.009427	0.129435	873	Sensitive	>0.05	FALSE
SampleCollectionSite	bone_marrow	-0.129267	1.93614	0.011584	0.146114	914	Sensitive	>0.05	FALSE
OncotreePrimaryDisease	Anaplastic Thyroid Cancer	0.170637	1.90869	0.0123398	0.22355	914	Resistant	>0.05	FALSE
OncotreePrimaryDisease	Pancreatic Neuroendocrine Tumor	0.36419	1.80393	0.0157062	0.22355	914	Resistant	>0.05	FALSE
OncotreePrimaryDisease	Undifferentiated Pleomorphic Sarcoma/Malignant Fibrous Histiocytoma/High-Grade Spindle Cell Sarcoma	0.260058	1.76866	0.0170349	0.22355	914	Resistant	>0.05	FALSE
OncotreePrimaryDisease	Ocular Melanoma	0.188828	1.72658	0.0187679	0.22355	914	Resistant	>0.05	FALSE
SampleCollectionSite	cervix	-0.158249	1.64952	0.0224122	0.146114	914	Sensitive	>0.05	FALSE
OncotreePrimaryDisease	Intraductal Papillary Neoplasm of the Bile Duct	0.0979737	1.6316	0.0233562	0.22355	914	Resistant	>0.05	FALSE
OncotreePrimaryDisease	Ovarian Cancer, Other	0.334663	1.57855	0.0263905	0.22355	914	Resistant	>0.05	FALSE
OncotreePrimaryDisease	Well-Differentiated Thyroid Cancer	0.158913	1.5215	0.0300952	0.22355	914	Resistant	>0.05	FALSE
OnboardedMedia	MF-004-008	-0.351218	1.51683	0.0304206	0.129435	873	Sensitive	>0.05	FALSE
SampleCollectionSite	brain	-0.241608	1.42975	0.0371749	0.146114	914	Sensitive	>0.05	FALSE
OncotreePrimaryDisease	Rhabdoid Cancer	0.108032	1.42485	0.037597	0.22355	914	Resistant	>0.05	FALSE
OncotreePrimaryDisease	Uterine Sarcoma/Mesenchymal	0.166317	1.41582	0.0383863	0.22355	914	Resistant	>0.05	FALSE
OncotreePrimaryDisease	Mature T and NK Neoplasms	0.113179	1.41025	0.0388823	0.22355	914	Resistant	>0.05	FALSE
OncotreeSubtype	Rhabdomyosarcoma	-0.421403	1.4006	0.0397554	0.318312	914	Sensitive	>0.05	FALSE
OncotreePrimaryDisease	Liposarcoma	0.163231	1.37556	0.042115	0.22355	914	Resistant	>0.05	FALSE
OncotreeSubtype	B-Cell Prolymphocytic Leukemia	-0.414291	1.36441	0.0432104	0.318312	914	Sensitive	>0.05	FALSE
OnboardedMedia	MF-035-001	-0.189367	1.35841	0.0438116	0.129435	873	Sensitive	>0.05	FALSE
OncotreePrimaryDisease	Merkel Cell Carcinoma	0.182611	1.35202	0.0444607	0.22355	914	Resistant	>0.05	FALSE
OncotreePrimaryDisease	Breast Ductal Carcinoma In Situ	0.21781	1.34131	0.0455707	0.22355	914	Resistant	>0.05	FALSE
OncotreePrimaryDisease	Prostate Adenocarcinoma	0.145795	1.33194	0.0465654	0.22355	914	Resistant	>0.05	FALSE
OncotreeSubtype	Teratoma	-0.345065	1.28542	0.0518296	0.318312	914	Sensitive	>0.05	FALSE
OnboardedMedia	MF-005-001	-0.112265	1.27843	0.0526706	0.129435	873	Sensitive	>0.05	FALSE
FormulationID	RPMI + 15% FBS + 2mM Glutamine	0.207813	1.25349	0.0557841	0.129435	873	Resistant	>0.05	FALSE
OncotreePrimaryDisease	Intracholecystic Papillary Neoplasm	0.129526	1.24173	0.0573153	0.22355	914	Resistant	>0.05	FALSE
OncotreePrimaryDisease	Ewing Sarcoma	0.0863322	1.24132	0.0573688	0.22355	914	Resistant	>0.05	FALSE
SampleCollectionSite	soft_tissue	-0.0943864	1.21325	0.0611993	0.146114	914	Sensitive	>0.05	FALSE
SampleCollectionSite	Placenta	-0.294402	1.20508	0.062362	0.146114	914	Sensitive	>0.05	FALSE
SampleCollectionSite	autonomic_ganglia	-0.121778	1.16243	0.0687974	0.146114	914	Sensitive	>0.05	FALSE
SampleCollectionSite	upper_aerodigestive_tract	-0.0917702	1.15702	0.0696598	0.146114	914	Sensitive	>0.05	FALSE
OncotreePrimaryDisease	Cutaneous Squamous Cell Carcinoma	0.145574	1.15593	0.0698345	0.22355	914	Resistant	>0.05	FALSE
OnboardedMedia	MF-006-001	0.0427716	1.06116	0.0868645	0.129435	873	Resistant	>0.05	FALSE
GrowthPattern	Unknown	-0.094204	1.05773	0.0875534	0.0708177	914	Sensitive	>0.05	FALSE
AgeCategory	Fetus	-0.155475	1.03673	0.0918907	0.018575	914	Sensitive	>0.05	FALSE
SampleCollectionSite	Uachus	-0.266129	1.0363	0.0919813	0.146114	914	Sensitive	>0.05	FALSE
FormulationID	DMEM + 10% FBS + 2mM Glutamine + 100uM NEAA	0.294244	1.01265	0.0971289	0.129435	873	Resistant	>0.05	FALSE
OncotreeSubtype	Diffuse Large B-Cell Lymphoma, NOS	-0.246238	1.00656	0.0984999	0.318312	914	Sensitive	>0.05	FALSE
OnboardedMedia	MF-007-003	-0.119456	0.99355	0.101496	0.129435	873	Sensitive	>0.05	FALSE
OncotreePrimaryDisease	Medullary Thyroid Cancer	0.241399	0.962617	0.108989	0.22355	914	Resistant	>0.05	FALSE
FormulationID	MEM + 10% FBS	0.121386	0.956187	0.110615	0.129435	873	Resistant	>0.05	FALSE
OnboardedMedia	MF-001-018	0.129198	0.94846	0.1126	0.129435	873	Resistant	>0.05	FALSE
SampleCollectionSite	spleen	-0.153484	0.931534	0.117075	0.146114	914	Sensitive	>0.05	FALSE
OncotreePrimaryDisease	Hepatoblastoma	0.170168	0.927699	0.118114	0.22355	914	Resistant	>0.05	FALSE
OnboardedMedia	MF-015-009	-0.176668	0.907013	0.123876	0.129435	873	Sensitive	>0.05	FALSE
FormulationID	F12 + 10% FBS + 1mM Glutamine + 44mM Glucose + 12mM Sodium Bicarbonate	-0.272603	0.905656	0.124264	0.129435	873	Sensitive	>0.05	FALSE
FormulationID	DMEM + 5% FBS	0.1497	0.89707	0.126745	0.129435	873	Resistant	>0.05	FALSE
OncotreeSubtype	Tubular Stomach Adenocarcinoma	0.231424	0.85699	0.138998	0.318312	914	Resistant	>0.05	FALSE
OncotreeSubtype	Pancreatic Neuroendocrine Tumor	0.302802	0.856164	0.139263	0.318312	914	Resistant	>0.05	FALSE
FormulationID	DMEM + 10% FBS + 2mM Glutamine + 1X Insulin-Transferrin-Selenium	0.200001	0.854583	0.139771	0.129435	873	Resistant	>0.05	FALSE
FormulationID	DMEM:F12 + 5% FBS + 2.5 mM Glutamine + 1.2 g/L Sodium Bicarbonate + 15 mM HEPES + 0.5 mM Sodium Pyruvate + 0.002 mg/ml insulin (Gibco cat# 12585-014) + 0.005 mg/ml transferrin + 40 ng/ml hydrocortisone + 10 ng/ml epidermal growth factor (Fisher Scientific cat# CB-40010)	0.260946	0.850287	0.141161	0.129435	873	Resistant	>0.05	FALSE
FormulationID	EMEM + 15% FBS	0.144235	0.850218	0.141183	0.129435	873	Resistant	>0.05	FALSE
OnboardedMedia	MF-007-001	-0.0844706	0.839664	0.144656	0.129435	873	Sensitive	>0.05	FALSE
OncotreeLineage	Testis	-0.235724	0.837575	0.145353	0.179578	914	Sensitive	>0.05	FALSE
OnboardedMedia	MF-002-004	-0.136049	0.831874	0.147274	0.129435	873	Sensitive	>0.05	FALSE
SampleCollectionSite	bone	-0.0776764	0.831017	0.147565	0.146114	914	Sensitive	>0.05	FALSE
OncotreeSubtype	Lung Carcinoid	0.295991	0.828669	0.148365	0.318312	914	Resistant	>0.05	FALSE
FormulationID	RPMI + 5% FBS	0.129994	0.824053	0.14995	0.129435	873	Resistant	>0.05	FALSE
FormulationID	Waymouth's MB 752_1 + 10% FBS	0.169476	0.819034	0.151693	0.129435	873	Resistant	>0.05	FALSE
FormulationID	DMEM:F12 + 5% FBS + 2mM Glutamine + 5ug/ml Insulin + 10ug/ml Transferrin + 30nM Selenium + 10nM Hydrocortisone + 10nM Beta estradiol	0.131564	0.81256	0.153971	0.129435	873	Resistant	>0.05	FALSE
OncotreePrimaryDisease	Poorly Differentiated Thyroid Cancer	0.214239	0.810129	0.154836	0.22355	914	Resistant	>0.05	FALSE
OncotreeSubtype	Breast Invasive Lobular Carcinoma	0.28539	0.786671	0.163429	0.318312	914	Resistant	>0.05	FALSE
FormulationID	RPMI + 20% FBS + 2 mM Glutamine + 1x MEM NEAA + 1 mM sodium pyruvate	0.188719	0.786532	0.163481	0.129435	873	Resistant	>0.05	FALSE
FormulationID	F12 + 15% FBS	0.164066	0.782054	0.165176	0.129435	873	Resistant	>0.05	FALSE
FormulationID	McCoy's 5A + 10% FBS	0.111294	0.781969	0.165208	0.129435	873	Resistant	>0.05	FALSE
FormulationID	DMEM:F12 + 5% FBS + 2mM Glutamine + 10ug/ml Insulin + 0.5ug/ml Hydrocortisone	0.163966	0.781377	0.165433	0.129435	873	Resistant	>0.05	FALSE
OncotreePrimaryDisease	Chondrosarcoma	0.149446	0.769918	0.169856	0.22355	914	Resistant	>0.05	FALSE
OnboardedMedia	MF-007-007	-0.221004	0.762499	0.172783	0.129435	873	Sensitive	>0.05	FALSE
OncotreePrimaryDisease	Non-Cancerous	0.10903	0.758641	0.174325	0.22355	914	Resistant	>0.05	FALSE
OncotreePrimaryDisease	Cervical Squamous Cell Carcinoma	0.0825188	0.751996	0.177013	0.22355	914	Resistant	>0.05	FALSE
OncotreeSubtype	Dedifferentiated Liposarcoma	0.276401	0.751819	0.177085	0.318312	914	Resistant	>0.05	FALSE
OncotreeSubtype	Ovarian Cancer, Other	0.273275	0.739866	0.182026	0.318312	914	Resistant	>0.05	FALSE
OnboardedMedia	MF-002-012	0.215629	0.736474	0.183454	0.129435	873	Resistant	>0.05	FALSE
SampleCollectionSite	ascites	-0.0641012	0.72814	0.187008	0.146114	914	Sensitive	>0.05	FALSE
SampleCollectionSite	pleural_effusion	-0.0609734	0.720508	0.190323	0.146114	914	Sensitive	>0.05	FALSE
OncotreePrimaryDisease	Sarcoma, NOS	0.193854	0.703457	0.197944	0.22355	914	Resistant	>0.05	FALSE
PrimaryOrMetastasis	Primary	-0.01503	0.699932	0.199558	0.00203806	843	Sensitive	>0.05	FALSE
FormulationID	RPMI + 15% FBS + 2mM Glutamine + 1mM Sodium pyruvate + 60ug/ml Insulin + 10mM HEPES + 18mM Sodium bicarbonate + 25mM Glucose	0.151335	0.69801	0.200442	0.129435	873	Resistant	>0.05	FALSE
FormulationID	L-15 + 20% FBS	0.225199	0.690294	0.204036	0.129435	873	Resistant	>0.05	FALSE
OnboardedMedia	MF-001-009	-0.205526	0.688628	0.20482	0.129435	873	Sensitive	>0.05	FALSE
OncotreePrimaryDisease	Leiomyosarcoma	0.135377	0.670278	0.213659	0.22355	914	Resistant	>0.05	FALSE
FormulationID	RPMI + 20% FBS	-0.0968369	0.668717	0.214428	0.129435	873	Sensitive	>0.05	FALSE
OncotreePrimaryDisease	Cervical Adenocarcinoma	0.0986671	0.659747	0.218904	0.22355	914	Resistant	>0.05	FALSE
OnboardedMedia	MF-006-003	-0.197722	0.652619	0.222526	0.129435	873	Sensitive	>0.05	FALSE
FormulationID	MEM + 10% FBS + 1mM Sodium pyruvate + 1mM NEAA	0.21397	0.64305	0.227484	0.129435	873	Resistant	>0.05	FALSE
OnboardedMedia	MF-005-008	-0.19502	0.640346	0.228904	0.129435	873	Sensitive	>0.05	FALSE
OncotreeSubtype	Osteosarcoma	0.182671	0.635799	0.231314	0.318312	914	Resistant	>0.05	FALSE
SampleCollectionSite	ovary	-0.0637303	0.635378	0.231538	0.146114	914	Sensitive	>0.05	FALSE
OncotreeSubtype	Uterine Clear Cell Carcinoma	0.244118	0.63237	0.233147	0.318312	914	Resistant	>0.05	FALSE
OncotreeSubtype	Adenosquamous Carcinoma of the Stomach	0.242511	0.626656	0.236235	0.318312	914	Resistant	>0.05	FALSE
GrowthPattern	Mixed	-0.0298121	0.626611	0.236259	0.0708177	914	Sensitive	>0.05	FALSE
OncotreeSubtype	Mixed Ovarian Carcinoma	0.24186	0.624346	0.237495	0.318312	914	Resistant	>0.05	FALSE
OncotreePrimaryDisease	Hepatocellular Carcinoma plus Intrahepatic Cholangiocarcinoma	0.175167	0.611442	0.244657	0.22355	914	Resistant	>0.05	FALSE
FormulationID	DMEM + 10% FBS + 2mM Glutamine	0.0993569	0.604212	0.248764	0.129435	873	Resistant	>0.05	FALSE
OncotreeSubtype	Embryonal Carcinoma	-0.19241	0.602516	0.249737	0.318312	914	Sensitive	>0.05	FALSE
OncotreeSubtype	Pleural Mesothelioma, Epithelioid Type	0.175711	0.591355	0.256239	0.318312	914	Resistant	>0.05	FALSE
OncotreeSubtype	Astrocytoma	0.174018	0.589902	0.257098	0.318312	914	Resistant	>0.05	FALSE
OncotreeSubtype	Mucinous Ovarian Cancer	0.179391	0.588409	0.257983	0.318312	914	Resistant	>0.05	FALSE
FormulationID	RPMI + 20% FBS + 0.01 mg/ml insulin	0.200325	0.587557	0.25849	0.129435	873	Resistant	>0.05	FALSE
OnboardedMedia	MF-007-028	0.182331	0.584021	0.260603	0.129435	873	Resistant	>0.05	FALSE
OncotreeSubtype	Undifferentiated Pleomorphic Sarcoma/Malignant Fibrous Histiocytoma/High-Grade Spindle Cell Sarcoma	0.198671	0.580866	0.262503	0.318312	914	Resistant	>0.05	FALSE
OncotreeLineage	Skin	0.166881	0.57984	0.263124	0.179578	914	Resistant	>0.05	FALSE
OnboardedMedia	MF-005-005	-0.0645321	0.576779	0.264985	0.129435	873	Sensitive	>0.05	FALSE
OncotreeSubtype	Mixed Germ Cell Tumor	-0.227233	0.573415	0.267045	0.318312	914	Sensitive	>0.05	FALSE
OncotreeSubtype	Cutaneous Melanoma	0.167041	0.572495	0.267611	0.318312	914	Resistant	>0.05	FALSE
FormulationID	DMEM + 10% FBS	0.0818179	0.570277	0.268982	0.129435	873	Resistant	>0.05	FALSE
AgeCategory	Unknown	-0.0179421	0.570019	0.269142	0.018575	914	Sensitive	>0.05	FALSE
OncotreePrimaryDisease	Ovarian Germ Cell Tumor	-0.165845	0.567588	0.270653	0.22355	914	Sensitive	>0.05	FALSE
SampleCollectionSite	urinary_tract	-0.058216	0.561598	0.274411	0.146114	914	Sensitive	>0.05	FALSE
FormulationID	DMEM + 10% FBS + 100uM NEAA	0.1186	0.561264	0.274623	0.129435	873	Resistant	>0.05	FALSE
OncotreeLineage	Pancreas	0.161659	0.554001	0.279254	0.179578	914	Resistant	>0.05	FALSE
OnboardedMedia	MF-003-001	-0.0786147	0.55143	0.280912	0.129435	873	Sensitive	>0.05	FALSE
FormulationID	RPMI + 10% FBS	0.0786147	0.55143	0.280912	0.129435	873	Resistant	>0.05	FALSE
OncotreeSubtype	Breast Invasive Ductal Carcinoma	0.160083	0.546216	0.284305	0.318312	914	Resistant	>0.05	FALSE
OnboardedMedia	MF-002-008	0.0710851	0.543338	0.286195	0.129435	873	Resistant	>0.05	FALSE
OnboardedMedia	MF-003-005	-0.171974	0.539645	0.288639	0.129435	873	Sensitive	>0.05	FALSE
OncotreeLineage	Pleura	0.164041	0.537989	0.289741	0.179578	914	Resistant	>0.05	FALSE
OnboardedMedia	MF-002-005	0.121386	0.537281	0.290215	0.129435	873	Resistant	>0.05	FALSE
OncotreeLineage	Liver	0.159172	0.534606	0.292007	0.179578	914	Resistant	>0.05	FALSE
OncotreeSubtype	Melanoma	0.152917	0.526055	0.297814	0.318312	914	Resistant	>0.05	FALSE
OncotreeLineage	Breast	0.156079	0.52585	0.297955	0.179578	914	Resistant	>0.05	FALSE
OncotreePrimaryDisease	Adenosquamous Carcinoma of the Pancreas	0.112157	0.518822	0.302815	0.22355	914	Resistant	>0.05	FALSE
OncotreePrimaryDisease	Urethral Cancer	0.155095	0.518679	0.302915	0.22355	914	Resistant	>0.05	FALSE
FormulationID	RPMI + 15% FBS + 10 Units/ml recombinant insulin	0.138723	0.514911	0.305555	0.129435	873	Resistant	>0.05	FALSE
OncotreeSubtype	Lung Squamous Cell Carcinoma	0.152139	0.513805	0.306334	0.318312	914	Resistant	>0.05	FALSE
OnboardedMedia	MF-002-006	-0.165534	0.512775	0.307061	0.129435	873	Sensitive	>0.05	FALSE
OncotreeLineage	Lung	0.150716	0.509205	0.309596	0.179578	914	Resistant	>0.05	FALSE
FormulationID	F12 + 10% FBS	0.0834892	0.507896	0.31053	0.129435	873	Resistant	>0.05	FALSE
OncotreeSubtype	High-Grade Serous Ovarian Cancer	0.150791	0.504219	0.313171	0.318312	914	Resistant	>0.05	FALSE
OncotreePrimaryDisease	Epithelioid Sarcoma	0.151687	0.503545	0.313657	0.22355	914	Resistant	>0.05	FALSE
FormulationID	DMEM:F12 + 10%FBS + 20ug/ml insulin + 10ug/ml transferrin + 25nM sodium selenite + 50nM Hydrocortisone + 1ng/ml EGF + 10uM ethanolamine + 10uM phosphorylethanolamine + 100pM triiodothyronine + 0.5% (w/v) BSA (final conc.) + 10mM HEPES + 500uM sodium pyruvate + 2mM Glutamine	0.17748	0.499309	0.316731	0.129435	873	Resistant	>0.05	FALSE
SampleCollectionSite	Unknown	-0.115027	0.493918	0.320688	0.146114	914	Sensitive	>0.05	FALSE
FormulationID	DMEM:F12 + 10% FBS + 2mM Glutamine	0.116865	0.491181	0.322715	0.129435	873	Resistant	>0.05	FALSE
OncotreeSubtype	Lung Adenocarcinoma	0.144471	0.49108	0.32279	0.318312	914	Resistant	>0.05	FALSE
OncotreeSubtype	Pancreatic Adenocarcinoma	0.144579	0.489811	0.323735	0.318312	914	Resistant	>0.05	FALSE
OncotreeSubtype	Hepatocellular Carcinoma	0.146316	0.488737	0.324536	0.318312	914	Resistant	>0.05	FALSE
FormulationID	DMEM + 20% FBS	0.096492	0.488447	0.324753	0.129435	873	Resistant	>0.05	FALSE
OnboardedMedia	MF-015-007	0.0656203	0.488337	0.324835	0.129435	873	Resistant	>0.05	FALSE
FormulationID	McCoy's 5A + 15% FBS	0.133165	0.48768	0.325327	0.129435	873	Resistant	>0.05	FALSE
SampleCollectionSite	lymph_node	-0.0464225	0.485804	0.326735	0.146114	914	Sensitive	>0.05	FALSE
OnboardedMedia	MF-030-001	-0.158694	0.484833	0.327467	0.129435	873	Sensitive	>0.05	FALSE
SampleCollectionSite	endometrium	-0.0503065	0.48249	0.329238	0.146114	914	Sensitive	>0.05	FALSE
OnboardedMedia	MF-020-001	0.0908616	0.477659	0.332921	0.129435	873	Resistant	>0.05	FALSE
FormulationID	L-15 + 10% FBS	0.0844302	0.477082	0.333363	0.129435	873	Resistant	>0.05	FALSE
SampleCollectionSite	abdomen	-0.0944827	0.475641	0.334471	0.146114	914	Sensitive	>0.05	FALSE
OnboardedMedia	MF-001-047	0.110104	0.471919	0.33735	0.129435	873	Resistant	>0.05	FALSE
OncotreeSubtype	Non-Small Cell Lung Cancer	0.147459	0.4677	0.340643	0.318312	914	Resistant	>0.05	FALSE
FormulationID	RPMI + 10% FBS + 2mM Glutamine	0.0766545	0.464169	0.343424	0.129435	873	Resistant	>0.05	FALSE
OnboardedMedia	MF-001-010	-0.152998	0.462034	0.345117	0.129435	873	Sensitive	>0.05	FALSE
FormulationID	RPMI + 25% FBS	0.167329	0.461948	0.345185	0.129435	873	Resistant	>0.05	FALSE
OnboardedMedia	MF-001-014	0.0513792	0.459447	0.347178	0.129435	873	Resistant	>0.05	FALSE
OnboardedMedia	MF-015-001	-0.0400862	0.458614	0.347846	0.129435	873	Sensitive	>0.05	FALSE
OncotreeLineage	Bowel	0.140116	0.458189	0.348186	0.179578	914	Resistant	>0.05	FALSE
OncotreeSubtype	Mucoepidermoid Carcinoma of the Lung	0.192034	0.458164	0.348206	0.318312	914	Resistant	>0.05	FALSE
FormulationID	OCMI-L	-0.110752	0.457601	0.348658	0.129435	873	Sensitive	>0.05	FALSE
OncotreeSubtype	Lung Adenosquamous Carcinoma	0.150254	0.451995	0.353187	0.318312	914	Resistant	>0.05	FALSE
OncotreeSubtype	Small Cell Carcinoma of the Stomach	0.189662	0.450766	0.354188	0.318312	914	Resistant	>0.05	FALSE
OncotreePrimaryDisease	Retinoblastoma	0.139391	0.450417	0.354473	0.22355	914	Resistant	>0.05	FALSE
OnboardedMedia	MF-023-001	0.0326794	0.445224	0.358736	0.129435	873	Resistant	>0.05	FALSE
OnboardedMedia	MF-001-021	-0.0667706	0.444046	0.359711	0.129435	873	Sensitive	>0.05	FALSE
OnboardedMedia	MF-007-010	0.0529496	0.443301	0.360329	0.129435	873	Resistant	>0.05	FALSE
OnboardedMedia	MF-004-002	0.0854516	0.440703	0.362491	0.129435	873	Resistant	>0.05	FALSE
OnboardedMedia	MF-007-009	0.0853515	0.44003	0.363053	0.129435	873	Resistant	>0.05	FALSE
SampleCollectionSite	thyroid	-0.0573946	0.438198	0.364588	0.146114	914	Sensitive	>0.05	FALSE
OncotreeSubtype	Renal Cell Carcinoma	0.13647	0.437666	0.365034	0.318312	914	Resistant	>0.05	FALSE
OnboardedMedia	MF-021-003	0.146585	0.43687	0.365705	0.129435	873	Resistant	>0.05	FALSE
SampleCollectionSite	central_nervous_system	-0.0426586	0.435355	0.366982	0.146114	914	Sensitive	>0.05	FALSE
FormulationID	DMEM:F12 + 5% FBS + 2mM Glutamine	0.159613	0.434299	0.367875	0.129435	873	Resistant	>0.05	FALSE
OncotreeSubtype	Giant Cell Carcinoma of the Lung	0.157614	0.427168	0.373966	0.318312	914	Resistant	>0.05	FALSE
OncotreeLineage	Kidney	0.13303	0.425189	0.375674	0.179578	914	Resistant	>0.05	FALSE
OncotreeSubtype	Colon Adenocarcinoma	0.12944	0.423384	0.377239	0.318312	914	Resistant	>0.05	FALSE
OncotreeLineage	Esophagus/Stomach	0.131542	0.423317	0.377297	0.179578	914	Resistant	>0.05	FALSE
OncotreeSubtype	Breast Ductal Carcinoma In Situ	0.156423	0.422986	0.377584	0.318312	914	Resistant	>0.05	FALSE
OncotreeSubtype	Medullary Thyroid Cancer	0.180012	0.421136	0.379196	0.318312	914	Resistant	>0.05	FALSE
FormulationID	RPMI + 10% FBS + 50uM 2-Mercaptoethanol	0.155553	0.420014	0.380177	0.129435	873	Resistant	>0.05	FALSE
FormulationID	EMEM + 5% FBS	0.154734	0.417153	0.38269	0.129435	873	Resistant	>0.05	FALSE
FormulationID	RPMI + 10% FBS + 2mM Glutamine + 25mM HEPES + 25mM Sodium bicarbonate	0.070318	0.414801	0.384768	0.129435	873	Resistant	>0.05	FALSE
OnboardedMedia	MF-001-004	-0.139902	0.411218	0.387956	0.129435	873	Sensitive	>0.05	FALSE
OncotreeLineage	Thyroid	0.131286	0.406972	0.391767	0.179578	914	Resistant	>0.05	FALSE
SampleCollectionSite	large_intestine	-0.045536	0.398909	0.399108	0.146114	914	Sensitive	>0.05	FALSE
OncotreeSubtype	Renal Clear Cell Carcinoma	0.129217	0.397971	0.399971	0.318312	914	Resistant	>0.05	FALSE
OncotreeLineage	Eye	0.135301	0.394607	0.403082	0.179578	914	Resistant	>0.05	FALSE
OnboardedMedia	MF-006-007	0.135356	0.394097	0.403555	0.129435	873	Resistant	>0.05	FALSE
OncotreeSubtype	SMARCA4-deficient undifferentiated tumor	0.131969	0.392293	0.405235	0.318312	914	Resistant	>0.05	FALSE
FormulationID	F-12K + 10% FBS	0.14683	0.389919	0.407456	0.129435	873	Resistant	>0.05	FALSE
OncotreeLineage	Ovary/Fallopian Tube	0.121006	0.379241	0.417599	0.179578	914	Resistant	>0.05	FALSE
FormulationID	EMEM + 10% FBS + 0.015 mg/ml 5-bromo-2'-deoxyuridine	0.143398	0.378305	0.4185	0.129435	873	Resistant	>0.05	FALSE
OncotreeSubtype	Glioblastoma	0.118082	0.376526	0.420217	0.318312	914	Resistant	>0.05	FALSE
FormulationID	DMEM:F12	-0.14239	0.374915	0.421779	0.129435	873	Sensitive	>0.05	FALSE
OncotreeSubtype	Serous Ovarian Cancer	0.122427	0.374374	0.422305	0.318312	914	Resistant	>0.05	FALSE
OncotreeSubtype	Uterine Adenosquamous Carcinoma	0.133945	0.373781	0.422882	0.318312	914	Resistant	>0.05	FALSE
OncotreeSubtype	Dedifferentiated Chondrosarcoma	0.163687	0.372732	0.423905	0.318312	914	Resistant	>0.05	FALSE
OncotreePrimaryDisease	Embryonal Tumor	0.045141	0.372265	0.424361	0.22355	914	Resistant	>0.05	FALSE
OncotreeSubtype	Endometrial Stromal Sarcoma	0.162444	0.369133	0.427432	0.318312	914	Resistant	>0.05	FALSE
SampleCollectionSite	pericardial_effusion	-0.0771515	0.365933	0.430593	0.146114	914	Sensitive	>0.05	FALSE
OncotreeSubtype	Uveal Melanoma	0.12744	0.365547	0.430976	0.318312	914	Resistant	>0.05	FALSE
OncotreeSubtype	Breast Invasive Carcinoma, NOS	0.139211	0.364242	0.432273	0.318312	914	Resistant	>0.05	FALSE
OncotreeSubtype	Larynx Squamous Cell Carcinoma	0.122377	0.362754	0.433757	0.318312	914	Resistant	>0.05	FALSE
OncotreeSubtype	Oropharynx Squamous Cell Carcinoma	0.15879	0.35863	0.437895	0.318312	914	Resistant	>0.05	FALSE
OnboardedMedia	MF-001-019	0.0727198	0.358194	0.438335	0.129435	873	Resistant	>0.05	FALSE
OncotreeSubtype	Esophageal Squamous Cell Carcinoma	0.114133	0.357152	0.439387	0.318312	914	Resistant	>0.05	FALSE
SampleCollectionSite	small_intestine	-0.121703	0.355893	0.440663	0.146114	914	Sensitive	>0.05	FALSE
OncotreePrimaryDisease	Hodgkin Lymphoma	0.0835444	0.353898	0.442693	0.22355	914	Resistant	>0.05	FALSE
OncotreePrimaryDisease	Rhabdomyosarcoma	0.0387018	0.351019	0.445637	0.22355	914	Resistant	>0.05	FALSE
OncotreeLineage	CNS/Brain	0.112971	0.348803	0.447916	0.179578	914	Resistant	>0.05	FALSE
OnboardedMedia	MF-008-001	-0.0711104	0.348205	0.448533	0.129435	873	Sensitive	>0.05	FALSE
OncotreePrimaryDisease	Ampullary Carcinoma	-0.060699	0.347448	0.449316	0.22355	914	Sensitive	>0.05	FALSE
OncotreeSubtype	Ampullary Carcinoma	-0.122087	0.34623	0.450578	0.318312	914	Sensitive	>0.05	FALSE
SampleCollectionSite	stomach	-0.0520956	0.345197	0.451651	0.146114	914	Sensitive	>0.05	FALSE
OnboardedMedia	MF-001-041	0.12171	0.344302	0.452583	0.129435	873	Resistant	>0.05	FALSE
FormulationID	MEM + 10% FBS + 2mM Glutamine + 100uM NEAA	0.0883446	0.342308	0.454665	0.129435	873	Resistant	>0.05	FALSE
OncotreeSubtype	Poorly Differentiated Thyroid Cancer	0.152852	0.341785	0.455213	0.318312	914	Resistant	>0.05	FALSE
OncotreeLineage	Bladder/Urinary Tract	0.111618	0.339831	0.457266	0.179578	914	Resistant	>0.05	FALSE
OncotreeSubtype	Merkel Cell Carcinoma	0.121224	0.32953	0.468242	0.318312	914	Resistant	>0.05	FALSE
FormulationID	EMEM + 20% FBS	-0.0980535	0.32896	0.468857	0.129435	873	Sensitive	>0.05	FALSE
Sex	Male	0.00793366	0.328941	0.468877	0.000606863	914	Resistant	>0.05	FALSE
FormulationID	RPMI + 20% FBS + 3mM Glutamine	0.0975439	0.326822	0.47117	0.129435	873	Resistant	>0.05	FALSE
OnboardedMedia	MF-007-008	-0.0826038	0.326426	0.4716	0.129435	873	Sensitive	>0.05	FALSE
OncotreeSubtype	Invasive Breast Carcinoma	0.108265	0.325746	0.472339	0.318312	914	Resistant	>0.05	FALSE
OncotreeSubtype	Small Cell Carcinoma of the Ovary	-0.146587	0.324319	0.473894	0.318312	914	Sensitive	>0.05	FALSE
FormulationID	RPMI + 10% FBS + 100uM NEAA + 20mM HEPES	-0.126911	0.324254	0.473964	0.129435	873	Sensitive	>0.05	FALSE
OncotreeLineage	Uterus	0.107146	0.323631	0.474645	0.179578	914	Resistant	>0.05	FALSE
OncotreePrimaryDisease	Myeloproliferative Neoplasms	0.0378274	0.321293	0.477207	0.22355	914	Resistant	>0.05	FALSE
OnboardedMedia	MF-027-001	-0.0665041	0.320157	0.478457	0.129435	873	Sensitive	>0.05	FALSE
FormulationID	William's E medium + 10% FBS	0.0718356	0.316346	0.482674	0.129435	873	Resistant	>0.05	FALSE
OncotreeSubtype	Anaplastic Thyroid Cancer	0.10925	0.31457	0.484652	0.318312	914	Resistant	>0.05	FALSE
FormulationID	RPMI + 10% FBS + 2ug/ml Insulin	0.0945239	0.314253	0.485006	0.129435	873	Resistant	>0.05	FALSE
FormulationID	DMEM + 15% FBS + 2mM Glutamine	0.123389	0.313081	0.486317	0.129435	873	Resistant	>0.05	FALSE
OnboardedMedia	MF-002-026	-0.112793	0.313037	0.486366	0.129435	873	Sensitive	>0.05	FALSE
OncotreeSubtype	Squamous Cell Carcinoma of the Vulva/Vagina	-0.141468	0.310274	0.48947	0.318312	914	Sensitive	>0.05	FALSE
OncotreeSubtype	Primitive Neuroectodermal Tumor	-0.115005	0.3086	0.49136	0.318312	914	Sensitive	>0.05	FALSE
OncotreeSubtype	Mature T and NK Neoplasms	0.139877	0.305952	0.494365	0.318312	914	Resistant	>0.05	FALSE
SampleCollectionSite	oesophagus	-0.0365796	0.305353	0.495048	0.146114	914	Sensitive	>0.05	FALSE
OncotreeSubtype	Bladder Urothelial Carcinoma	0.100272	0.304255	0.496301	0.318312	914	Resistant	>0.05	FALSE
OncotreeSubtype	Large Cell Lung Carcinoma	0.103241	0.304147	0.496424	0.318312	914	Resistant	>0.05	FALSE
FormulationID	RPMI + 10% FBS + 2 mM Glutamine + 1x NEAA + 1 mM sodium pyruvate	0.119196	0.299946	0.50125	0.129435	873	Resistant	>0.05	FALSE
FormulationID	MEM + 10% FBS + 4mM Glutamine + 1mM Sodium pyruvate + 2x MEM NEAA + EAA	-0.119107	0.29967	0.501569	0.129435	873	Sensitive	>0.05	FALSE
OncotreeSubtype	Choriocarcinoma	-0.116824	0.29255	0.509859	0.318312	914	Sensitive	>0.05	FALSE
FormulationID	IMDM + 20% FBS + 1.5g/L NaCO3	-0.116405	0.291307	0.51132	0.129435	873	Sensitive	>0.05	FALSE
OncotreeSubtype	Immortalized Embyonic Kidney Cells	0.1344	0.291225	0.511417	0.318312	914	Resistant	>0.05	FALSE
OncotreeSubtype	Anaplastic Large-Cell Lymphoma ALK Positive	0.103401	0.288801	0.51428	0.318312	914	Resistant	>0.05	FALSE
OncotreeSubtype	Sarcoma, NOS	0.132467	0.286083	0.517508	0.318312	914	Resistant	>0.05	FALSE
FormulationID	RPMI:F12 (1:1) + 10% FBS	0.0757344	0.282711	0.521542	0.129435	873	Resistant	>0.05	FALSE
OncotreeSubtype	Endometrial Carcinoma	0.0947993	0.281766	0.522678	0.318312	914	Resistant	>0.05	FALSE
OncotreePrimaryDisease	Bladder Squamous Cell Carcinoma	0.0689246	0.278599	0.526503	0.22355	914	Resistant	>0.05	FALSE
OncotreeLineage	Ampulla of Vater	-0.104339	0.277772	0.527506	0.179578	914	Sensitive	>0.05	FALSE
FormulationID	L-15 + 10% FBS + 2mM Glutamine	0.110791	0.274175	0.531894	0.129435	873	Resistant	>0.05	FALSE
FormulationID	EMEM + 10% FBS + 2mM Glutamine + 100uM NEAA	0.0551614	0.27276	0.53363	0.129435	873	Resistant	>0.05	FALSE
OncotreeSubtype	B-Lymphoblastic Leukemia/Lymphoma with t(1;19)(q23;p13.3);TCF3-PBX1	-0.103678	0.271644	0.535003	0.318312	914	Sensitive	>0.05	FALSE
SampleCollectionSite	prostate	-0.0716815	0.270874	0.535953	0.146114	914	Sensitive	>0.05	FALSE
OncotreeSubtype	B-Lymphoblastic Leukemia/Lymphoma with t(v;11q23.3);KMT2A Rearranged	-0.109211	0.269368	0.537814	0.318312	914	Sensitive	>0.05	FALSE
OncotreeSubtype	Hepatoblastoma	0.10878	0.268074	0.539419	0.318312	914	Resistant	>0.05	FALSE
OnboardedMedia	MF-007-020	0.0988654	0.266202	0.541749	0.129435	873	Resistant	>0.05	FALSE
OncotreeLineage	Bone	0.0909976	0.264345	0.54407	0.179578	914	Resistant	>0.05	FALSE
FormulationID	RPMI + 15% FBS	0.0528573	0.263845	0.544696	0.129435	873	Resistant	>0.05	FALSE
OncotreePrimaryDisease	Non-Hodgkin Lymphoma	0.0481545	0.260943	0.548348	0.22355	914	Resistant	>0.05	FALSE
SampleCollectionSite	kidney	-0.032532	0.259676	0.549951	0.146114	914	Sensitive	>0.05	FALSE
OncotreeLineage	Vulva/Vagina	-0.12372	0.256757	0.553659	0.179578	914	Sensitive	>0.05	FALSE
OncotreeSubtype	Stomach Adenocarcinoma	0.0882304	0.255702	0.555006	0.318312	914	Resistant	>0.05	FALSE
OncotreeLineage	Peripheral Nervous System	0.089569	0.255203	0.555644	0.179578	914	Resistant	>0.05	FALSE
OncotreeSubtype	Brenner Tumor, Malignant	0.120285	0.254347	0.55674	0.318312	914	Resistant	>0.05	FALSE
OncotreeSubtype	Follicular Thyroid Cancer	0.0945332	0.252535	0.559068	0.318312	914	Resistant	>0.05	FALSE
OnboardedMedia	MF-004-007	-0.066187	0.248686	0.564045	0.129435	873	Sensitive	>0.05	FALSE
OncotreePrimaryDisease	Mature B-Cell Neoplasms	-0.022151	0.247144	0.566052	0.22355	914	Sensitive	>0.05	FALSE
OnboardedMedia	MF-003-002	-0.0928204	0.246622	0.566733	0.129435	873	Sensitive	>0.05	FALSE
OncotreeSubtype	Renal Medullary Carcinoma	0.11709	0.246212	0.567268	0.318312	914	Resistant	>0.05	FALSE
FormulationID	RPMI:EMEM (1:1) + 10% FBS	0.100786	0.244451	0.569573	0.129435	873	Resistant	>0.05	FALSE
OncotreeLineage	Fibroblast	0.118453	0.243621	0.570662	0.179578	914	Resistant	>0.05	FALSE
OncotreePrimaryDisease	Mixed Cervical Carcinoma	0.0848139	0.241769	0.5731	0.22355	914	Resistant	>0.05	FALSE
OncotreeSubtype	Small Cell Lung Cancer	0.0832215	0.241201	0.57385	0.318312	914	Resistant	>0.05	FALSE
FormulationID	DMEM:RPMI (1:1) + 10% FBS	0.0996336	0.241091	0.573996	0.129435	873	Resistant	>0.05	FALSE
FormulationID	MEM + 15% FBS	0.0760695	0.240989	0.574131	0.129435	873	Resistant	>0.05	FALSE
OncotreeLineage	Prostate	0.0889601	0.238743	0.577108	0.179578	914	Resistant	>0.05	FALSE
OncotreeSubtype	Medulloblastoma	0.0930915	0.238454	0.577492	0.318312	914	Resistant	>0.05	FALSE
OncotreeSubtype	Hepatocellular Carcinoma plus Intrahepatic Cholangiocarcinoma	0.113779	0.237867	0.578273	0.318312	914	Resistant	>0.05	FALSE
OncotreeSubtype	Hypopharynx Squamous Cell Carcinoma	0.0916522	0.234042	0.583389	0.318312	914	Resistant	>0.05	FALSE
FormulationID	EMEM + 10% FBS + 100uM NEAA	0.0971119	0.233791	0.583726	0.129435	873	Resistant	>0.05	FALSE
OnboardedMedia	MF-001-030	0.0887147	0.233579	0.584011	0.129435	873	Resistant	>0.05	FALSE
OnboardedMedia	MF-001-008	-0.088478	0.232833	0.585014	0.129435	873	Sensitive	>0.05	FALSE
FormulationID	IMDM + 20% FBS	0.0638215	0.229825	0.589081	0.129435	873	Resistant	>0.05	FALSE
OncotreeSubtype	Acute Myeloid Leukemia	-0.0803733	0.229116	0.590043	0.318312	914	Sensitive	>0.05	FALSE
OncotreeSubtype	Papillary Thyroid Cancer	0.109497	0.227197	0.592657	0.318312	914	Resistant	>0.05	FALSE
OncotreeSubtype	Prostate Adenocarcinoma	0.0844074	0.225892	0.59444	0.318312	914	Resistant	>0.05	FALSE
OncotreePrimaryDisease	Squamous Cell Carcinoma of the Vulva/Vagina	-0.0800801	0.225706	0.594694	0.22355	914	Sensitive	>0.05	FALSE
FormulationID	AlphaMEM + 20% FBS	-0.0933588	0.223047	0.598347	0.129435	873	Sensitive	>0.05	FALSE
OnboardedMedia	MF-001-042	0.0601079	0.221583	0.600368	0.129435	873	Resistant	>0.05	FALSE
OncotreeSubtype	B-Lymphoblastic Leukemia/Lymphoma with t(9;22)(q34.1;q11.2);BCR-ABL1	-0.106542	0.219915	0.602677	0.318312	914	Sensitive	>0.05	FALSE
OncotreeSubtype	Cutaneous Squamous Cell Carcinoma	0.0841865	0.219784	0.602859	0.318312	914	Resistant	>0.05	FALSE
OnboardedMedia	MF-007-018	-0.0487577	0.219481	0.60328	0.129435	873	Sensitive	>0.05	FALSE
OnboardedMedia	MF-001-017	-0.0257575	0.219448	0.603326	0.129435	873	Sensitive	>0.05	FALSE
FormulationID	RPMI:EMEM (1:1) + 10% FBS + 2 mM L-glutamine + 1x insulin-transferrin-sodium selenite	0.0918474	0.21876	0.604283	0.129435	873	Resistant	>0.05	FALSE
OnboardedMedia	MF-019-001	-0.0832406	0.216509	0.607423	0.129435	873	Sensitive	>0.05	FALSE
OnboardedMedia	MF-006-014	-0.0826834	0.214792	0.609829	0.129435	873	Sensitive	>0.05	FALSE
OncotreePrimaryDisease	Gestational Trophoblastic Disease	-0.0554362	0.214349	0.610452	0.22355	914	Sensitive	>0.05	FALSE
OncotreeSubtype	Mucinous Stomach Adenocarcinoma	0.104142	0.214052	0.610869	0.318312	914	Resistant	>0.05	FALSE
SampleCollectionSite	salivary_gland	-0.0802386	0.213845	0.61116	0.146114	914	Sensitive	>0.05	FALSE
OncotreeSubtype	High-Grade B-Cell Lymphoma, with MYC and BCL2 and/or BCL6 Rearrangements	-0.102521	0.210115	0.616431	0.318312	914	Sensitive	>0.05	FALSE
OnboardedMedia	MF-007-024	0.080998	0.209621	0.617133	0.129435	873	Resistant	>0.05	FALSE
OncotreeSubtype	Fibroblast	0.100705	0.205729	0.622689	0.318312	914	Resistant	>0.05	FALSE
OnboardedMedia	MF-002-002	0.0399856	0.205414	0.62314	0.129435	873	Resistant	>0.05	FALSE
FormulationID	DMEM + 10% FBS + 2mM glutamine + 500uM pyruvate	-0.0869196	0.204944	0.623815	0.129435	873	Sensitive	>0.05	FALSE
FormulationID	MCDB 105:Medium 199 (1:1) + 15% FBS + 1.5g/l Sodium bicarbonate	0.0579435	0.204932	0.623832	0.129435	873	Resistant	>0.05	FALSE
OncotreeSubtype	Activated B-cell Type	-0.0869095	0.204884	0.623901	0.318312	914	Sensitive	>0.05	FALSE
OnboardedMedia	MF-006-005	-0.056111	0.204251	0.624812	0.129435	873	Sensitive	>0.05	FALSE
OncotreeSubtype	Rectal Adenocarcinoma	0.0764008	0.204109	0.625016	0.318312	914	Resistant	>0.05	FALSE
OnboardedMedia	MF-005-002	-0.0355415	0.203557	0.625811	0.129435	873	Sensitive	>0.05	FALSE
FormulationID	DMEM + 10% FBS + 2mM Glutamine + 0.4ug/ml Hydrocortisone	-0.0574343	0.202813	0.626884	0.129435	873	Sensitive	>0.05	FALSE
OncotreeSubtype	Neuroblastoma	0.0718213	0.200935	0.6296	0.318312	914	Resistant	>0.05	FALSE
OncotreeSubtype	Uterine Carcinosarcoma/Uterine Malignant Mixed Mullerian Tumor	0.0778857	0.200479	0.630261	0.318312	914	Resistant	>0.05	FALSE
OnboardedMedia	MF-015-003	-0.0777332	0.199702	0.631391	0.129435	873	Sensitive	>0.05	FALSE
OncotreeSubtype	Uterine Sarcoma/Mesenchymal	0.0976389	0.198378	0.633318	0.318312	914	Resistant	>0.05	FALSE
OnboardedMedia	MF-023-002	0.0545499	0.197586	0.634474	0.129435	873	Resistant	>0.05	FALSE
OnboardedMedia	MF-001-006	0.0769384	0.197306	0.634883	0.129435	873	Resistant	>0.05	FALSE
FormulationID	RPMI:EMEM (1:1) + 20% FBS	0.0840579	0.197034	0.635282	0.129435	873	Resistant	>0.05	FALSE
OncotreeSubtype	Pleural Mesothelioma, Sarcomatoid Type	0.0969096	0.196641	0.635857	0.318312	914	Resistant	>0.05	FALSE
OnboardedMedia	MF-006-008	-0.0766271	0.19637	0.636253	0.129435	873	Sensitive	>0.05	FALSE
OnboardedMedia	MF-015-006	0.0761193	0.194845	0.638491	0.129435	873	Resistant	>0.05	FALSE
FormulationID	EMEM + 10% FBS	0.0385285	0.190663	0.64467	0.129435	873	Resistant	>0.05	FALSE
OncotreeSubtype	Urethral Urothelial Carcinoma	0.0937075	0.189058	0.647056	0.318312	914	Resistant	>0.05	FALSE
FormulationID	IMDM:Opti-MEM (1:1) + 20% FBS	-0.0800795	0.186173	0.65137	0.129435	873	Sensitive	>0.05	FALSE
OnboardedMedia	MF-015-002	-0.0234534	0.186135	0.651426	0.129435	873	Sensitive	>0.05	FALSE
SampleCollectionSite	eye	-0.0710773	0.18546	0.652439	0.146114	914	Sensitive	>0.05	FALSE
OncotreeSubtype	Uterine Leiomyosarcoma	0.0798181	0.185436	0.652476	0.318312	914	Resistant	>0.05	FALSE
FormulationID	DMEM:F12 + 20% FBS	0.0603881	0.183432	0.655492	0.129435	873	Resistant	>0.05	FALSE
OncotreeSubtype	Splenic Marginal Zone Lymphoma	-0.0911716	0.183108	0.655982	0.318312	914	Sensitive	>0.05	FALSE
OncotreeSubtype	Gallbladder Adenocarcinoma, NOS	0.0702555	0.182006	0.657649	0.318312	914	Resistant	>0.05	FALSE
OncotreeSubtype	Epithelioid Sarcoma	0.0902993	0.181073	0.659064	0.318312	914	Resistant	>0.05	FALSE
OnboardedMedia	MF-001-054	-0.0712579	0.180407	0.660075	0.129435	873	Sensitive	>0.05	FALSE
OnboardedMedia	MF-010-001	-0.0711809	0.18018	0.660419	0.129435	873	Sensitive	>0.05	FALSE
OncotreeLineage	Head and Neck	0.0655889	0.180021	0.660662	0.179578	914	Resistant	>0.05	FALSE
OnboardedMedia	MF-002-003	0.0207422	0.178802	0.662519	0.129435	873	Resistant	>0.05	FALSE
OncotreeSubtype	Esophageal Adenocarcinoma	0.0703396	0.177989	0.66376	0.318312	914	Resistant	>0.05	FALSE
OnboardedMedia	MF-007-026	-0.0702615	0.177482	0.664535	0.129435	873	Sensitive	>0.05	FALSE
FormulationID	RPMI + 10% FBS + 30 mg/L Proline + 35 mg/L Cystine + 3.57 g/L HEPES +15 mg/L Hypoxanthine +1 mg/L ATP +10 mg/L Adenine + 1 mg/L Thymidine	0.0766599	0.176963	0.665329	0.129435	873	Resistant	>0.05	FALSE
OncotreeSubtype	Chronic Lymphocytic Leukemia/Small Lymphocytic Lymphoma	-0.0872361	0.173969	0.669933	0.318312	914	Sensitive	>0.05	FALSE
OncotreeSubtype	Rhabdoid Cancer	0.0666106	0.173917	0.670012	0.318312	914	Resistant	>0.05	FALSE
OncotreeSubtype	Diffuse Type Stomach Adenocarcinoma	0.0710815	0.173555	0.670571	0.318312	914	Resistant	>0.05	FALSE
OncotreeSubtype	Chronic Eosinophilic Leukemia, NOS	0.086493	0.172256	0.67258	0.318312	914	Resistant	>0.05	FALSE
OnboardedMedia	MF-028-001	0.0682151	0.171513	0.673732	0.129435	873	Resistant	>0.05	FALSE
FormulationID	IMDM + 10% FBS + 2mM Glutamine	0.0430732	0.171486	0.673774	0.129435	873	Resistant	>0.05	FALSE
FormulationID	RPMI + 10% FBS + 2mM Glutamine + 2mM Sodium pyruvate	-0.0743836	0.170898	0.674687	0.129435	873	Sensitive	>0.05	FALSE
OncotreeSubtype	Leiomyosarcoma	0.0739893	0.169826	0.676354	0.318312	914	Resistant	>0.05	FALSE
OnboardedMedia	MF-007-002	0.0382504	0.16527	0.683487	0.129435	873	Resistant	>0.05	FALSE
OncotreePrimaryDisease	T-Lymphoblastic Leukemia/Lymphoma	0.0234871	0.162103	0.68849	0.22355	914	Resistant	>0.05	FALSE
OnboardedMedia	MF-015-012	0.0647835	0.161614	0.689265	0.129435	873	Resistant	>0.05	FALSE
FormulationID	DMEM:F12 + 10% FBS + 2mM Glutamine + 500ng/ml Sodium hydrocortisone succinate	-0.0408417	0.161295	0.689771	0.129435	873	Sensitive	>0.05	FALSE
FormulationID	RPMI + 10% FBS + 1mM Sodium pyruvate	0.0692404	0.157382	0.696015	0.129435	873	Resistant	>0.05	FALSE
OnboardedMedia	MF-015-014	-0.0628496	0.156097	0.698077	0.129435	873	Sensitive	>0.05	FALSE
SampleCollectionSite	breast	-0.0238879	0.155173	0.699564	0.146114	914	Sensitive	>0.05	FALSE
OncotreeSubtype	Mature B-Cell Neoplasms	-0.0642696	0.154573	0.70053	0.318312	914	Sensitive	>0.05	FALSE
OncotreeSubtype	Pleural Mesothelioma, Biphasic Type	0.0680217	0.154194	0.701143	0.318312	914	Resistant	>0.05	FALSE
OncotreeSubtype	Papillary Renal Cell Carcinoma	0.0679658	0.154049	0.701376	0.318312	914	Resistant	>0.05	FALSE
OncotreeLineage	Biliary Tract	0.0574538	0.153945	0.701544	0.179578	914	Resistant	>0.05	FALSE
OncotreeSubtype	Retinoblastoma	0.0780038	0.152981	0.703102	0.318312	914	Resistant	>0.05	FALSE
OncotreeSubtype	Cervical Adenocarcinoma	0.0675169	0.152887	0.703255	0.318312	914	Resistant	>0.05	FALSE
PatientRace	black_or_african_american	0.0152743	0.149595	0.708606	0.000678852	396	Resistant	>0.05	FALSE
OncotreeSubtype	Hairy Cell Leukemia	-0.07553	0.147465	0.712091	0.318312	914	Sensitive	>0.05	FALSE
FormulationID	AlphaMEM + 5% FBS + 1X Insulin-Transferrin-Selenium	0.0652028	0.146953	0.71293	0.129435	873	Resistant	>0.05	FALSE
OncotreeSubtype	Germinal Center B-Cell Type	0.0750926	0.146494	0.713684	0.318312	914	Resistant	>0.05	FALSE
FormulationID	IMDM + 10% FBS	-0.0336507	0.145566	0.71521	0.129435	873	Sensitive	>0.05	FALSE
OncotreeSubtype	Mantle Cell Lymphoma	0.0630832	0.141522	0.721902	0.318312	914	Resistant	>0.05	FALSE
OncotreeSubtype	Plasma Cell Myeloma	0.0519026	0.138209	0.72743	0.318312	914	Resistant	>0.05	FALSE
OnboardedMedia	MF-004-005	-0.0564479	0.138147	0.727533	0.129435	873	Sensitive	>0.05	FALSE
FormulationID	RPMI + 10% FBS + 2mM Glutamine + 25mM HEPES	-0.0612872	0.136993	0.729469	0.129435	873	Sensitive	>0.05	FALSE
PrimaryOrMetastasis	Unknown	-0.0395053	0.135975	0.73118	0.00203806	843	Sensitive	>0.05	FALSE
OncotreeSubtype	Alveolar Rhabdomyosarcoma	0.052916	0.135298	0.732322	0.318312	914	Resistant	>0.05	FALSE
OncotreeLineage	Soft Tissue	0.0504362	0.132732	0.736662	0.179578	914	Resistant	>0.05	FALSE
OncotreePrimaryDisease	Meningothelial Tumor	0.0498951	0.130619	0.740255	0.22355	914	Resistant	>0.05	FALSE
SampleCollectionSite	pancreas	0.0175443	0.126606	0.747127	0.146114	914	Resistant	>0.05	FALSE
FormulationID	EMEM + 10% FBS + 0.01 mg/ml recombinant insulin	0.0555807	0.122744	0.7538	0.129435	873	Resistant	>0.05	FALSE
OnboardedMedia	MF-001-048	-0.0505991	0.122166	0.754804	0.129435	873	Sensitive	>0.05	FALSE
OncotreeSubtype	Endometrioid Ovarian Cancer	0.0487261	0.120008	0.758564	0.318312	914	Resistant	>0.05	FALSE
OncotreeSubtype	Oligodendroglioma	0.0610079	0.115982	0.765629	0.318312	914	Resistant	>0.05	FALSE
OnboardedMedia	MF-011-003	-0.0476432	0.11424	0.768706	0.129435	873	Sensitive	>0.05	FALSE
FormulationID	DMEM:F12 + 5% FBS + 2mM Glutamine + 5ug/ml Insulin + 0.01mg/ml Transferrin + 30nM Selenium + 10mM HEPES + 10nM Hydrocortisone + 10nM Beta estradiol	0.0515431	0.112852	0.771165	0.129435	873	Resistant	>0.05	FALSE
OncotreePrimaryDisease	Adrenocortical Carcinoma	0.0436397	0.112467	0.77185	0.22355	914	Resistant	>0.05	FALSE
OncotreeLineage	Cervix	0.0440243	0.111298	0.773931	0.179578	914	Resistant	>0.05	FALSE
OncotreeSubtype	Adenosquamous Carcinoma of the Pancreas	0.0507692	0.110958	0.774537	0.318312	914	Resistant	>0.05	FALSE
OncotreePrimaryDisease	Fibrosarcoma	0.0428416	0.110189	0.77591	0.22355	914	Resistant	>0.05	FALSE
OncotreeSubtype	Embryonal Rhabdomyosarcoma	-0.0444348	0.110026	0.7762	0.318312	914	Sensitive	>0.05	FALSE
FormulationID	DMEM:F12 + 20ug/ml insulin + 10ug/ml transferrin + 25nM sodium selenite + 50nM Hydrocortisone + 1ng/ml EGF + 10uM ethanolamine + 10uM phosphorylethanolamine + 100pM triiodothyronine + 0.5% (w/v) BSA (final conc.) + 10mM HEPES + 500uM sodium pyruvate + 2mM Glutamine	0.0498409	0.108729	0.778522	0.129435	873	Resistant	>0.05	FALSE
OncotreeSubtype	Gallbladder Cancer	0.0575542	0.108719	0.77854	0.318312	914	Resistant	>0.05	FALSE
OnboardedMedia	MF-002-015	0.0447747	0.106644	0.782269	0.129435	873	Resistant	>0.05	FALSE
OncotreeSubtype	Intrahepatic Cholangiocarcinoma	0.0400755	0.104045	0.786964	0.318312	914	Resistant	>0.05	FALSE
OnboardedMedia	MF-002-009	0.0178773	0.10322	0.78846	0.129435	873	Resistant	>0.05	FALSE
OncotreeSubtype	Well-Differentiated Liposarcoma	0.0436585	0.100243	0.793884	0.318312	914	Resistant	>0.05	FALSE
FormulationID	DMEM:F12 + 10% FBS + 100uM NEAA	0.029857	0.0966472	0.800484	0.129435	873	Resistant	>0.05	FALSE
OnboardedMedia	MF-001-052	0.0405809	0.0957083	0.802217	0.129435	873	Resistant	>0.05	FALSE
OncotreeSubtype	T-Lymphoblastic Leukemia/Lymphoma	-0.0379004	0.0948634	0.803779	0.318312	914	Sensitive	>0.05	FALSE
SampleCollectionSite	uvea	-0.0216409	0.0943444	0.80474	0.146114	914	Sensitive	>0.05	FALSE
PatientRace	unknown	-0.0296446	0.0931745	0.806911	0.000678852	396	Sensitive	>0.05	FALSE
OnboardedMedia	MF-002-022	-0.039573	0.09311	0.807031	0.129435	873	Sensitive	>0.05	FALSE
OncotreeSubtype	Immortalized Cholangiocyte, Highly Differentiated	-0.0497742	0.092673	0.807843	0.318312	914	Sensitive	>0.05	FALSE
OncotreeSubtype	Burkitt Lymphoma	0.0402318	0.0916555	0.809738	0.318312	914	Resistant	>0.05	FALSE
SampleCollectionSite	pleura	-0.0190757	0.089828	0.813152	0.146114	914	Sensitive	>0.05	FALSE
OncotreeLineage	Lymphoid	-0.0342756	0.0874757	0.817569	0.179578	914	Sensitive	>0.05	FALSE
OnboardedMedia	MF-001-005	-0.00829676	0.0842534	0.823657	0.129435	873	Sensitive	>0.05	FALSE
OncotreeSubtype	Chronic Myeloid Leukemia, BCR-ABL1+	-0.0335649	0.0839347	0.824262	0.318312	914	Sensitive	>0.05	FALSE
OnboardedMedia	MF-044-001	-0.0206712	0.0832278	0.825605	0.129435	873	Sensitive	>0.05	FALSE
FormulationID	DMEM + 15% FBS	0.0390417	0.0832146	0.82563	0.129435	873	Resistant	>0.05	FALSE
OncotreeSubtype	Sezary Syndrome	-0.0444201	0.0818803	0.82817	0.318312	914	Sensitive	>0.05	FALSE
OncotreeSubtype	Oral Cavity Squamous Cell Carcinoma	0.030032	0.0766351	0.838233	0.318312	914	Resistant	>0.05	FALSE
OncotreeLineage	Myeloid	-0.0298843	0.0746917	0.841993	0.179578	914	Sensitive	>0.05	FALSE
OnboardedMedia	MF-021-002	0.0321764	0.0743932	0.842572	0.129435	873	Resistant	>0.05	FALSE
FormulationID	DMEM + 10% FBS + 2mM Glutamine + 1mM Sodium pyruvate + 1mM NEAA	-0.0341781	0.0720837	0.847064	0.129435	873	Sensitive	>0.05	FALSE
OncotreeSubtype	Extrarenal Rhabdoid Cancer	0.0295305	0.0712886	0.848616	0.318312	914	Resistant	>0.05	FALSE
OnboardedMedia	MF-002-001	0.00320318	0.0668213	0.857391	0.129435	873	Resistant	>0.05	FALSE
OnboardedMedia	MF-007-014	-0.0287739	0.0659897	0.859034	0.129435	873	Sensitive	>0.05	FALSE
FormulationID	RPMI:F12 (1:1) + 20% FBS	0.0309715	0.0648661	0.861259	0.129435	873	Resistant	>0.05	FALSE
OncotreeSubtype	Ewing Sarcoma	0.0249447	0.0623519	0.86626	0.318312	914	Resistant	>0.05	FALSE
OnboardedMedia	MF-007-025	-0.0270717	0.061834	0.867293	0.129435	873	Sensitive	>0.05	FALSE
FormulationID	MEM + 20% FBS + 2mM Glutamine + 100uM NEAA	0.0225038	0.0615067	0.867947	0.129435	873	Resistant	>0.05	FALSE
OnboardedMedia	MF-001-022	0.0189292	0.0610046	0.868951	0.129435	873	Resistant	>0.05	FALSE
OncotreeSubtype	Extrahepatic Cholangiocarcinoma	0.0249551	0.0589096	0.873153	0.318312	914	Resistant	>0.05	FALSE
OnboardedMedia	MF-007-019	-0.0182267	0.0586014	0.873773	0.129435	873	Sensitive	>0.05	FALSE
FormulationID	RPMI + 10% FBS + 2ng/ml hG-CSF	0.0280156	0.0582975	0.874385	0.129435	873	Resistant	>0.05	FALSE
OnboardedMedia	MF-005-004	-0.0147932	0.0581394	0.874703	0.129435	873	Sensitive	>0.05	FALSE
FormulationID	IMDM + 20% FBS + 4mM Glutamine + 1x Insulin-Transferrin-Selenium	0.0140827	0.056192	0.878634	0.129435	873	Resistant	>0.05	FALSE
OncotreeSubtype	B-Lymphoblastic Leukemia/Lymphoma	0.0254687	0.0560813	0.878858	0.318312	914	Resistant	>0.05	FALSE
OncotreeSubtype	Atypical Teratoid/Rhabdoid Tumor	-0.0241808	0.0549285	0.881194	0.318312	914	Sensitive	>0.05	FALSE
OnboardedMedia	MF-015-010	-0.023034	0.0521053	0.886941	0.129435	873	Sensitive	>0.05	FALSE
OnboardedMedia	MF-001-045	0.0159092	0.0507505	0.889712	0.129435	873	Resistant	>0.05	FALSE
OncotreeSubtype	Cervical Squamous Cell Carcinoma	0.0211313	0.0503664	0.890499	0.318312	914	Resistant	>0.05	FALSE
OnboardedMedia	MF-041-001	0.0221718	0.0500509	0.891146	0.129435	873	Resistant	>0.05	FALSE
PatientRace	caucasian	-0.00247453	0.0489578	0.893392	0.000678852	396	Sensitive	>0.05	FALSE
OnboardedMedia	MF-009-001	0.0210189	0.047317	0.896774	0.129435	873	Resistant	>0.05	FALSE
FormulationID	F12 + 5% FBS + 5ug/ml Insulin + 10mM HEPES + 1ug/ml Hydrocortisone	0.0221668	0.0455382	0.900455	0.129435	873	Resistant	>0.05	FALSE
OncotreeSubtype	Hodgkin Lymphoma	0.022157	0.0455106	0.900512	0.318312	914	Resistant	>0.05	FALSE
OncotreeSubtype	Adult T-Cell Leukemia/Lymphoma	0.0194241	0.0445633	0.902478	0.318312	914	Resistant	>0.05	FALSE
OncotreeSubtype	Gliosarcoma	-0.0215054	0.0441089	0.903423	0.318312	914	Sensitive	>0.05	FALSE
OnboardedMedia	MF-004-001	0.00487443	0.0440625	0.903519	0.129435	873	Resistant	>0.05	FALSE
OnboardedMedia	MF-021-001	0.00581542	0.0425844	0.9066	0.129435	873	Resistant	>0.05	FALSE
FormulationID	RPMI + 20% FBS + 2mM Glutamine	0.0118442	0.0419911	0.907839	0.129435	873	Resistant	>0.05	FALSE
OncotreeSubtype	Mixed Cervical Carcinoma	0.0234264	0.0415001	0.908866	0.318312	914	Resistant	>0.05	FALSE
OnboardedMedia	MF-015-004	0.0184971	0.0413879	0.909101	0.129435	873	Resistant	>0.05	FALSE
OnboardedMedia	MF-006-002	0.00972991	0.0374438	0.917395	0.129435	873	Resistant	>0.05	FALSE
FormulationID	EMEM:F12 + 10% FBS	0.0121107	0.0369911	0.918351	0.129435	873	Resistant	>0.05	FALSE
OnboardedMedia	MF-022-001	-0.00677911	0.0334405	0.92589	0.129435	873	Sensitive	>0.05	FALSE
FormulationID	F12 + 20% FBS	0.0124277	0.0329953	0.92684	0.129435	873	Resistant	>0.05	FALSE
OncotreeSubtype	Fibrosarcoma	-0.0185459	0.0325488	0.927793	0.318312	914	Sensitive	>0.05	FALSE
FormulationID	EMEM + 5% FBS + 2mM Glutamine	0.0157651	0.0319322	0.929111	0.129435	873	Resistant	>0.05	FALSE
OncotreeSubtype	Adrenocortical Carcinoma	-0.0177478	0.0311003	0.930893	0.318312	914	Sensitive	>0.05	FALSE
SampleCollectionSite	liver	-0.00425236	0.0304477	0.932293	0.146114	914	Sensitive	>0.05	FALSE
SampleCollectionSite	skin	-0.0042104	0.0300414	0.933165	0.146114	914	Sensitive	>0.05	FALSE
OnboardedMedia	MF-003-003	-0.013412	0.0296426	0.934023	0.129435	873	Sensitive	>0.05	FALSE
OncotreeSubtype	Anaplastic Astrocytoma	0.0167554	0.0293054	0.934748	0.318312	914	Resistant	>0.05	FALSE
OnboardedMedia	MF-041-002	0.0132327	0.0292336	0.934903	0.129435	873	Resistant	>0.05	FALSE
FormulationID	AlphaMEM + 20% FBS + 10ng/ml GM-CSF	-0.0142057	0.0286741	0.936108	0.129435	873	Sensitive	>0.05	FALSE
OncotreeSubtype	Clear Cell Ovarian Cancer	0.010904	0.0253202	0.943365	0.318312	914	Resistant	>0.05	FALSE
SampleCollectionSite	lung	0.0031607	0.0235445	0.94723	0.146114	914	Resistant	>0.05	FALSE
FormulationID	DMEM:KSFM (2:1) + 20% FBS	0.00750435	0.0225728	0.949352	0.129435	873	Resistant	>0.05	FALSE
FormulationID	DMEM:F12 + 10% FBS	-0.00585589	0.0225641	0.949371	0.129435	873	Sensitive	>0.05	FALSE
PatientRace	east_indian	-0.0107111	0.0222679	0.950019	0.000678852	396	Sensitive	>0.05	FALSE
OncotreeSubtype	Chondrosarcoma	0.0124292	0.0215586	0.951571	0.318312	914	Resistant	>0.05	FALSE
OncotreeSubtype	Breast Invasive Cancer, NOS	-0.012148	0.0210594	0.952666	0.318312	914	Sensitive	>0.05	FALSE
OnboardedMedia	MF-001-043	-0.00937435	0.0205163	0.953858	0.129435	873	Sensitive	>0.05	FALSE
OncotreeSubtype	Meningioma	-0.0114924	0.0198977	0.955217	0.318312	914	Sensitive	>0.05	FALSE
FormulationID	RPMI + 10% FBS + 10ng/ml of human recombinant GM-CSF	-0.0098633	0.0197177	0.955614	0.129435	873	Sensitive	>0.05	FALSE
OnboardedMedia	MF-001-003	-0.00196021	0.0186297	0.95801	0.129435	873	Sensitive	>0.05	FALSE
FormulationID	DMEM:F12 + 5% FBS + 2.5 mM Glutamine + 0.2 g/L sodium bicarbonate + 15 mM HEPES + 0.5 mM sodium pyruvate + 400 ng/ml hydrocortisone	0.00835327	0.0166428	0.962404	0.129435	873	Resistant	>0.05	FALSE
OncotreeSubtype	Bladder Squamous Cell Carcinoma	0.0075371	0.0149873	0.966079	0.318312	914	Resistant	>0.05	FALSE
FormulationID	DMEM:RPMI (1:3) + 10% FBS + 2mM Glutamine	0.00743383	0.0147806	0.966539	0.129435	873	Resistant	>0.05	FALSE
FormulationID	RPMI + 10% FBS + 2mM Glutamine + 1X NEAA	0.00735685	0.014625	0.966885	0.129435	873	Resistant	>0.05	FALSE
OncotreeSubtype	Endocervical Adenocarcinoma	0.00704226	0.0139879	0.968305	0.318312	914	Resistant	>0.05	FALSE
OnboardedMedia	MF-041-003	0.00544314	0.0117988	0.973198	0.129435	873	Resistant	>0.05	FALSE
OnboardedMedia	MF-011-002	-0.00288032	0.0107698	0.975506	0.129435	873	Sensitive	>0.05	FALSE
FormulationID	DMEM:F12 + 5% FBS	-0.00398906	0.0103334	0.976487	0.129435	873	Sensitive	>0.05	FALSE
FormulationID	Stemline Keratinocyte Medium II + 2% FBS + 2mM Glutamine + Stemline keratinocyte growth supplement	-0.00462584	0.00913986	0.979175	0.129435	873	Sensitive	>0.05	FALSE
OncotreeSubtype	Immortalized Epithelial Cells, Prostate	0.00523746	0.00895888	0.979583	0.318312	914	Resistant	>0.05	FALSE
OncotreeSubtype	Head and Neck Squamous Cell Carcinoma	-0.00393383	0.00823456	0.981218	0.318312	914	Sensitive	>0.05	FALSE
FormulationID	MEM + 20% FBS	-0.00406869	0.00802899	0.981682	0.129435	873	Sensitive	>0.05	FALSE
OnboardedMedia	MF-006-012	-0.00254524	0.00775572	0.9823	0.129435	873	Sensitive	>0.05	FALSE
OncotreePrimaryDisease	B-Lymphoblastic Leukemia/Lymphoma	-0.000789432	0.00469466	0.989248	0.22355	914	Sensitive	>0.05	FALSE
OnboardedMedia	MF-001-049	-0.00195486	0.00420133	0.990373	0.129435	873	Sensitive	>0.05	FALSE
FormulationID	MEM + 10% FBS + 2mM Glutamine	0.00198766	0.00390409	0.991051	0.129435	873	Resistant	>0.05	FALSE
OncotreeSubtype	Signet Ring Cell Carcinoma of the Stomach	0.00190452	0.00373959	0.991426	0.318312	914	Resistant	>0.05	FALSE
Sex	Unknown	-0.00015535	0.00187481	0.995692	0.000606863	914	Sensitive	>0.05	FALSE
FormulationID	EMEM + 10% FBS + 2mM Glutamine	0.000881529	0.00172717	0.996031	0.129435	873	Resistant	>0.05	FALSE
OncotreeSubtype	Acute Monoblastic/Monocytic Leukemia	-0.000790971	0.00169737	0.996099	0.318312	914	Sensitive	>0.05	FALSE
