# Supplementary material for: Multi-omic integration identifies broad drug resistance mechanisms and strategies to therapeutically reprogram cancer cells
Source: iScience. 2025 Nov 28;29(1):114293. doi: 10.1016/j.isci.2025.114293 (PMC12765193; doi:10.1016/j.isci.2025.114293)
Supplement: Table S5. Depmap custom analyses (two class comparisons) comparing gene expression in sensitive and resistant lines from our 3 separate grouping strategies, and correlation analysis plotting gene expression vs. drug sensitivity score (all lines) [file mmc6.xlsx]

## Sheet: Supplemental Table S.5
Supplemental Table S.5 Depmap custom analyses (two class comparisons) comparing gene expression in sensitive and resistant lines from our 3 separate grouping strategies, and correlation analysis plotting gene expression vs drug sensitivity score (all lines).
Analysis group	EffectSize	PValue	QValue	label	numCellLines
Group 1	1.91221	4.49407e-16	4.2514e-12	CUEDC1	182	note: positive effect size or correlation = upregulated in resistant lines
Group 1	3.0465	8.45477e-16	4.2514e-12	ITGA3	182
Group 1	2.55813	9.74817e-16	4.2514e-12	ITGB5	182
Group 1	2.22152	1.10187e-15	4.2514e-12	SH3BP4	182
Group 1	2.56643	1.19272e-15	4.2514e-12	GNG12	182
Group 1	2.30145	1.33566e-15	4.2514e-12	CCDC9B	182
Group 1	1.35139	3.31635e-15	8.76872e-12	RASAL2	182
Group 1	1.87547	3.67314e-15	8.76872e-12	TUFT1	182
Group 1	2.27109	8.25167e-15	1.751e-11	SNX7	182
Group 1	1.40769	1.04182e-14	1.93159e-11	ITPRIPL2	182
Group 1	1.61929	1.11255e-14	1.93159e-11	SGMS2	182
Group 1	1.4486	1.33853e-14	2.13027e-11	SQSTM1	182
Group 1	2.0293	1.63651e-14	2.25441e-11	TEAD1	182
Group 1	1.13611	1.65262e-14	2.25441e-11	OPHN1	182
Group 1	1.58677	2.83758e-14	3.61281e-11	ASAP2	182
Group 1	1.02499	7.16289e-14	8.5498e-11	THAP10	182
Group 1	2.0236	8.30559e-14	9.0193e-11	TOM1L1	182
Group 1	1.58089	8.50075e-14	9.0193e-11	MAPRE3	182
Group 1	2.36296	1.09815e-13	1.07524e-10	FKBP9	182
Group 1	0.853841	1.12603e-13	1.07524e-10	CHMP3	182
Group 1	2.16384	1.48257e-13	1.28439e-10	LMNA	182
Group 1	0.880772	1.49334e-13	1.28439e-10	PARD3B	182
Group 1	2.22843	1.54681e-13	1.28439e-10	SPATS2L	182
Group 1	1.33629	1.7223e-13	1.37052e-10	PEA15	182
Group 1	1.02889	2.41572e-13	1.84542e-10	NR1D2	182
Group 1	1.39688	2.55565e-13	1.87722e-10	IL17RC	182
Group 1	0.884207	3.01155e-13	2.13017e-10	SBDS	182
Group 1	2.49676	4.18488e-13	2.85439e-10	FHL2	182
Group 1	1.0176	6.1925e-13	4.07808e-10	KDELR2	182
Group 1	1.67542	6.6132e-13	4.20997e-10	ARHGEF28	182
Group 1	1.30321	6.92373e-13	4.26546e-10	NOL3	182
Group 1	0.935601	8.35213e-13	4.81521e-10	UEVLD	182
Group 1	1.44053	8.42857e-13	4.81521e-10	CDC42BPA	182
Group 1	1.75952	8.57248e-13	4.81521e-10	SHISA4	182
Group 1	1.68226	8.97539e-13	4.89749e-10	PARVA	182
Group 1	2.11131	1.00301e-12	5.32099e-10	NIBAN2	182
Group 1	1.61756	1.20143e-12	6.20131e-10	ARSJ	182
Group 1	2.27865	1.27322e-12	6.24754e-10	CAPN2	182
Group 1	2.88474	1.27581e-12	6.24754e-10	LGALS3	182
Group 1	1.98154	1.40876e-12	6.64152e-10	SEPTIN10	182
Group 1	1.74169	1.42581e-12	6.64152e-10	BAIAP2	182
Group 1	1.08127	1.49679e-12	6.80612e-10	TSPAN17	182
Group 1	2.54281	1.53657e-12	6.82453e-10	CTSL	182
Group 1	0.949301	1.68783e-12	7.32594e-10	OTUD7B	182
Group 1	2.53911	1.77469e-12	7.53178e-10	SDC4	182
Group 1	-0.966499	1.86715e-12	7.75191e-10	AGER	182
Group 1	1.18281	2.00641e-12	8.08858e-10	VANGL1	182
Group 1	1.85321	2.03295e-12	8.08858e-10	FAM114A1	182
Group 1	2.14939	2.43982e-12	9.32325e-10	PPIC	182
Group 1	1.68282	2.48591e-12	9.32325e-10	PLCD3	182
Group 1	2.03274	2.48971e-12	9.32325e-10	KDELR3	182
Group 1	0.771127	2.91464e-12	1.07046e-09	NBR1	182
Group 1	0.972341	3.00953e-12	1.08445e-09	MGAT4B	182
Group 1	1.1165	3.10634e-12	1.09861e-09	SH3RF1	182
Group 1	2.0371	3.17889e-12	1.10383e-09	NCKAP1	182
Group 1	1.18889	3.41327e-12	1.15915e-09	RAPH1	182
Group 1	1.0296	3.45961e-12	1.15915e-09	WASL	182
Group 1	1.385	3.72599e-12	1.22688e-09	SPIRE1	182
Group 1	1.33049	3.95062e-12	1.26892e-09	SCARB2	182
Group 1	1.10796	3.98654e-12	1.26892e-09	CTTNBP2NL	182
Group 1	1.21018	4.05607e-12	1.26988e-09	PTPN21	182
Group 1	2.16248	4.224e-12	1.30113e-09	ANXA2	182
Group 1	-2.07233	5.26966e-12	1.59746e-09	RASGRP2	182
Group 1	1.9862	5.59195e-12	1.66601e-09	CTTN	182
Group 1	1.66037	5.67026e-12	1.66601e-09	RHOC	182
Group 1	1.95837	5.94419e-12	1.72003e-09	CAMK2N1	182
Group 1	2.11448	6.78075e-12	1.93282e-09	AMOTL2	182
Group 1	1.19969	6.92774e-12	1.94568e-09	SHB	182
Group 1	1.43633	7.10852e-12	1.96751e-09	CEP170B	182
Group 1	1.40982	7.27156e-12	1.9731e-09	RAB11FIP5	182
Group 1	0.756731	7.33533e-12	1.9731e-09	CLOCK	182
Group 1	1.25575	8.37296e-12	2.22093e-09	AGAP1	182
Group 1	1.11886	9.00132e-12	2.35489e-09	CD63	182
Group 1	1.14527	9.34504e-12	2.41178e-09	ABL2	182
Group 1	1.00543	9.69561e-12	2.46889e-09	PTTG1IP	182
Group 1	-2.00707	1.06167e-11	2.66787e-09	WAS	182
Group 1	1.06937	1.08375e-11	2.68488e-09	TMEM106B	182
Group 1	0.826423	1.09656e-11	2.68488e-09	YIPF5	182
Group 1	0.707363	1.22873e-11	2.97041e-09	GDE1	182
Group 1	1.44653	1.27554e-11	3.04502e-09	SPR	182
Group 1	1.55491	1.43137e-11	3.37486e-09	OSGIN1	182
Group 1	3.79299	1.55408e-11	3.61949e-09	S100A6	182
Group 1	1.47659	1.63319e-11	3.75791e-09	GPR39	182
Group 1	1.49142	1.69181e-11	3.84645e-09	AFAP1	182
Group 1	-2.10197	1.86615e-11	4.17647e-09	NCKAP1L	182
Group 1	1.16336	1.8807e-11	4.17647e-09	ARHGEF12	182
Group 1	-2.08442	1.97803e-11	4.34213e-09	INPP5D	182
Group 1	1.24381	2.0736e-11	4.50018e-09	GIPC1	182
Group 1	0.823833	2.13954e-11	4.59112e-09	FAM177A1	182
Group 1	1.8131	2.38946e-11	5.07042e-09	TJP1	182
Group 1	1.25286	2.4421e-11	5.12518e-09	TANC1	182
Group 1	1.20428	2.61057e-11	5.41921e-09	GNA11	182
Group 1	1.19897	2.6691e-11	5.48113e-09	ACVR1	182
Group 1	1.55391	2.76741e-11	5.62255e-09	SHTN1	182
Group 1	1.81312	2.82459e-11	5.6625e-09	CD59	182
Group 1	1.5579	2.84637e-11	5.6625e-09	SFXN3	182
Group 1	1.3597	2.94981e-11	5.80778e-09	MBNL2	182
Group 1	0.8101	3.00257e-11	5.85133e-09	TMED7	182
Group 1	-1.94908	3.08141e-11	5.89845e-09	SPN	182
Group 1	2.21366	3.08852e-11	5.89845e-09	ASPH	182
Group 1	1.82911	3.16187e-11	5.97876e-09	LMCD1	182
Group 1	1.51583	3.33446e-11	6.24329e-09	ADAM9	182
Group 1	2.25039	3.40567e-11	6.31471e-09	RND3	182
Group 1	1.53101	3.45465e-11	6.34394e-09	NCEH1	182
Group 1	0.744075	4.05246e-11	7.37084e-09	SAR1B	182
Group 1	0.915541	4.37302e-11	7.87887e-09	CANT1	182
Group 1	1.09275	4.58207e-11	8.17835e-09	SNX33	182
Group 1	0.834575	4.7406e-11	8.38297e-09	YIPF6	182
Group 1	1.72863	4.8216e-11	8.44797e-09	CLIP4	182
Group 1	-2.48364	5.43705e-11	9.43971e-09	CD53	182
Group 1	1.0667	5.50391e-11	9.46032e-09	ACTN4	182
Group 1	1.65193	5.548e-11	9.46032e-09	IL13RA1	182
Group 1	2.69279	5.62223e-11	9.50207e-09	THBS1	182
Group 1	0.89893	5.78232e-11	9.68691e-09	MANBAL	182
Group 1	2.61191	5.88765e-11	9.7776e-09	MLPH	182
Group 1	0.937519	5.95721e-11	9.80783e-09	TMEM14A	182
Group 1	1.70118	6.15975e-11	9.97844e-09	JUN	182
Group 1	2.30416	6.17476e-11	9.97844e-09	SEMA3C	182
Group 1	0.637722	6.21758e-11	9.97844e-09	RAB22A	182
Group 1	2.4436	6.38539e-11	1.01145e-08	TNFRSF12A	182
Group 1	1.96503	6.40831e-11	1.01145e-08	ATP1B1	182
Group 1	1.15912	6.48718e-11	1.01551e-08	ABHD2	182
Group 1	1.31943	6.634e-11	1.03005e-08	MYO1C	182
Group 1	1.52979	6.7374e-11	1.03699e-08	LIMA1	182
Group 1	1.54867	6.78731e-11	1.03699e-08	SRXN1	182
Group 1	0.806546	7.10345e-11	1.06749e-08	FITM2	182
Group 1	1.57898	7.13886e-11	1.06749e-08	BCAR1	182
Group 1	0.761862	7.15459e-11	1.06749e-08	BLZF1	182
Group 1	1.76368	7.26891e-11	1.06904e-08	ABLIM3	182
Group 1	1.5659	7.28588e-11	1.06904e-08	CARD10	182
Group 1	-1.94182	7.36998e-11	1.06904e-08	IKZF1	182
Group 1	1.0966	7.3889e-11	1.06904e-08	HDAC11	182
Group 1	0.956085	7.7848e-11	1.11785e-08	VAMP3	182
Group 1	1.30781	8.7674e-11	1.24955e-08	DSTN	182
Group 1	0.963452	8.93344e-11	1.26378e-08	SRGAP1	182
Group 1	1.36524	9.02957e-11	1.26799e-08	CTNNA1	182
Group 1	2.08487	9.13602e-11	1.2682e-08	PHLDA2	182
Group 1	0.830298	9.16391e-11	1.2682e-08	TMEM17	182
Group 1	1.01257	9.72494e-11	1.33617e-08	MSANTD3	182
Group 1	1.45058	9.82605e-11	1.34041e-08	LTBP3	182
Group 1	2.44452	1.00663e-10	1.36345e-08	PLK2	182
Group 1	0.614085	1.03846e-10	1.39666e-08	DCUN1D3	182
Group 1	1.11223	1.05607e-10	1.40265e-08	NUDT12	182
Group 1	0.624639	1.06216e-10	1.40265e-08	WDR45B	182
Group 1	1.59725	1.06495e-10	1.40265e-08	FOSL2	182
Group 1	1.26633	1.14881e-10	1.50274e-08	HRCT1	182
Group 1	-1.14766	1.22439e-10	1.57807e-08	PDE1B	182
Group 1	1.28169	1.22497e-10	1.57807e-08	PRRG1	182
Group 1	2.17973	1.23119e-10	1.57807e-08	DCBLD2	182
Group 1	1.60497	1.35071e-10	1.71301e-08	CD151	182
Group 1	1.88859	1.35545e-10	1.71301e-08	FRMD6	182
Group 1	2.57157	1.36338e-10	1.71301e-08	MYOF	182
Group 1	1.61033	1.42884e-10	1.76755e-08	DDAH1	182
Group 1	0.876493	1.44168e-10	1.76755e-08	TMEM184B	182
Group 1	1.37498	1.44293e-10	1.76755e-08	IL6ST	182
Group 1	1.41041	1.44381e-10	1.76755e-08	RHPN2	182
Group 1	2.8484	1.47139e-10	1.78985e-08	CCN1	182
Group 1	1.29852	1.62436e-10	1.96342e-08	CALU	182
Group 1	1.6043	1.69845e-10	2.04006e-08	ITGAV	182
Group 1	1.73374	1.70975e-10	2.0408e-08	P4HA2	182
Group 1	2.46291	1.7372e-10	2.06068e-08	CCND1	182
Group 1	1.28443	1.77961e-10	2.09796e-08	PLEC	182
Group 1	1.67364	1.81025e-10	2.12099e-08	EMP2	182
Group 1	2.10882	1.84815e-10	2.15219e-08	TIMP2	182
Group 1	1.30119	2.10034e-10	2.43105e-08	PLSCR4	182
Group 1	2.39284	2.12566e-10	2.44554e-08	NT5E	182
Group 1	-2.00488	2.16141e-10	2.47178e-08	PTPRC	182
Group 1	0.651435	2.20684e-10	2.50871e-08	COQ10B	182
Group 1	0.86208	2.2524e-10	2.54218e-08	KIF3B	182
Group 1	1.21425	2.26291e-10	2.54218e-08	ANLN	182
Group 1	2.07666	2.34371e-10	2.61755e-08	CRIM1	182
Group 1	1.14569	2.38509e-10	2.64828e-08	RGMB	182
Group 1	1.84827	2.43262e-10	2.68545e-08	GPC1	182
Group 1	1.03297	2.54476e-10	2.78356e-08	ZNF205	182
Group 1	1.25243	2.55065e-10	2.78356e-08	SOWAHC	182
Group 1	1.51237	2.6093e-10	2.83139e-08	TRIM47	182
Group 1	0.810723	2.63663e-10	2.84488e-08	CREB3	182
Group 1	1.05869	2.89065e-10	3.10144e-08	LAPTM4A	182
Group 1	0.693922	2.96127e-10	3.15946e-08	TMEM127	182
Group 1	1.36808	3.16013e-10	3.3529e-08	AK1	182
Group 1	0.608221	3.25563e-10	3.40119e-08	SPTLC1	182
Group 1	1.03775	3.25757e-10	3.40119e-08	GNS	182
Group 1	0.751179	3.25907e-10	3.40119e-08	RNF14	182
Group 1	1.80278	3.39871e-10	3.49748e-08	PTPRF	182
Group 1	1.40846	3.40585e-10	3.49748e-08	CDC42BPB	182
Group 1	1.2128	3.40628e-10	3.49748e-08	C1orf198	182
Group 1	0.680028	3.52406e-10	3.59906e-08	DNAJB1	182
Group 1	-1.37067	3.76031e-10	3.81992e-08	ANKLE1	182
Group 1	1.24537	4.04493e-10	4.08597e-08	TANC2	182
Group 1	1.59232	4.065e-10	4.08597e-08	PHLDB1	182
Group 1	-1.94175	4.26147e-10	4.24571e-08	MAP4K1	182
Group 1	2.31013	4.27692e-10	4.24571e-08	ABCC3	182
Group 1	1.32961	4.291e-10	4.24571e-08	KIF13A	182
Group 1	-2.09533	4.31284e-10	4.24571e-08	SASH3	182
Group 1	1.21842	4.52427e-10	4.42669e-08	SLC25A24	182
Group 1	1.01738	4.54305e-10	4.42669e-08	SUMF1	182
Group 1	2.17712	4.90826e-10	4.75828e-08	KRT80	182
Group 1	1.14488	5.00485e-10	4.8274e-08	FRMD5	182
Group 1	1.77871	5.18092e-10	4.96104e-08	PAM	182
Group 1	0.776578	5.19535e-10	4.96104e-08	SLC35B2	182
Group 1	-1.19344	5.35565e-10	5.08867e-08	STAC3	182
Group 1	0.70499	5.42888e-10	5.13271e-08	SCRN3	182
Group 1	0.876949	5.49538e-10	5.16999e-08	MBTPS2	182
Group 1	1.6314	5.77929e-10	5.41044e-08	AJUBA	182
Group 1	2.10158	5.82149e-10	5.42335e-08	MET	182
Group 1	-1.06874	6.06056e-10	5.61867e-08	TAGAP	182
Group 1	0.716563	6.30378e-10	5.81592e-08	MIGA1	182
Group 1	0.772919	6.43213e-10	5.90581e-08	TMEM59	182
Group 1	0.984365	6.59412e-10	6.01546e-08	EHD4	182
Group 1	1.02793	6.61455e-10	6.01546e-08	WSB2	182
Group 1	1.82918	6.70682e-10	6.07047e-08	KIFC3	182
Group 1	0.707963	6.9097e-10	6.21349e-08	EMC3	182
Group 1	2.46147	6.92991e-10	6.21349e-08	PRSS23	182
Group 1	0.844661	6.99831e-10	6.24551e-08	ARF4	182
Group 1	-1.30036	7.15976e-10	6.35987e-08	ARHGAP45	182
Group 1	1.84459	7.19789e-10	6.36413e-08	GULP1	182
Group 1	1.98504	7.56377e-10	6.65681e-08	PHLDA1	182
Group 1	1.74241	7.88221e-10	6.87928e-08	TSPAN15	182
Group 1	0.971839	7.88858e-10	6.87928e-08	VMP1	182
Group 1	1.1344	7.98117e-10	6.92071e-08	SPATA20	182
Group 1	2.20797	8.00858e-10	6.92071e-08	PLPP2	182
Group 1	1.9658	8.1395e-10	7.00217e-08	AHNAK2	182
Group 1	1.4984	8.29256e-10	7.10185e-08	NECTIN3	182
Group 1	-1.74534	8.55963e-10	7.27532e-08	ARHGAP15	182
Group 1	1.24465	8.5713e-10	7.27532e-08	CDR2L	182
Group 1	1.29233	8.6787e-10	7.33389e-08	DYNLT3	182
Group 1	1.27907	8.7497e-10	7.36131e-08	SNX9	182
Group 1	1.14765	8.93942e-10	7.48794e-08	CYTH3	182
Group 1	2.16795	9.205e-10	7.67047e-08	PTGR1	182
Group 1	0.961958	9.26296e-10	7.67047e-08	MORN2	182
Group 1	0.746997	9.27782e-10	7.67047e-08	ASAH2B	182
Group 1	-1.97405	9.3401e-10	7.68868e-08	ARHGAP4	182
Group 1	1.0447	1.02393e-09	8.39267e-08	CLDN12	182
Group 1	0.732417	1.04552e-09	8.53305e-08	ZNF112	182
Group 1	1.54914	1.05069e-09	8.53875e-08	GOLM1	182
Group 1	1.72709	1.05624e-09	8.54745e-08	CYB561	182
Group 1	0.806925	1.06486e-09	8.55508e-08	SLC35F6	182
Group 1	1.15732	1.06614e-09	8.55508e-08	MPP3	182
Group 1	0.740765	1.0957e-09	8.75554e-08	TRAK2	182
Group 1	-1.45446	1.1161e-09	8.88137e-08	FCHO1	182
Group 1	2.25246	1.14557e-09	9.07804e-08	NQO1	182
Group 1	1.50705	1.15536e-09	9.11783e-08	TRIM16L	182
Group 1	1.63775	1.16966e-09	9.19262e-08	PVR	182
Group 1	0.864177	1.20806e-09	9.45555e-08	BMPR2	182
Group 1	0.851092	1.22302e-09	9.53356e-08	TMCO3	182
Group 1	1.61879	1.23641e-09	9.59877e-08	KLF4	182
Group 1	0.914445	1.24709e-09	9.64251e-08	PEX11A	182
Group 1	1.94939	1.29407e-09	9.96538e-08	AHNAK	182
Group 1	1.5206	1.31486e-09	1.00848e-07	ATP8B1	182
Group 1	-2.56242	1.36826e-09	1.04524e-07	GMFG	182
Group 1	-2.46229	1.40334e-09	1.06777e-07	CD52	182
Group 1	1.17284	1.43612e-09	1.08837e-07	LRRC8E	182
Group 1	1.34288	1.47915e-09	1.11655e-07	CDC42EP4	182
Group 1	1.50552	1.533e-09	1.15265e-07	KITLG	182
Group 1	1.11855	1.55393e-09	1.1638e-07	CDC14B	182
Group 1	0.677607	1.62335e-09	1.20834e-07	GOLGA2	182
Group 1	0.762918	1.62605e-09	1.20834e-07	NFE2L2	182
Group 1	1.72265	1.64808e-09	1.21996e-07	RHOB	182
Group 1	0.884771	1.67058e-09	1.23185e-07	SLC22A5	182
Group 1	0.707222	1.69304e-09	1.2436e-07	NGRN	182
Group 1	2.03634	1.72473e-09	1.26203e-07	PMP22	182
Group 1	1.21328	1.7419e-09	1.26972e-07	ARPIN	182
Group 1	0.676723	1.75463e-09	1.27414e-07	KCTD21	182
Group 1	-2.30769	1.77188e-09	1.27925e-07	CORO1A	182
Group 1	1.63843	1.77506e-09	1.27925e-07	EPS8	182
Group 1	0.877774	1.8526e-09	1.33011e-07	RNF11	182
Group 1	0.70576	1.87347e-09	1.34006e-07	POFUT1	182
Group 1	1.82009	1.91426e-09	1.36367e-07	WWTR1	182
Group 1	1.29538	1.92076e-09	1.36367e-07	ARHGEF17	182
Group 1	0.937135	1.95868e-09	1.38544e-07	PCYOX1	182
Group 1	0.742291	2.05799e-09	1.45031e-07	REEP5	182
Group 1	1.28754	2.07506e-09	1.45696e-07	SERTAD4	182
Group 1	1.65684	2.08621e-09	1.45884e-07	MYO1B	182
Group 1	1.32221	2.093e-09	1.45884e-07	PTPN14	182
Group 1	-0.552868	2.13135e-09	1.47755e-07	RPS8	182
Group 1	-1.61391	2.13533e-09	1.47755e-07	ARHGAP9	182
Group 1	1.64517	2.15037e-09	1.48259e-07	MYO10	182
Group 1	0.897659	2.16449e-09	1.48696e-07	SOCS6	182
Group 1	-1.60296	2.17673e-09	1.49001e-07	TRAF3IP3	182
Group 1	0.789124	2.21937e-09	1.51377e-07	AFF4	182
Group 1	1.0175	2.23556e-09	1.51938e-07	MID2	182
Group 1	0.819392	2.26147e-09	1.53154e-07	FAM174A	182
Group 1	-1.48366	2.27866e-09	1.53772e-07	TBC1D10C	182
Group 1	-1.95713	2.28669e-09	1.53772e-07	BTK	182
Group 1	1.7102	2.32021e-09	1.55479e-07	LARP6	182
Group 1	1.20824	2.39076e-09	1.59646e-07	DLG5	182
Group 1	1.62981	2.47734e-09	1.64851e-07	NHSL3	182
Group 1	0.58408	2.52047e-09	1.67139e-07	TXNDC9	182
Group 1	-1.11748	2.55909e-09	1.69112e-07	TNFAIP8L2	182
Group 1	1.10269	2.60556e-09	1.7132e-07	WDFY3	182
Group 1	0.635058	2.61044e-09	1.7132e-07	STOML1	182
Group 1	1.57272	2.62533e-09	1.71708e-07	DST	182
Group 1	0.677449	2.64044e-09	1.72106e-07	KIAA1191	182
Group 1	0.991677	2.67575e-09	1.73427e-07	GBA1	182
Group 1	1.50231	2.67887e-09	1.73427e-07	DMTN	182
Group 1	2.36498	2.7287e-09	1.76056e-07	AXL	182
Group 1	1.77235	2.83221e-09	1.8212e-07	RAI14	182
Group 1	-1.09181	3.0015e-09	1.91745e-07	SNX20	182
Group 1	0.604632	3.00198e-09	1.91745e-07	TMEM9B	182
Group 1	1.1957	3.06827e-09	1.95326e-07	WFS1	182
Group 1	1.15853	3.32707e-09	2.11097e-07	SH3D19	182
Group 1	1.57763	3.34712e-09	2.11667e-07	NFIX	182
Group 1	-1.37692	3.42635e-09	2.15962e-07	RASAL3	182
Group 1	0.845913	3.45324e-09	2.16941e-07	GNG10	182
Group 1	0.846145	3.52879e-09	2.20906e-07	CLIP1	182
Group 1	2.2121	3.53949e-09	2.20906e-07	CNN3	182
Group 1	1.91891	3.57097e-09	2.22145e-07	PMEPA1	182
Group 1	-1.92824	3.64101e-09	2.25767e-07	RCSD1	182
Group 1	1.47003	3.69358e-09	2.28284e-07	FARP1	182
Group 1	1.1715	3.72643e-09	2.29572e-07	PDP1	182
Group 1	0.799564	3.75275e-09	2.3045e-07	TNFAIP1	182
Group 1	1.28078	3.77501e-09	2.31074e-07	LRIG3	182
Group 1	0.634322	4.00092e-09	2.43899e-07	PCYT1A	182
Group 1	1.59456	4.01074e-09	2.43899e-07	RHOBTB3	182
Group 1	0.874269	4.02284e-09	2.43899e-07	FCHO2	182
Group 1	1.74066	4.06042e-09	2.45399e-07	PXDC1	182
Group 1	0.737947	4.07681e-09	2.45612e-07	ATP6V1D	182
Group 1	-1.11544	4.20524e-09	2.52552e-07	PIK3CG	182
Group 1	1.41695	4.26593e-09	2.55394e-07	CTSD	182
Group 1	0.541436	4.30494e-09	2.56924e-07	RAB10	182
Group 1	1.83645	4.33594e-09	2.57968e-07	LIF	182
Group 1	0.697414	4.51479e-09	2.67775e-07	VEZF1	182
Group 1	0.929243	4.61259e-09	2.72155e-07	CCDC149	182
Group 1	1.11053	4.62029e-09	2.72155e-07	HRH1	182
Group 1	0.599729	4.63139e-09	2.72155e-07	PDZD11	182
Group 1	0.811306	4.65264e-09	2.72565e-07	SLC35E4	182
Group 1	2.02018	4.73637e-09	2.75951e-07	EPHA2	182
Group 1	1.68511	4.73933e-09	2.75951e-07	TMEM54	182
Group 1	0.603966	4.83772e-09	2.80263e-07	YKT6	182
Group 1	0.916931	4.84276e-09	2.80263e-07	BFSP1	182
Group 1	-1.87022	4.94336e-09	2.85179e-07	PTPN7	182
Group 1	1.02931	4.95755e-09	2.85179e-07	DUSP3	182
Group 1	0.810855	5.0875e-09	2.91775e-07	CLBA1	182
Group 1	1.05502	5.19977e-09	2.96715e-07	TLCD4	182
Group 1	-2.28724	5.2047e-09	2.96715e-07	IRAG2	182
Group 1	0.725544	5.34311e-09	3.03699e-07	SLC39A1	182
Group 1	1.0817	5.54133e-09	3.14031e-07	TCEAL1	182
Group 1	-0.553662	5.63481e-09	3.18383e-07	RPL3	182
Group 1	1.31404	5.66651e-09	3.19006e-07	PXN	182
Group 1	0.805938	5.69368e-09	3.19006e-07	EHBP1	182
Group 1	1.60227	5.69594e-09	3.19006e-07	PALLD	182
Group 1	1.56967	5.77467e-09	3.2247e-07	PON2	182
Group 1	0.968907	5.85535e-09	3.26022e-07	KLF11	182
Group 1	0.66944	5.91013e-09	3.28116e-07	ACER3	182
Group 1	0.735069	5.93709e-09	3.28657e-07	ZBTB4	182
Group 1	1.29761	6.0696e-09	3.35021e-07	TNS2	182
Group 1	1.28999	6.1246e-09	3.35614e-07	LRP11	182
Group 1	1.73581	6.13806e-09	3.35614e-07	MXRA7	182
Group 1	1.16013	6.14194e-09	3.35614e-07	DOCK5	182
Group 1	0.732412	6.15064e-09	3.35614e-07	EVI5	182
Group 1	0.742408	6.16975e-09	3.35698e-07	TLCD2	182
Group 1	-1.52812	6.41631e-09	3.48121e-07	ACAP1	182
Group 1	-1.42449	6.52821e-09	3.53189e-07	PRKCB	182
Group 1	0.966961	6.68006e-09	3.60384e-07	SNX21	182
Group 1	0.800451	6.81909e-09	3.6556e-07	MAGI3	182
Group 1	-1.56891	6.82533e-09	3.6556e-07	PARVG	182
Group 1	1.49295	6.83343e-09	3.6556e-07	SDC3	182
Group 1	1.33773	6.92808e-09	3.68184e-07	ARNT2	182
Group 1	1.4687	6.94019e-09	3.68184e-07	ANXA4	182
Group 1	1.05308	6.94032e-09	3.68184e-07	SNX24	182
Group 1	0.825568	7.20648e-09	3.80928e-07	ZDHHC9	182
Group 1	1.41377	7.22732e-09	3.80928e-07	SCHIP1	182
Group 1	1.15566	7.24038e-09	3.80928e-07	CAPN5	182
Group 1	0.761661	7.26967e-09	3.81281e-07	DAGLA	182
Group 1	0.932488	7.30161e-09	3.81281e-07	EXOC6B	182
Group 1	0.77359	7.30699e-09	3.81281e-07	SSH1	182
Group 1	1.95484	7.35504e-09	3.82743e-07	FAT1	182
Group 1	0.937934	7.61486e-09	3.95187e-07	TTC8	182
Group 1	2.30587	7.75998e-09	4.0075e-07	GSTM3	182
Group 1	0.941042	7.76403e-09	4.0075e-07	NDFIP1	182
Group 1	0.583354	7.93367e-09	4.08245e-07	RAB1A	182
Group 1	1.3785	7.95199e-09	4.08245e-07	MID1	182
Group 1	0.76321	7.99185e-09	4.09191e-07	TAX1BP1	182
Group 1	-1.74498	8.01377e-09	4.09216e-07	NCF4	182
Group 1	0.853262	8.15521e-09	4.15328e-07	LEPROT	182
Group 1	1.15756	8.19567e-09	4.16279e-07	GAS2L3	182
Group 1	0.618089	8.35431e-09	4.23211e-07	ZBTB41	182
Group 1	0.86849	8.39092e-09	4.23941e-07	CASKIN2	182
Group 1	1.70499	8.44504e-09	4.25085e-07	ENAH	182
Group 1	1.7053	8.46631e-09	4.25085e-07	SERPINB6	182
Group 1	1.04765	8.48034e-09	4.25085e-07	STX1A	182
Group 1	-1.17198	8.6124e-09	4.30575e-07	FAM78A	182
Group 1	1.92605	8.64192e-09	4.30923e-07	EGFR	182
Group 1	0.600392	8.71285e-09	4.33328e-07	ACBD3	182
Group 1	1.29499	8.76814e-09	4.34945e-07	DNAJC22	182
Group 1	-0.69723	8.84923e-09	4.37831e-07	RPS6	182
Group 1	2.1325	8.88058e-09	4.38246e-07	LAMB2	182
Group 1	-1.63733	9.19092e-09	4.52392e-07	SPI1	182
Group 1	-0.991651	9.35355e-09	4.59214e-07	ARL11	182
Group 1	0.970506	9.47335e-09	4.63253e-07	PRELID2	182
Group 1	1.29939	9.48435e-09	4.63253e-07	SEC14L2	182
Group 1	-1.68333	9.55691e-09	4.65607e-07	ARHGAP30	182
Group 1	0.996769	9.69341e-09	4.71055e-07	PYGB	182
Group 1	1.03973	9.93418e-09	4.8153e-07	CAST	182
Group 1	1.76337	1.00542e-08	4.86112e-07	CST3	182
Group 1	2.29094	1.01955e-08	4.91178e-07	GPRC5A	182
Group 1	1.63253	1.02104e-08	4.91178e-07	ALCAM	182
Group 1	0.512915	1.02962e-08	4.9406e-07	SLC30A6	182
Group 1	2.97994	1.04309e-08	4.99273e-07	TGFBI	182
Group 1	-0.704145	1.05634e-08	5.03487e-07	NOP53	182
Group 1	1.00309	1.05717e-08	5.03487e-07	SPIN3	182
Group 1	-0.737811	1.06223e-08	5.04638e-07	KDM2B	182
Group 1	-1.33201	1.09319e-08	5.1806e-07	SH2D3C	182
Group 1	1.19048	1.12078e-08	5.29817e-07	KIAA1671	182
Group 1	1.34675	1.13304e-08	5.34293e-07	RIN2	182
Group 1	0.983331	1.14086e-08	5.36652e-07	TAX1BP3	182
Group 1	1.2624	1.20406e-08	5.6473e-07	FAM210B	182
Group 1	1.51136	1.20646e-08	5.6473e-07	CAP2	182
Group 1	1.2126	1.26123e-08	5.88139e-07	ARSD	182
Group 1	1.56813	1.26263e-08	5.88139e-07	EPHX1	182
Group 1	1.01706	1.30807e-08	6.07824e-07	EIF5A2	182
Group 1	-1.63428	1.32869e-08	6.15906e-07	P2RY8	182
Group 1	0.507661	1.3398e-08	6.19553e-07	RNF13	182
Group 1	1.00177	1.34821e-08	6.21933e-07	MAP3K20	182
Group 1	2.28209	1.36428e-08	6.2783e-07	CAV2	182
Group 1	0.752953	1.37137e-08	6.29579e-07	BCL2L2	182
Group 1	-2.01998	1.41875e-08	6.49769e-07	PTPRCAP	182
Group 1	1.27853	1.45968e-08	6.66913e-07	DAG1	182
Group 1	1.63217	1.54342e-08	7.03489e-07	WWC1	182
Group 1	0.905866	1.57193e-08	7.14777e-07	CDK20	182
Group 1	-0.501487	1.59869e-08	7.25222e-07	SNRPA	182
Group 1	1.60401	1.61825e-08	7.32352e-07	NHERF2	182
Group 1	0.726664	1.66554e-08	7.51973e-07	SERINC1	182
Group 1	0.307998	1.68749e-08	7.60087e-07	PERM1	182
Group 1	1.45824	1.69645e-08	7.62323e-07	MOK	182
Group 1	0.999929	1.70452e-08	7.64155e-07	ATXN1	182
Group 1	1.52859	1.72154e-08	7.69976e-07	ACTN1	182
Group 1	0.615359	1.73143e-08	7.72588e-07	SLC35A2	182
Group 1	1.27312	1.76746e-08	7.85506e-07	CRAT	182
Group 1	1.02816	1.7686e-08	7.85506e-07	TWSG1	182
Group 1	0.637679	1.77736e-08	7.87565e-07	BCL2L13	182
Group 1	0.612564	1.78492e-08	7.89084e-07	HCCS	182
Group 1	1.45258	1.79313e-08	7.90883e-07	CTSB	182
Group 1	-1.33653	1.84073e-08	8.10007e-07	WDFY4	182
Group 1	0.478304	1.90641e-08	8.36981e-07	YIPF4	182
Group 1	-1.60491	1.93172e-08	8.45181e-07	MYO1G	182
Group 1	2.10589	1.93394e-08	8.45181e-07	HTRA1	182
Group 1	1.13746	1.94141e-08	8.46507e-07	HSD3B7	182
Group 1	1.46078	1.98386e-08	8.63047e-07	FZD6	182
Group 1	1.07211	1.98958e-08	8.6357e-07	NMT2	182
Group 1	1.48534	2.00305e-08	8.65672e-07	ENC1	182
Group 1	0.893338	2.00349e-08	8.65672e-07	PLCE1	182
Group 1	1.17727	2.03839e-08	8.7876e-07	TRIM16	182
Group 1	1.18339	2.1343e-08	9.18039e-07	TRIO	182
Group 1	1.07612	2.17868e-08	9.35021e-07	PTPRJ	182
Group 1	1.19439	2.20756e-08	9.45291e-07	TBC1D16	182
Group 1	1.16682	2.2314e-08	9.529e-07	TSC22D1	182
Group 1	0.784787	2.23531e-08	9.529e-07	GFPT1	182
Group 1	1.63187	2.25194e-08	9.57851e-07	MATN2	182
Group 1	1.58452	2.26224e-08	9.60095e-07	CD276	182
Group 1	-1.1973	2.28826e-08	9.68984e-07	TASL	182
Group 1	0.795161	2.30383e-08	9.73419e-07	NPHP1	182
Group 1	0.548322	2.34881e-08	9.90234e-07	PLEKHA3	182
Group 1	1.28826	2.36468e-08	9.94726e-07	CHST3	182
Group 1	0.727415	2.40142e-08	1.00796e-06	TRIM32	182
Group 1	0.910234	2.42956e-08	1.01754e-06	LPP	182
Group 1	0.88522	2.44197e-08	1.01984e-06	PPP2R3A	182
Group 1	1.71917	2.44574e-08	1.01984e-06	ARHGAP29	182
Group 1	1.42796	2.51534e-08	1.04658e-06	EPHB2	182
Group 1	1.16652	2.56686e-08	1.06569e-06	BACE1	182
Group 1	1.49792	2.63048e-08	1.08974e-06	SEZ6L2	182
Group 1	-1.30894	2.66335e-08	1.09902e-06	S1PR4	182
Group 1	-2.02547	2.66439e-08	1.09902e-06	CD48	182
Group 1	1.76361	2.69505e-08	1.10927e-06	NRP1	182
Group 1	1.05453	2.74119e-08	1.12583e-06	KLF6	182
Group 1	0.605386	2.74899e-08	1.12661e-06	C1orf56	182
Group 1	-1.08394	2.81318e-08	1.148e-06	EAF2	182
Group 1	-0.773446	2.81319e-08	1.148e-06	CD84	182
Group 1	0.535353	2.82007e-08	1.14835e-06	LCLAT1	182
Group 1	1.02579	2.83796e-08	1.15318e-06	BCL9L	182
Group 1	1.0251	2.84663e-08	1.15424e-06	SYNJ2	182
Group 1	0.986596	2.89404e-08	1.16996e-06	BCL2L1	182
Group 1	1.31938	2.89765e-08	1.16996e-06	ITGB1	182
Group 1	0.659502	2.94196e-08	1.18535e-06	ARPC1A	182
Group 1	1.69567	3.03893e-08	1.22184e-06	CDC42EP1	182
Group 1	1.03325	3.04642e-08	1.22228e-06	NACC2	182
Group 1	-2.23054	3.07829e-08	1.23014e-06	HCLS1	182
Group 1	0.535281	3.0789e-08	1.23014e-06	FAF2	182
Group 1	0.609367	3.11258e-08	1.241e-06	CSNK1G3	182
Group 1	1.48545	3.18348e-08	1.26663e-06	TNS3	182
Group 1	0.464096	3.25376e-08	1.2919e-06	TLCD4-RWDD3	182
Group 1	0.73874	3.26112e-08	1.29214e-06	TSEN34	182
Group 1	0.785931	3.31317e-08	1.30574e-06	RTN4	182
Group 1	-1.34753	3.31476e-08	1.30574e-06	HCST	182
Group 1	1.51705	3.31649e-08	1.30574e-06	ALDH3B1	182
Group 1	0.754647	3.32282e-08	1.30574e-06	RETSAT	182
Group 1	0.593047	3.35951e-08	1.31745e-06	FBXL17	182
Group 1	1.39111	3.40736e-08	1.33348e-06	TSKU	182
Group 1	1.10067	3.42187e-08	1.33557e-06	SASH1	182
Group 1	1.51559	3.42669e-08	1.33557e-06	ITGA2	182
Group 1	1.41818	3.45095e-08	1.34229e-06	RHBDF1	182
Group 1	-1.11133	3.47564e-08	1.34914e-06	AGAP2	182
Group 1	1.90348	3.48616e-08	1.35048e-06	APP	182
Group 1	-1.61199	3.54398e-08	1.3701e-06	ITGAL	182
Group 1	0.412382	3.67401e-08	1.41522e-06	CSNK1D	182
Group 1	-1.20462	3.67552e-08	1.41522e-06	KLHL6	182
Group 1	0.508476	3.68407e-08	1.41566e-06	STAM2	182
Group 1	1.3305	3.73667e-08	1.43158e-06	DOCK1	182
Group 1	0.661743	3.74048e-08	1.43158e-06	ABHD12	182
Group 1	0.978627	3.80971e-08	1.45516e-06	KLF3	182
Group 1	0.787087	3.8936e-08	1.48423e-06	RALB	182
Group 1	1.2064	3.9073e-08	1.48508e-06	TRIM2	182
Group 1	1.2206	3.91139e-08	1.48508e-06	ADCY6	182
Group 1	0.601249	3.93311e-08	1.49022e-06	HM13	182
Group 1	1.52516	3.94053e-08	1.49022e-06	PIR	182
Group 1	0.645066	3.96216e-08	1.49378e-06	ZFAND2A	182
Group 1	1.3959	3.96558e-08	1.49378e-06	MVP	182
Group 1	-1.73403	3.97948e-08	1.49606e-06	AIF1	182
Group 1	0.56145	4.06428e-08	1.52495e-06	FBXL18	182
Group 1	0.633961	4.115e-08	1.54094e-06	DNAJC25-GNG10	182
Group 1	0.69345	4.13162e-08	1.54414e-06	CCDC103	182
Group 1	0.870517	4.15513e-08	1.5499e-06	PLBD2	182
Group 1	0.674329	4.29795e-08	1.60004e-06	TMED7-TICAM2	182
Group 1	0.691523	4.35494e-08	1.61811e-06	PIGT	182
Group 1	0.822071	4.38303e-08	1.62538e-06	EXT2	182
Group 1	1.41376	4.43637e-08	1.6376e-06	UACA	182
Group 1	0.241786	4.44139e-08	1.6376e-06	DYNLT4	182
Group 1	0.805142	4.4417e-08	1.6376e-06	REEP3	182
Group 1	0.616728	4.4738e-08	1.64626e-06	SURF4	182
Group 1	-1.09749	4.49789e-08	1.65194e-06	TESPA1	182
Group 1	1.28878	4.60249e-08	1.68711e-06	RGS3	182
Group 1	1.45478	4.63292e-08	1.69289e-06	PTPRK	182
Group 1	1.28893	4.63599e-08	1.69289e-06	EXT1	182
Group 1	0.490747	4.64794e-08	1.69401e-06	GOLGA5	182
Group 1	1.43732	4.70408e-08	1.71121e-06	HSPA2	182
Group 1	0.636023	4.77409e-08	1.73177e-06	SELENOS	182
Group 1	1.34651	4.78246e-08	1.73177e-06	NCS1	182
Group 1	1.68644	4.7878e-08	1.73177e-06	KLF5	182
Group 1	0.818995	4.85283e-08	1.75197e-06	SETD7	182
Group 1	-1.34433	4.92948e-08	1.77629e-06	LYL1	182
Group 1	0.806093	4.98724e-08	1.79372e-06	NPTN	182
Group 1	1.08593	5.02678e-08	1.80454e-06	GALNT10	182
Group 1	1.10857	5.0752e-08	1.8185e-06	TYRO3	182
Group 1	1.85095	5.22771e-08	1.86818e-06	BACE2	182
Group 1	0.531886	5.23341e-08	1.86818e-06	BROX	182
Group 1	0.996403	5.36557e-08	1.91179e-06	FMN1	182
Group 1	0.615448	5.46637e-08	1.94407e-06	TMEM87A	182
Group 1	0.862036	5.52702e-08	1.96199e-06	SLC49A4	182
Group 1	1.35167	5.54849e-08	1.96596e-06	MTSS2	182
Group 1	1.46489	5.56619e-08	1.96858e-06	EPB41L1	182
Group 1	0.770595	5.69494e-08	2.00995e-06	ROCK2	182
Group 1	1.01076	5.70674e-08	2.00995e-06	EPN2	182
Group 1	1.26282	5.71475e-08	2.00995e-06	ULBP2	182
Group 1	0.824661	5.73229e-08	2.01241e-06	ECT2	182
Group 1	1.53154	5.80652e-08	2.03473e-06	DUSP1	182
Group 1	-1.40442	5.95139e-08	2.08168e-06	LY86	182
Group 1	-1.36576	5.97338e-08	2.08555e-06	HVCN1	182
Group 1	0.640935	6.13773e-08	2.13902e-06	C11orf68	182
Group 1	1.10633	6.16049e-08	2.14304e-06	GNPDA1	182
Group 1	0.929793	6.19447e-08	2.15094e-06	ARHGAP5	182
Group 1	-1.40101	6.22991e-08	2.15742e-06	GRAP	182
Group 1	0.812316	6.2357e-08	2.15742e-06	PDXK	182
Group 1	0.989817	6.26801e-08	2.16468e-06	NEDD4	182
Group 1	0.71986	6.2927e-08	2.16928e-06	SKP1	182
Group 1	2.08797	6.5155e-08	2.24203e-06	LAMB1	182
Group 1	0.947409	6.53327e-08	2.24411e-06	CLMN	182
Group 1	0.843109	6.61488e-08	2.26806e-06	IQGAP3	182
Group 1	-0.587632	6.65631e-08	2.27818e-06	RPL27A	182
Group 1	1.20994	6.69293e-08	2.28661e-06	SVIL	182
Group 1	0.578177	6.83259e-08	2.33016e-06	UBE2Z	182
Group 1	0.592848	6.89143e-08	2.34192e-06	EIF6	182
Group 1	1.11901	6.8916e-08	2.34192e-06	FLNB	182
Group 1	0.385427	6.98703e-08	2.37013e-06	TIGD6	182
Group 1	0.519484	7.05432e-08	2.38871e-06	ATG16L1	182
Group 1	0.646278	7.20313e-08	2.43478e-06	SMIM15	182
Group 1	1.15937	7.32676e-08	2.4722e-06	GAS2L1	182
Group 1	1.51307	7.39714e-08	2.48979e-06	ME1	182
Group 1	0.782178	7.40496e-08	2.48979e-06	PIGK	182
Group 1	0.658928	7.55352e-08	2.53527e-06	SLC31A1	182
Group 1	0.656322	7.57989e-08	2.53966e-06	RAB12	182
Group 1	1.59381	7.63334e-08	2.55309e-06	RAB13	182
Group 1	0.94393	7.74678e-08	2.5865e-06	SH3TC2	182
Group 1	1.70814	7.87634e-08	2.62517e-06	NTN4	182
Group 1	0.807511	7.89348e-08	2.6263e-06	ZC3H12C	182
Group 1	1.33011	7.93128e-08	2.63429e-06	TBC1D2	182
Group 1	0.759394	8.04334e-08	2.66687e-06	PLA2R1	182
Group 1	0.647459	8.07626e-08	2.67243e-06	CRK	182
Group 1	1.24225	8.0881e-08	2.67243e-06	STEAP3	182
Group 1	0.554416	8.13393e-08	2.67745e-06	TRIP4	182
Group 1	0.867939	8.14087e-08	2.67745e-06	PSORS1C1	182
Group 1	-1.16822	8.14536e-08	2.67745e-06	STAP1	182
Group 1	-1.40906	8.18929e-08	2.68419e-06	SEPTIN6	182
Group 1	0.695015	8.19397e-08	2.68419e-06	ABCB9	182
Group 1	1.17842	8.2693e-08	2.70423e-06	DENND2B	182
Group 1	1.17539	8.32353e-08	2.71731e-06	SYNC	182
Group 1	1.55946	8.36991e-08	2.72779e-06	SH2D4A	182
Group 1	0.901818	8.48159e-08	2.75948e-06	DIP2C	182
Group 1	0.95981	8.58246e-08	2.78755e-06	CAMSAP2	182
Group 1	1.05342	8.7764e-08	2.8457e-06	NDST1	182
Group 1	1.17536	8.82378e-08	2.85621e-06	MAFF	182
Group 1	1.97215	8.8541e-08	2.86118e-06	ADGRG1	182
Group 1	-1.46664	9.07513e-08	2.92765e-06	CCDC69	182
Group 1	1.72718	9.09864e-08	2.93028e-06	NRP2	182
Group 1	0.955361	9.3538e-08	3.00739e-06	PLOD3	182
Group 1	1.1979	9.45365e-08	3.03438e-06	BLVRA	182
Group 1	1.06268	9.52082e-08	3.05081e-06	MAP3K13	182
Group 1	0.661788	9.58412e-08	3.06596e-06	SRD5A1	182
Group 1	-1.60509	9.71914e-08	3.10395e-06	ELMO1	182
Group 1	0.546891	9.7964e-08	3.12128e-06	YAE1	182
Group 1	0.750098	9.8061e-08	3.12128e-06	PRXL2C	182
Group 1	1.22042	9.87463e-08	3.13787e-06	RBFOX2	182
Group 1	1.70393	9.96006e-08	3.15975e-06	LIMCH1	182
Group 1	0.68955	1.00725e-07	3.19012e-06	DOLK	182
Group 1	1.64873	1.01185e-07	3.19938e-06	TGFA	182
Group 1	0.63384	1.02771e-07	3.24416e-06	LRRC59	182
Group 1	1.3459	1.06276e-07	3.34926e-06	TACC2	182
Group 1	-1.92001	1.06994e-07	3.36633e-06	CD37	182
Group 1	2.3287	1.07583e-07	3.37931e-06	CLU	182
Group 1	1.03741	1.08024e-07	3.3876e-06	AIFM2	182
Group 1	0.627706	1.08705e-07	3.39624e-06	SERINC3	182
Group 1	2.40433	1.0876e-07	3.39624e-06	S100A16	182
Group 1	0.609126	1.08833e-07	3.39624e-06	VPS26A	182
Group 1	1.07174	1.09681e-07	3.41186e-06	DCBLD1	182
Group 1	0.565631	1.09691e-07	3.41186e-06	SOCS5	182
Group 1	1.78835	1.10669e-07	3.43541e-06	SDC1	182
Group 1	0.402809	1.10808e-07	3.43541e-06	RABGEF1	182
Group 1	1.09247	1.11647e-07	3.45582e-06	FTH1	182
Group 1	0.564525	1.13478e-07	3.5068e-06	RHEB	182
Group 1	0.660266	1.13813e-07	3.51148e-06	C5orf15	182
Group 1	-1.04425	1.14536e-07	3.52809e-06	CEACAM21	182
Group 1	1.68456	1.17775e-07	3.62201e-06	PCDH1	182
Group 1	0.587668	1.1856e-07	3.64028e-06	SWI5	182
Group 1	1.12559	1.19021e-07	3.64856e-06	SDSL	182
Group 1	0.762134	1.20874e-07	3.69943e-06	AAMDC	182
Group 1	0.661305	1.21636e-07	3.7168e-06	B3GLCT	182
Group 1	0.730091	1.23704e-07	3.77295e-06	ZCCHC14	182
Group 1	1.28255	1.23868e-07	3.77295e-06	PLXNB3	182
Group 1	0.637573	1.24732e-07	3.79321e-06	CBY1	182
Group 1	0.539386	1.25639e-07	3.81471e-06	RPE	182
Group 1	1.01875	1.26529e-07	3.83563e-06	SGSH	182
Group 1	-1.65588	1.27323e-07	3.84846e-06	FERMT3	182
Group 1	0.810913	1.27355e-07	3.84846e-06	ARHGEF11	182
Group 1	0.642374	1.28148e-07	3.86046e-06	TMOD3	182
Group 1	0.748438	1.28282e-07	3.86046e-06	PALS1	182
Group 1	-0.977846	1.28359e-07	3.86046e-06	GRAPL	182
Group 1	0.808386	1.32848e-07	3.98344e-06	CCDC40	182
Group 1	0.701623	1.32865e-07	3.98344e-06	CISD3	182
Group 1	0.880427	1.33804e-07	4.0053e-06	SLC4A3	182
Group 1	-1.52755	1.34387e-07	4.01648e-06	CARMIL2	182
Group 1	0.9064	1.34877e-07	4.01866e-06	DPY19L1	182
Group 1	-0.875119	1.34881e-07	4.01866e-06	NLRC3	182
Group 1	-0.834691	1.35326e-07	4.02563e-06	C16orf54	182
Group 1	1.42678	1.36931e-07	4.06705e-06	BCAR3	182
Group 1	1.95694	1.37575e-07	4.07981e-06	TPM1	182
Group 1	0.931663	1.3855e-07	4.10238e-06	LRP10	182
Group 1	-1.33874	1.3953e-07	4.12499e-06	BCL11A	182
Group 1	-1.33333	1.39876e-07	4.12883e-06	NRROS	182
Group 1	1.291	1.41408e-07	4.16185e-06	P3H4	182
Group 1	0.983009	1.4143e-07	4.16185e-06	NFIC	182
Group 1	0.630922	1.42515e-07	4.1873e-06	KIF5B	182
Group 1	-0.969034	1.44465e-07	4.23807e-06	RBM38	182
Group 1	0.774873	1.47199e-07	4.31167e-06	UBL3	182
Group 1	0.98251	1.47536e-07	4.31492e-06	B3GNT9	182
Group 1	-1.71648	1.48062e-07	4.32368e-06	APBB1IP	182
Group 1	1.09343	1.49469e-07	4.3581e-06	BEND7	182
Group 1	0.892534	1.49931e-07	4.36492e-06	DOCK7	182
Group 1	1.21434	1.52443e-07	4.43128e-06	NEDD4L	182
Group 1	0.869789	1.52714e-07	4.43243e-06	KLF7	182
Group 1	0.742059	1.52948e-07	4.43248e-06	DNAJB2	182
Group 1	0.552801	1.53447e-07	4.43527e-06	FADD	182
Group 1	0.946551	1.53509e-07	4.43527e-06	THRB	182
Group 1	0.900793	1.53816e-07	4.43743e-06	ANO10	182
Group 1	0.515648	1.55328e-07	4.47428e-06	FAM187A	182
Group 1	-1.43188	1.56233e-07	4.49359e-06	SIT1	182
Group 1	1.56389	1.56902e-07	4.50602e-06	CD109	182
Group 1	-1.15785	1.57412e-07	4.5139e-06	ADA2	182
Group 1	1.27649	1.60906e-07	4.60716e-06	SOX13	182
Group 1	1.26579	1.62143e-07	4.63563e-06	GEM	182
Group 1	2.15675	1.6318e-07	4.65124e-06	S100A10	182
Group 1	0.690701	1.63333e-07	4.65124e-06	HEATR5A	182
Group 1	0.630491	1.63419e-07	4.65124e-06	GOLM2	182
Group 1	0.903032	1.64597e-07	4.67778e-06	TWF1	182
Group 1	1.19664	1.65068e-07	4.68421e-06	GRAMD2B	182
Group 1	0.634946	1.6574e-07	4.69238e-06	TM9SF1	182
Group 1	1.41677	1.65848e-07	4.69238e-06	AHR	182
Group 1	1.185	1.68503e-07	4.76046e-06	TMEM51	182
Group 1	0.616164	1.69063e-07	4.76922e-06	CCDC47	182
Group 1	1.38352	1.69819e-07	4.78348e-06	MAP1LC3A	182
Group 1	1.25126	1.70278e-07	4.78838e-06	CTNND1	182
Group 1	0.830909	1.70494e-07	4.78838e-06	TAF13	182
Group 1	0.984077	1.71254e-07	4.80266e-06	TXNRD1	182
Group 1	1.08631	1.72052e-07	4.81795e-06	PTPRH	182
Group 1	1.71309	1.74902e-07	4.8906e-06	LAPTM4B	182
Group 1	-0.771018	1.75713e-07	4.9061e-06	TLR9	182
Group 1	0.912275	1.76865e-07	4.93106e-06	HABP4	182
Group 1	0.791154	1.78886e-07	4.97565e-06	SHROOM1	182
Group 1	0.630807	1.78986e-07	4.97565e-06	CNIH4	182
Group 1	1.44956	1.81077e-07	5.02648e-06	NPAS2	182
Group 1	1.37942	1.81766e-07	5.03826e-06	LAMC1	182
Group 1	0.697993	1.82256e-07	5.03842e-06	CAPZA2	182
Group 1	0.996065	1.82299e-07	5.03842e-06	CDC42EP2	182
Group 1	0.802308	1.82884e-07	5.04727e-06	MEAK7	182
Group 1	0.567139	1.83634e-07	5.06068e-06	JKAMP	182
Group 1	-0.964004	1.86592e-07	5.12762e-06	PARP15	182
Group 1	0.80506	1.866e-07	5.12762e-06	ZDHHC1	182
Group 1	0.689714	1.87262e-07	5.1384e-06	IQCE	182
Group 1	0.883432	1.90846e-07	5.22924e-06	SPRED1	182
Group 1	1.04671	1.9167e-07	5.24428e-06	HPCAL1	182
Group 1	1.41422	1.92417e-07	5.2572e-06	PRNP	182
Group 1	1.46057	1.93077e-07	5.2677e-06	LYPD1	182
Group 1	0.750025	1.94849e-07	5.30846e-06	B4GALT4	182
Group 1	1.14123	1.95205e-07	5.31058e-06	YES1	182
Group 1	0.601283	1.97471e-07	5.36459e-06	FKTN	182
Group 1	0.497211	1.97834e-07	5.36682e-06	NPLOC4	182
Group 1	-1.41769	2.01007e-07	5.44514e-06	DOCK8	182
Group 1	1.08404	2.01775e-07	5.45823e-06	TEAD3	182
Group 1	0.601658	2.02273e-07	5.46394e-06	HDLBP	182
Group 1	0.99887	2.04342e-07	5.51203e-06	CYFIP1	182
Group 1	1.47373	2.0619e-07	5.55405e-06	MLF1	182
Group 1	0.525352	2.17569e-07	5.842e-06	C7orf25	182
Group 1	0.993033	2.17632e-07	5.842e-06	RUSC2	182
Group 1	1.57563	2.17798e-07	5.842e-06	NR2F2	182
Group 1	-2.07444	2.19218e-07	5.87184e-06	CD79B	182
Group 1	0.293037	2.19614e-07	5.87421e-06	C22orf23	182
Group 1	1.21088	2.20832e-07	5.89854e-06	CTDSPL	182
Group 1	1.34795	2.21406e-07	5.9056e-06	PLCB4	182
Group 1	1.06988	2.25341e-07	6.00218e-06	PLEKHA1	182
Group 1	0.56708	2.26623e-07	6.02791e-06	VAPB	182
Group 1	-0.710506	2.27207e-07	6.03379e-06	CSF2RB	182
Group 1	1.20745	2.27476e-07	6.03379e-06	HYI	182
Group 1	0.846596	2.27901e-07	6.03668e-06	ACP6	182
Group 1	1.35065	2.30345e-07	6.09298e-06	ADORA2B	182
Group 1	1.17078	2.32491e-07	6.14123e-06	PLP2	182
Group 1	0.817072	2.33633e-07	6.16286e-06	TXNRD3	182
Group 1	0.622414	2.35739e-07	6.20986e-06	LNPK	182
Group 1	1.71989	2.384e-07	6.27131e-06	YAP1	182
Group 1	1.18507	2.44289e-07	6.41737e-06	CTBP2	182
Group 1	1.20607	2.45806e-07	6.44836e-06	SLC2A10	182
Group 1	0.892794	2.48175e-07	6.50156e-06	ZNF462	182
Group 1	-1.2404	2.49035e-07	6.51517e-06	BIN2	182
Group 1	-1.69056	2.52379e-07	6.58965e-06	POU2AF1	182
Group 1	0.699184	2.52572e-07	6.58965e-06	BCAP29	182
Group 1	0.93431	2.581e-07	6.72467e-06	H3-7	182
Group 1	1.37098	2.63322e-07	6.84284e-06	ASPHD1	182
Group 1	0.500777	2.63351e-07	6.84284e-06	UQCRQ	182
Group 1	0.670767	2.65904e-07	6.89979e-06	NR1D1	182
Group 1	-1.55463	2.66343e-07	6.90178e-06	VAV1	182
Group 1	1.63043	2.67419e-07	6.92028e-06	CEP15	182
Group 1	1.67623	2.68189e-07	6.93081e-06	EHD2	182
Group 1	0.658633	2.71255e-07	7.00058e-06	DSTYK	182
Group 1	1.08642	2.72025e-07	7.01098e-06	PDLIM5	182
Group 1	0.844851	2.73096e-07	7.02909e-06	IDS	182
Group 1	1.22867	2.74253e-07	7.04936e-06	NAV2	182
Group 1	0.969015	2.74717e-07	7.0518e-06	ARHGEF10L	182
Group 1	0.796367	2.78342e-07	7.13527e-06	ANKRD50	182
Group 1	-2.11765	2.79637e-07	7.15885e-06	MZB1	182
Group 1	0.704611	2.81937e-07	7.20806e-06	APMAP	182
Group 1	1.2189	2.83109e-07	7.22836e-06	BDNF	182
Group 1	-1.55209	2.83864e-07	7.23796e-06	PLEK	182
Group 1	0.972286	2.85119e-07	7.26027e-06	IQSEC2	182
Group 1	-1.14392	2.85658e-07	7.2643e-06	AKNA	182
Group 1	1.05328	2.87442e-07	7.29995e-06	BAG3	182
Group 1	0.559549	2.87937e-07	7.30283e-06	SNX13	182
Group 1	0.653622	2.88699e-07	7.31242e-06	GPR107	182
Group 1	0.961667	2.90517e-07	7.33769e-06	TRAM2	182
Group 1	1.60759	2.90787e-07	7.33769e-06	DUSP23	182
Group 1	0.670638	2.90849e-07	7.33769e-06	KIFBP	182
Group 1	1.06022	2.93391e-07	7.39206e-06	MCOLN3	182
Group 1	0.602631	2.99365e-07	7.53263e-06	ERGIC2	182
Group 1	1.11901	3.00851e-07	7.5594e-06	RARG	182
Group 1	1.03178	3.01296e-07	7.5594e-06	RHOBTB1	182
Group 1	1.21668	3.01616e-07	7.5594e-06	PLPP3	182
Group 1	1.62797	3.02955e-07	7.58301e-06	ANTXR1	182
Group 1	1.34237	3.04411e-07	7.60947e-06	GBP3	182
Group 1	1.369	3.1073e-07	7.74078e-06	GPAT3	182
Group 1	0.767795	3.10962e-07	7.74078e-06	DUSP8	182
Group 1	0.632479	3.10981e-07	7.74078e-06	ATP6V0E1	182
Group 1	0.200973	3.11285e-07	7.74078e-06	CEP295NL	182
Group 1	-0.534673	3.13227e-07	7.77432e-06	RPLP2	182
Group 1	-0.550066	3.13448e-07	7.77432e-06	RPL34	182
Group 1	1.14928	3.14654e-07	7.7941e-06	IFTAP	182
Group 1	0.726279	3.16705e-07	7.83476e-06	TBC1D8B	182
Group 1	0.979393	3.17583e-07	7.84632e-06	PSD3	182
Group 1	1.07648	3.19383e-07	7.8806e-06	TPST1	182
Group 1	-1.1204	3.23243e-07	7.96554e-06	TNF	182
Group 1	1.08349	3.26785e-07	8.04244e-06	COBLL1	182
Group 1	0.988603	3.30992e-07	8.1355e-06	PSEN2	182
Group 1	-1.44762	3.35646e-07	8.2393e-06	SEPTIN1	182
Group 1	0.71132	3.36713e-07	8.25487e-06	KLF10	182
Group 1	-0.402353	3.45471e-07	8.45872e-06	LINGO3	182
Group 1	-1.00862	3.51983e-07	8.60713e-06	TMEM131L	182
Group 1	-1.53844	3.57496e-07	8.73077e-06	RHOH	182
Group 1	1.97723	3.60159e-07	8.78457e-06	FOSL1	182
Group 1	1.09908	3.62748e-07	8.83643e-06	SAMD4A	182
Group 1	1.56545	3.66401e-07	8.90546e-06	MICAL2	182
Group 1	0.563037	3.66514e-07	8.90546e-06	PHEX	182
Group 1	0.613125	3.67627e-07	8.92115e-06	VPS9D1	182
Group 1	0.620122	3.7585e-07	9.10913e-06	CFAP263	182
Group 1	0.583418	3.77366e-07	9.13426e-06	RNF121	182
Group 1	1.16046	3.79472e-07	9.16575e-06	SCML1	182
Group 1	0.605268	3.79867e-07	9.16575e-06	NOS1AP	182
Group 1	1.6749	3.80107e-07	9.16575e-06	EPAS1	182
Group 1	0.469978	3.85413e-07	9.28199e-06	CSNK1A1	182
Group 1	0.713774	3.87097e-07	9.31081e-06	C1GALT1C1L	182
Group 1	1.14151	3.92483e-07	9.42847e-06	MYO6	182
Group 1	0.603567	4.02105e-07	9.64749e-06	POMGNT1	182
Group 1	0.654249	4.03297e-07	9.66395e-06	DLGAP4	182
Group 1	-0.570443	4.06883e-07	9.73766e-06	RPS28	182
Group 1	1.05044	4.07458e-07	9.73921e-06	MORC4	182
Group 1	-0.514277	4.08519e-07	9.75236e-06	HNRNPA1	182
Group 1	1.12277	4.09912e-07	9.7734e-06	TUSC1	182
Group 1	0.643066	4.10586e-07	9.77726e-06	TMEM30A	182
Group 1	0.842101	4.14909e-07	9.86791e-06	ADCY9	182
Group 1	0.88343	4.18224e-07	9.93438e-06	GLIS2	182
Group 1	1.44509	4.23469e-07	1.00465e-05	GPRC5B	182
Group 1	1.92302	4.27978e-07	1.01408e-05	COL6A1	182
Group 1	0.996448	4.28783e-07	1.01473e-05	ZNF358	182
Group 1	0.586887	4.36308e-07	1.03126e-05	ERLEC1	182
Group 1	0.694353	4.40688e-07	1.04033e-05	PGM3	182
Group 1	0.621575	4.45584e-07	1.0494e-05	TMEM87B	182
Group 1	1.00727	4.4563e-07	1.0494e-05	HFE	182
Group 1	1.522	4.47477e-07	1.05245e-05	DAB2	182
Group 1	0.897291	4.49626e-07	1.05621e-05	HEXB	182
Group 1	2.58777	4.55325e-07	1.06828e-05	TM4SF1	182
Group 1	0.735451	4.56043e-07	1.06865e-05	MAP4K3	182
Group 1	1.76076	4.57102e-07	1.06982e-05	LAMA4	182
Group 1	0.715089	4.63738e-07	1.08389e-05	LAMP1	182
Group 1	-2.10007	4.64249e-07	1.08389e-05	CD79A	182
Group 1	0.58302	4.67836e-07	1.09093e-05	ZMPSTE24	182
Group 1	1.73462	4.7285e-07	1.10128e-05	GPX8	182
Group 1	-0.4599	4.74366e-07	1.10347e-05	RPL18	182
Group 1	0.647552	4.76219e-07	1.10643e-05	ATP6V1C1	182
Group 1	0.740752	4.84263e-07	1.12375e-05	OCRL	182
Group 1	1.21357	4.85816e-07	1.12598e-05	TLE1	182
Group 1	0.525392	4.89057e-07	1.13212e-05	TPD52L2	182
Group 1	0.460077	4.90598e-07	1.13431e-05	RAB5A	182
Group 1	0.560775	4.95136e-07	1.14342e-05	RMDN2	182
Group 1	0.575846	4.98539e-07	1.14989e-05	RAB5C	182
Group 1	0.711722	5.00701e-07	1.15348e-05	CLTB	182
Group 1	2.11628	5.02869e-07	1.15708e-05	ALDH1A3	182
Group 1	0.740817	5.04187e-07	1.15872e-05	ZFYVE28	182
Group 1	-1.31071	5.05134e-07	1.1595e-05	CD38	182
Group 1	-0.916312	5.19263e-07	1.16531e-05	HMGB2	182
Group 1	0.60488	5.24185e-07	1.16531e-05	INSIG2	182
Group 1	0.683687	5.26416e-07	1.16531e-05	PTPRB	182
Group 1	1.17606	5.30715e-07	1.16531e-05	CFL2	182
Group 1	1.12143	5.33622e-07	1.16871e-05	GALNT11	182
Group 1	0.666606	5.37639e-07	1.17616e-05	ELOVL1	182
Group 1	0.800312	5.39034e-07	1.17786e-05	ADAMTSL5	182
Group 1	-0.503761	5.39686e-07	1.17793e-05	RPL14	182
Group 1	0.657852	5.43156e-07	1.18416e-05	CANX	182
Group 1	1.1824	5.46275e-07	1.1896e-05	AOPEP	182
Group 1	0.554539	5.48396e-07	1.19285e-05	YWHAZ	182
Group 1	0.892276	5.51391e-07	1.19801e-05	IRS1	182
Group 1	0.552106	5.57e-07	1.20882e-05	TOR1B	182
Group 1	0.846722	5.61311e-07	1.21679e-05	MYH9	182
Group 1	0.36484	5.86511e-07	1.26928e-05	C13orf46	182
Group 1	0.56457	5.87028e-07	1.26928e-05	CCSER2	182
Group 1	0.556936	5.87519e-07	1.26928e-05	CALM2	182
Group 1	1.53087	5.8831e-07	1.26955e-05	PHLDB2	182
Group 1	1.93623	5.91419e-07	1.27482e-05	LGALS3BP	182
Group 1	-1.23944	5.93055e-07	1.27576e-05	CD69	182
Group 1	-1.40069	5.93188e-07	1.27576e-05	NCF1	182
Group 1	0.762247	5.99442e-07	1.28775e-05	IQCK	182
Group 1	-0.539917	6.03835e-07	1.29479e-05	RPL17	182
Group 1	1.01484	6.04075e-07	1.29479e-05	PPFIBP1	182
Group 1	0.458903	6.06457e-07	1.29844e-05	DAD1	182
Group 1	0.745844	6.10245e-07	1.30382e-05	ANKMY2	182
Group 1	-2.15275	6.10336e-07	1.30382e-05	LAPTM5	182
Group 1	0.979622	6.13119e-07	1.30831e-05	CCNJL	182
Group 1	1.45638	6.14827e-07	1.31049e-05	NBL1	182
Group 1	-0.436614	6.19285e-07	1.31852e-05	RPL11	182
Group 1	0.702258	6.26165e-07	1.33168e-05	PLA2G4C	182
Group 1	0.741222	6.31155e-07	1.3408e-05	ANKRD9	182
Group 1	2.07242	6.47303e-07	1.37358e-05	CCN2	182
Group 1	1.78371	6.50175e-07	1.37814e-05	HSPA1A	182
Group 1	-1.43836	6.53007e-07	1.38261e-05	CD19	182
Group 1	-1.36825	6.55749e-07	1.38688e-05	TMC8	182
Group 1	1.01916	6.60048e-07	1.39442e-05	PLPPR2	182
Group 1	1.02357	6.62024e-07	1.39705e-05	INPP1	182
Group 1	-0.642567	6.65761e-07	1.40339e-05	NASP	182
Group 1	0.545732	6.69764e-07	1.41027e-05	PRMT2	182
Group 1	0.950675	6.70645e-07	1.41057e-05	PRKAG2	182
Group 1	0.885562	6.72462e-07	1.41284e-05	HELZ2	182
Group 1	0.43964	6.74956e-07	1.41652e-05	MAP3K2	182
Group 1	0.630865	6.78176e-07	1.42171e-05	TMEM245	182
Group 1	0.55608	6.8179e-07	1.42772e-05	VPS41	182
Group 1	1.47953	6.86578e-07	1.43617e-05	TNFRSF21	182
Group 1	0.468927	6.88984e-07	1.43963e-05	ANAPC11	182
Group 1	-1.8086	6.90369e-07	1.44095e-05	SLC38A5	182
Group 1	0.735817	6.9292e-07	1.44469e-05	GLCE	182
Group 1	0.438512	6.94034e-07	1.44544e-05	SDF2	182
Group 1	0.981673	6.97859e-07	1.45182e-05	SEMA5A	182
Group 1	0.813398	7.04821e-07	1.46365e-05	DHX32	182
Group 1	0.543035	7.05076e-07	1.46365e-05	FBXW11	182
Group 1	0.485418	7.07836e-07	1.46778e-05	ATG101	182
Group 1	0.502621	7.1309e-07	1.47707e-05	TEX261	182
Group 1	0.482621	7.24695e-07	1.49926e-05	RETREG2	182
Group 1	0.741336	7.25374e-07	1.49926e-05	NBPF15	182
Group 1	0.70133	7.27115e-07	1.50124e-05	TRAM1L1	182
Group 1	0.669712	7.35506e-07	1.51692e-05	SPAG9	182
Group 1	0.869415	7.38524e-07	1.5215e-05	TMEM64	182
Group 1	0.613902	7.50788e-07	1.5451e-05	KIF16B	182
Group 1	0.58696	7.523e-07	1.54655e-05	LMAN2L	182
Group 1	0.596439	7.5511e-07	1.54929e-05	CLTC	182
Group 1	0.705711	7.55255e-07	1.54929e-05	SLC22A4	182
Group 1	1.29272	7.58259e-07	1.55378e-05	CEMIP2	182
Group 1	1.4122	7.60843e-07	1.55623e-05	HOXB7	182
Group 1	1.18898	7.61085e-07	1.55623e-05	NABP1	182
Group 1	0.511846	7.64634e-07	1.56182e-05	KCMF1	182
Group 1	1.21668	7.6763e-07	1.56626e-05	WWC2	182
Group 1	0.567991	7.69066e-07	1.56752e-05	FAHD1	182
Group 1	-0.451386	7.75249e-07	1.57843e-05	MRPS31	182
Group 1	0.620453	7.83126e-07	1.59277e-05	ABHD5	182
Group 1	1.4915	7.97186e-07	1.61965e-05	SYTL2	182
Group 1	1.82979	7.99744e-07	1.62311e-05	PERP	182
Group 1	0.970572	8.01747e-07	1.62487e-05	UGCG	182
Group 1	0.487847	8.0266e-07	1.62487e-05	TRIP11	182
Group 1	0.627248	8.03162e-07	1.62487e-05	TVP23B	182
Group 1	1.3671	8.04972e-07	1.62494e-05	ST6GALNAC2	182
Group 1	0.865503	8.05095e-07	1.62494e-05	LATS2	182
Group 1	0.358778	8.05748e-07	1.62494e-05	DNAAF8	182
Group 1	1.29537	8.09287e-07	1.63035e-05	RRAS	182
Group 1	2.07795	8.15942e-07	1.64016e-05	EMP1	182
Group 1	0.674401	8.16713e-07	1.64016e-05	CFAP20DC	182
Group 1	0.770493	8.17277e-07	1.64016e-05	FAM219A	182
Group 1	1.60676	8.18413e-07	1.64016e-05	PLAAT3	182
Group 1	-1.26849	8.18448e-07	1.64016e-05	CLECL1P	182
Group 1	1.9231	8.27245e-07	1.65605e-05	LTBR	182
Group 1	1.09287	8.32352e-07	1.6645e-05	TSPAN9	182
Group 1	0.800139	8.33208e-07	1.6645e-05	PIP4K2C	182
Group 1	1.54033	8.39086e-07	1.67449e-05	ITGA6	182
Group 1	1.25548	8.45848e-07	1.68523e-05	HACD1	182
Group 1	0.68728	8.46231e-07	1.68523e-05	DAP	182
Group 1	0.514838	8.51058e-07	1.69307e-05	UBE2D4	182
Group 1	1.32905	8.56235e-07	1.7016e-05	SEMA3B	182
Group 1	1.16199	8.60755e-07	1.7088e-05	S100A3	182
Group 1	0.990019	8.61706e-07	1.70892e-05	SYTL4	182
Group 1	1.01609	8.85546e-07	1.75437e-05	STXBP6	182
Group 1	1.0585	9.04019e-07	1.78911e-05	MBOAT2	182
Group 1	0.580075	9.08533e-07	1.79619e-05	PELO	182
Group 1	0.69072	9.09652e-07	1.79654e-05	FEZ2	182
Group 1	0.863065	9.11858e-07	1.79904e-05	PNMA1	182
Group 1	0.830451	9.14649e-07	1.80268e-05	GAS8	182
Group 1	0.637895	9.1874e-07	1.80779e-05	SYNJ2BP	182
Group 1	0.538979	9.19137e-07	1.80779e-05	NAALADL2	182
Group 1	0.597385	9.27214e-07	1.8218e-05	ATP6AP2	182
Group 1	0.694132	9.45705e-07	1.85623e-05	DYNLT1	182
Group 1	0.713909	9.49371e-07	1.86145e-05	RYK	182
Group 1	1.05251	9.50319e-07	1.86145e-05	ETNK2	182
Group 1	2.71655	9.65423e-07	1.8891e-05	KRT7	182
Group 1	0.553024	9.70408e-07	1.89691e-05	PLEKHB2	182
Group 1	0.910801	9.81994e-07	1.9176e-05	PDE4DIP	182
Group 1	0.934464	9.84764e-07	1.92105e-05	KREMEN1	182
Group 1	0.737188	9.86186e-07	1.92185e-05	PTPN12	182
Group 1	-0.482917	1.01092e-06	1.96659e-05	RPL13A	182
Group 1	0.793139	1.0112e-06	1.96659e-05	CPEB2	182
Group 1	1.19506	1.01658e-06	1.97504e-05	CDC42EP3	182
Group 1	1.09102	1.02219e-06	1.98391e-05	NUAK1	182
Group 1	1.44739	1.02649e-06	1.99024e-05	TCEAL3	182
Group 1	0.837646	1.03927e-06	2.01298e-05	PPP1R15A	182
Group 1	0.952719	1.04429e-06	2.02065e-05	GATA6	182
Group 1	0.971167	1.04712e-06	2.02407e-05	SMPD1	182
Group 1	0.511551	1.05514e-06	2.03753e-05	CERS2	182
Group 1	1.16328	1.06223e-06	2.04914e-05	AOX1	182
Group 1	0.551717	1.06764e-06	2.0575e-05	SMAD5	182
Group 1	-0.753671	1.06994e-06	2.05778e-05	TCF3	182
Group 1	1.24733	1.06997e-06	2.05778e-05	FAM241B	182
Group 1	0.507994	1.07102e-06	2.05778e-05	CHMP5	182
Group 1	1.33686	1.07376e-06	2.06096e-05	CADM4	182
Group 1	1.61258	1.07543e-06	2.06211e-05	PFN2	182
Group 1	1.17968	1.09772e-06	2.10072e-05	AVPI1	182
Group 1	0.512729	1.09777e-06	2.10072e-05	MPDU1	182
Group 1	-0.420648	1.10157e-06	2.10588e-05	PABPN1	182
Group 1	1.31994	1.10544e-06	2.11116e-05	SYDE1	182
Group 1	1.08343	1.10855e-06	2.115e-05	TRIM7	182
Group 1	-1.69884	1.11419e-06	2.12364e-05	PTPN6	182
Group 1	1.64363	1.11896e-06	2.13061e-05	OSMR	182
Group 1	0.863354	1.1203e-06	2.13103e-05	CTSA	182
Group 1	1.45233	1.13801e-06	2.16256e-05	PAPSS2	182
Group 1	0.553392	1.13942e-06	2.16309e-05	STAU1	182
Group 1	0.803791	1.14504e-06	2.17161e-05	NOTCH2NLA	182
Group 1	0.496428	1.16333e-06	2.20409e-05	PRKAG1	182
Group 1	-0.552694	1.17984e-06	2.23316e-05	HNRNPA1L2	182
Group 1	0.908501	1.19219e-06	2.25178e-05	NRBP2	182
Group 1	0.809046	1.19314e-06	2.25178e-05	KIF1C	182
Group 1	0.543215	1.1939e-06	2.25178e-05	NANS	182
Group 1	0.470602	1.1944e-06	2.25178e-05	ATG12	182
Group 1	-0.593196	1.19937e-06	2.25726e-05	ADAT2	182
Group 1	1.67081	1.19966e-06	2.25726e-05	BMP4	182
Group 1	0.999233	1.20498e-06	2.26504e-05	APLP2	182
Group 1	0.667897	1.21546e-06	2.28248e-05	SLC39A13	182
Group 1	0.47499	1.22224e-06	2.29297e-05	PURA	182
Group 1	0.606469	1.22435e-06	2.29467e-05	NHLRC1	182
Group 1	-0.95273	1.22566e-06	2.29488e-05	SLAMF6	182
Group 1	-1.56368	1.22713e-06	2.29537e-05	LIMD2	182
Group 1	0.553472	1.23004e-06	2.29855e-05	SDHC	182
Group 1	0.602623	1.24254e-06	2.31884e-05	SUN1	182
Group 1	1.17693	1.24332e-06	2.31884e-05	ELL2	182
Group 1	0.712915	1.24503e-06	2.31976e-05	BRI3	182
Group 1	-0.931456	1.25142e-06	2.3294e-05	TNFRSF13C	182
Group 1	0.835282	1.26649e-06	2.35515e-05	NDFIP2	182
Group 1	0.870899	1.27096e-06	2.36118e-05	CTAGE4	182
Group 1	0.683766	1.28272e-06	2.3807e-05	RGPD6	182
Group 1	1.11651	1.28657e-06	2.38552e-05	VCL	182
Group 1	0.827021	1.28927e-06	2.38821e-05	UAP1	182
Group 1	0.975471	1.29258e-06	2.39202e-05	CMTM4	182
Group 1	-0.955914	1.30413e-06	2.41107e-05	SAMSN1	182
Group 1	1.30575	1.30735e-06	2.41468e-05	ARL4A	182
Group 1	0.901214	1.33313e-06	2.45992e-05	PPP1R26	182
Group 1	1.27251	1.34106e-06	2.47215e-05	VEPH1	182
Group 1	0.492162	1.35007e-06	2.48636e-05	COA3	182
Group 1	1.09871	1.36243e-06	2.50672e-05	SGCB	182
Group 1	0.642637	1.37352e-06	2.52033e-05	GPSM2	182
Group 1	1.14158	1.37355e-06	2.52033e-05	MITF	182
Group 1	0.485862	1.37487e-06	2.52033e-05	SLC35B1	182
Group 1	0.472432	1.37511e-06	2.52033e-05	KATNIP	182
Group 1	1.25412	1.3774e-06	2.52084e-05	CCN3	182
Group 1	-0.401724	1.37803e-06	2.52084e-05	SYMPK	182
Group 1	0.929288	1.38478e-06	2.53076e-05	CC2D2A	182
Group 1	0.569206	1.38707e-06	2.53254e-05	DNAL1	182
Group 1	0.687986	1.39773e-06	2.54956e-05	SLC30A1	182
Group 1	0.654589	1.40499e-06	2.56034e-05	SLC22A18AS	182
Group 1	1.01517	1.41423e-06	2.57473e-05	NOTCH2	182
Group 1	1.54681	1.41847e-06	2.58e-05	S100A13	182
Group 1	1.06662	1.42911e-06	2.59687e-05	FAXC	182
Group 1	0.630861	1.43991e-06	2.614e-05	MCFD2	182
Group 1	-0.626371	1.44708e-06	2.62454e-05	POLD1	182
Group 1	-0.781799	1.45315e-06	2.63305e-05	ZC3H12D	182
Group 1	1.05137	1.45977e-06	2.64253e-05	QSOX1	182
Group 1	1.38541	1.47215e-06	2.66242e-05	HOXB6	182
Group 1	0.707162	1.48711e-06	2.68693e-05	FAM50A	182
Group 1	1.00321	1.48899e-06	2.68778e-05	TRPS1	182
Group 1	0.560325	1.49903e-06	2.70334e-05	DNAL4	182
Group 1	1.55634	1.51207e-06	2.7243e-05	FOS	182
Group 1	-1.08334	1.56268e-06	2.81202e-05	FGD3	182
Group 1	0.624299	1.56498e-06	2.81202e-05	TGOLN2	182
Group 1	0.674288	1.56518e-06	2.81202e-05	TXN	182
Group 1	0.929354	1.56708e-06	2.81267e-05	ARPIN-AP3S2	182
Group 1	0.528218	1.56849e-06	2.81267e-05	VXN	182
Group 1	1.27058	1.57778e-06	2.82668e-05	TCEAL4	182
Group 1	0.695918	1.58215e-06	2.83185e-05	SIL1	182
Group 1	0.774198	1.58624e-06	2.83651e-05	SLC37A3	182
Group 1	1.14274	1.59081e-06	2.84204e-05	ZNF703	182
Group 1	0.521218	1.59458e-06	2.8461e-05	TMED2	182
Group 1	0.556591	1.59868e-06	2.85075e-05	RNF141	182
Group 1	-1.0788	1.60443e-06	2.85833e-05	CBFA2T3	182
Group 1	1.04671	1.61307e-06	2.87105e-05	CHPF	182
Group 1	-0.526393	1.61672e-06	2.87487e-05	INPP5B	182
Group 1	0.867134	1.63503e-06	2.90472e-05	TRIQK	182
Group 1	1.01737	1.64067e-06	2.91204e-05	ARHGAP18	182
Group 1	0.756255	1.66768e-06	2.95723e-05	LAMP2	182
Group 1	0.660704	1.67081e-06	2.96002e-05	HIBADH	182
Group 1	0.614394	1.67293e-06	2.96103e-05	TBC1D19	182
Group 1	1.1763	1.67745e-06	2.96629e-05	LRP12	182
Group 1	-1.02161	1.68164e-06	2.97096e-05	KIF21B	182
Group 1	1.33652	1.69333e-06	2.98884e-05	SCARA3	182
Group 1	0.954388	1.71251e-06	3.01804e-05	FNDC3B	182
Group 1	1.00686	1.71304e-06	3.01804e-05	ARRDC4	182
Group 1	0.719314	1.73146e-06	3.04769e-05	ITPK1	182
Group 1	-0.849518	1.73516e-06	3.05138e-05	TNFAIP8	182
Group 1	1.98865	1.73831e-06	3.05412e-05	ANKRD1	182
Group 1	-0.533538	1.74365e-06	3.06021e-05	RPL13	182
Group 1	1.03247	1.74498e-06	3.06021e-05	LHFPL2	182
Group 1	1.13999	1.76246e-06	3.08802e-05	KCNS3	182
Group 1	0.624147	1.76425e-06	3.08832e-05	CETN2	182
Group 1	0.814629	1.77014e-06	3.0958e-05	PER3	182
Group 1	0.60558	1.77982e-06	3.10987e-05	MRPL33	182
Group 1	-0.919037	1.78235e-06	3.11146e-05	SH2B2	182
Group 1	0.806335	1.79357e-06	3.12612e-05	C1orf226	182
Group 1	-0.771227	1.79402e-06	3.12612e-05	SIGLEC10	182
Group 1	0.490654	1.79683e-06	3.12815e-05	COPB2	182
Group 1	0.653787	1.80139e-06	3.13324e-05	ZNFX1	182
Group 1	-1.41827	1.83513e-06	3.18901e-05	GPSM3	182
Group 1	-0.473544	1.84538e-06	3.20392e-05	RPS11	182
Group 1	0.806604	1.86904e-06	3.24205e-05	MATCAP2	182
Group 1	-1.23137	1.8745e-06	3.24857e-05	PTK2B	182
Group 1	-1.21579	1.8808e-06	3.25653e-05	LST1	182
Group 1	-0.546262	1.88272e-06	3.2569e-05	CXorf65	182
Group 1	0.866922	1.89022e-06	3.26692e-05	GCLM	182
Group 1	0.926493	1.92141e-06	3.31783e-05	ABHD17C	182
Group 1	0.670872	1.92974e-06	3.32919e-05	GALE	182
Group 1	1.32746	1.94075e-06	3.34517e-05	TRNP1	182
Group 1	0.836286	1.94394e-06	3.34764e-05	CCPG1	182
Group 1	0.505563	1.95241e-06	3.35921e-05	TMEM14C	182
Group 1	0.936136	1.95486e-06	3.36039e-05	ACSS2	182
Group 1	0.740626	1.9765e-06	3.39368e-05	LACTB	182
Group 1	0.4867	1.97778e-06	3.39368e-05	TOR1AIP1	182
Group 1	0.819606	1.99593e-06	3.42175e-05	SEPTIN8	182
Group 1	0.563766	1.99898e-06	3.4239e-05	CYB5D2	182
Group 1	0.505	2.01483e-06	3.44739e-05	ZDHHC7	182
Group 1	-1.05748	2.0163e-06	3.44739e-05	PPP1R16B	182
Group 1	1.22788	2.02006e-06	3.45073e-05	CEMIP	182
Group 1	0.989996	2.02789e-06	3.46101e-05	HEBP1	182
Group 1	0.594185	2.03396e-06	3.46826e-05	DYNC1LI2	182
Group 1	-0.958479	2.04172e-06	3.4784e-05	C1orf54	182
Group 1	0.667896	2.04886e-06	3.48729e-05	TMEM65	182
Group 1	0.6456	2.05205e-06	3.48729e-05	PKM	182
Group 1	0.1768	2.05242e-06	3.48729e-05	GLIPR1L2	182
Group 1	0.454164	2.06455e-06	3.50238e-05	GOLGA1	182
Group 1	1.17728	2.06497e-06	3.50238e-05	INPP4B	182
Group 1	0.536088	2.07713e-06	3.51988e-05	ERCC6	182
Group 1	0.867191	2.1392e-06	3.62185e-05	TOB1	182
Group 1	0.574665	2.14865e-06	3.63462e-05	UHMK1	182
Group 1	-1.21334	2.15238e-06	3.63771e-05	RASSF2	182
Group 1	0.792488	2.16367e-06	3.65356e-05	FKBP14	182
Group 1	1.03055	2.16806e-06	3.65774e-05	CIART	182
Group 1	0.466609	2.17872e-06	3.672e-05	FN3KRP	182
Group 1	0.5359	2.18036e-06	3.672e-05	SLC38A7	182
Group 1	-1.27379	2.18986e-06	3.68476e-05	SUSD3	182
Group 1	-1.29359	2.19647e-06	3.6905e-05	NIBAN3	182
Group 1	0.509868	2.19714e-06	3.6905e-05	EMC7	182
Group 1	0.555913	2.20176e-06	3.69501e-05	RAB18	182
Group 1	-1.19662	2.2063e-06	3.69938e-05	ARMH1	182
Group 1	0.386263	2.21191e-06	3.70554e-05	MOB4	182
Group 1	-0.827564	2.24085e-06	3.75072e-05	DOK2	182
Group 1	-0.62943	2.25399e-06	3.76942e-05	CNR2	182
Group 1	1.24113	2.25958e-06	3.77545e-05	AGRN	182
Group 1	1.03505	2.28508e-06	3.81335e-05	ADAMTS15	182
Group 1	0.382546	2.28625e-06	3.81335e-05	EMC4	182
Group 1	-1.60224	2.28924e-06	3.81499e-05	LAT2	182
Group 1	0.892753	2.30801e-06	3.84062e-05	RBMS2	182
Group 1	1.07091	2.30864e-06	3.84062e-05	ZBTB38	182
Group 1	1.10071	2.31077e-06	3.84082e-05	NFIB	182
Group 1	-1.11361	2.31703e-06	3.84788e-05	CYTIP	182
Group 1	0.929917	2.32894e-06	3.86431e-05	GPD2	182
Group 1	-0.47712	2.33523e-06	3.87138e-05	FBXO46	182
Group 1	-0.562167	2.36421e-06	3.91602e-05	TRABD	182
Group 1	1.49379	2.36887e-06	3.91989e-05	TGFB1I1	182
Group 1	0.663893	2.37065e-06	3.91989e-05	PEPD	182
Group 1	-0.823898	2.38936e-06	3.94741e-05	JAK3	182
Group 1	0.713169	2.40734e-06	3.9719e-05	NEK7	182
Group 1	0.724832	2.40834e-06	3.9719e-05	IFT22	182
Group 1	0.942883	2.41793e-06	3.98427e-05	C4orf19	182
Group 1	-1.04531	2.43314e-06	4.00362e-05	GFI1	182
Group 1	1.18895	2.43387e-06	4.00362e-05	SYNM	182
Group 1	0.495985	2.43919e-06	4.00892e-05	FAM200C	182
Group 1	-0.863857	2.48423e-06	4.07944e-05	GPR18	182
Group 1	0.697005	2.49074e-06	4.08661e-05	SRGAP2B	182
Group 1	0.72757	2.5404e-06	4.16452e-05	RAB23	182
Group 1	0.979894	2.54681e-06	4.17143e-05	TMEM171	182
Group 1	0.879368	2.5884e-06	4.23593e-05	IMPACT	182
Group 1	1.47812	2.60778e-06	4.26399e-05	MISP	182
Group 1	0.770179	2.61335e-06	4.26943e-05	ATL3	182
Group 1	0.859871	2.62e-06	4.27664e-05	PTPRR	182
Group 1	1.06325	2.65499e-06	4.33006e-05	RNF157	182
Group 1	0.658126	2.69332e-06	4.38883e-05	EGLN1	182
Group 1	1.91075	2.71345e-06	4.41785e-05	DKK3	182
Group 1	-1.37206	2.72849e-06	4.43615e-05	EVL	182
Group 1	1.00253	2.72944e-06	4.43615e-05	CYSTM1	182
Group 1	0.94388	2.73165e-06	4.43615e-05	ECE1	182
Group 1	1.09492	2.73735e-06	4.44085e-05	BOK	182
Group 1	-0.463581	2.7392e-06	4.44085e-05	POLR1H	182
Group 1	-0.724351	2.74555e-06	4.44737e-05	PIK3R5	182
Group 1	0.867451	2.7618e-06	4.4699e-05	ITPRID2	182
Group 1	0.548266	2.77274e-06	4.48381e-05	ABCD3	182
Group 1	1.48615	2.7821e-06	4.49513e-05	PTPRM	182
Group 1	1.73923	2.79981e-06	4.51992e-05	CALD1	182
Group 1	1.23234	2.81804e-06	4.54551e-05	CDKN2B	182
Group 1	0.472868	2.83204e-06	4.56425e-05	UMAD1	182
Group 1	-0.889675	2.84174e-06	4.57601e-05	PSTPIP1	182
Group 1	0.633187	2.84639e-06	4.5766e-05	TPMT	182
Group 1	0.859119	2.84882e-06	4.5766e-05	SLC26A11	182
Group 1	1.47524	2.85065e-06	4.5766e-05	PTGFRN	182
Group 1	0.641716	2.85192e-06	4.5766e-05	PAK4	182
Group 1	0.518856	2.85409e-06	4.5766e-05	SEC24A	182
Group 1	-0.552136	2.86696e-06	4.59339e-05	ANGPTL6	182
Group 1	1.00897	2.89076e-06	4.62765e-05	PLEKHG3	182
Group 1	0.949395	2.89929e-06	4.63741e-05	SLC22A18	182
Group 1	0.537364	2.93601e-06	4.6922e-05	FPGT	182
Group 1	0.914194	2.94073e-06	4.69583e-05	PSAP	182
Group 1	1.70634	2.95127e-06	4.70871e-05	PLS3	182
Group 1	1.05219	2.9538e-06	4.70881e-05	CLCF1	182
Group 1	-1.38503	2.9775e-06	4.74264e-05	FLI1	182
Group 1	-1.65977	2.9992e-06	4.77323e-05	IL2RG	182
Group 1	0.780923	3.02644e-06	4.8123e-05	RILPL1	182
Group 1	0.736134	3.02879e-06	4.8123e-05	CPLANE1	182
Group 1	0.635724	3.04677e-06	4.83684e-05	IFT43	182
Group 1	0.654616	3.10026e-06	4.91767e-05	TMEM63B	182
Group 1	0.833905	3.14795e-06	4.98917e-05	ULK2	182
Group 1	1.22098	3.15239e-06	4.99208e-05	ITGB8	182
Group 1	0.829259	3.16407e-06	5.00641e-05	LRRC49	182
Group 1	0.56055	3.16908e-06	5.01018e-05	MUL1	182
Group 1	0.440369	3.1778e-06	5.01982e-05	URGCP	182
Group 1	0.851265	3.188e-06	5.03177e-05	TBC1D9	182
Group 1	0.584471	3.1994e-06	5.0456e-05	PTPDC1	182
Group 1	0.429482	3.20972e-06	5.05769e-05	DYNLRB1	182
Group 1	1.14048	3.21336e-06	5.05926e-05	PDGFB	182
Group 1	0.462078	3.21979e-06	5.0616e-05	GSS	182
Group 1	0.530065	3.22015e-06	5.0616e-05	TM9SF3	182
Group 1	-1.31609	3.22465e-06	5.06451e-05	PAX5	182
Group 1	0.438811	3.22893e-06	5.06705e-05	CDIPT	182
Group 1	1.02606	3.25548e-06	5.10453e-05	ARAP3	182
Group 1	1.05778	3.27003e-06	5.12313e-05	C1orf115	182
Group 1	1.10422	3.27948e-06	5.13372e-05	PDE1C	182
Group 1	0.798863	3.30419e-06	5.16769e-05	TLCD5	182
Group 1	0.847307	3.30658e-06	5.16769e-05	ABHD4	182
Group 1	1.27121	3.31184e-06	5.17167e-05	HEG1	182
Group 1	0.367956	3.38218e-06	5.2772e-05	CFAP184	182
Group 1	1.14993	3.40052e-06	5.30148e-05	VASN	182
Group 1	1.31531	3.41555e-06	5.3164e-05	TBX3	182
Group 1	0.709253	3.41566e-06	5.3164e-05	NKX3-1	182
Group 1	0.605553	3.4227e-06	5.32303e-05	APBA1	182
Group 1	-0.688812	3.46581e-06	5.38568e-05	MND1	182
Group 1	-1.30087	3.50351e-06	5.43984e-05	DEF6	182
Group 1	0.789447	3.51233e-06	5.44911e-05	DNAJB4	182
Group 1	0.496934	3.51981e-06	5.45628e-05	SYAP1	182
Group 1	0.546049	3.53529e-06	5.47582e-05	PICALM	182
Group 1	1.7228	3.54694e-06	5.48942e-05	PLOD2	182
Group 1	0.389244	3.57292e-06	5.52515e-05	ATRAID	182
Group 1	1.0801	3.60252e-06	5.56642e-05	ASB9	182
Group 1	1.09282	3.66213e-06	5.65395e-05	TSPAN4	182
Group 1	1.17659	3.68072e-06	5.67806e-05	CBR3	182
Group 1	0.477007	3.70616e-06	5.71269e-05	GGCX	182
Group 1	1.03084	3.71665e-06	5.72424e-05	TNFSF12	182
Group 1	0.663532	3.72512e-06	5.73266e-05	ARL6IP5	182
Group 1	-1.10815	3.72843e-06	5.73314e-05	CD72	182
Group 1	0.902344	3.73528e-06	5.73905e-05	UBTD1	182
Group 1	0.775676	3.77275e-06	5.79196e-05	MICAL3	182
Group 1	-0.384603	3.77989e-06	5.79826e-05	DPEP2	182
Group 1	0.499811	3.79168e-06	5.81168e-05	ALG14	182
Group 1	0.977395	3.79955e-06	5.81907e-05	FLNA	182
Group 1	-0.601828	3.85061e-06	5.89255e-05	CXXC1	182
Group 1	1.46381	3.86439e-06	5.90889e-05	UPP1	182
Group 1	1.47427	3.89742e-06	5.95463e-05	TGFB2	182
Group 1	0.445916	3.90056e-06	5.95467e-05	TBL2	182
Group 1	0.856001	3.90689e-06	5.95956e-05	DOCK9	182
Group 1	0.59552	3.9114e-06	5.96169e-05	AP3S2	182
Group 1	0.684981	3.92261e-06	5.97178e-05	ZMYND11	182
Group 1	0.646469	3.92427e-06	5.97178e-05	UBE2H	182
Group 1	0.970279	3.97832e-06	6.04582e-05	STBD1	182
Group 1	0.67368	3.97926e-06	6.04582e-05	ERI2	182
Group 1	1.01248	4.00691e-06	6.08298e-05	FMN2	182
Group 1	0.537019	4.02712e-06	6.10881e-05	SLC30A9	182
Group 1	0.931169	4.03663e-06	6.11838e-05	BMP1	182
Group 1	0.546374	4.04531e-06	6.121e-05	TPRG1L	182
Group 1	-0.325469	4.04741e-06	6.121e-05	NHLRC4	182
Group 1	1.4963	4.04798e-06	6.121e-05	QPCT	182
Group 1	-0.597712	4.08073e-06	6.16565e-05	CYSLTR1	182
Group 1	0.67576	4.10011e-06	6.19003e-05	TRIOBP	182
Group 1	0.952056	4.10875e-06	6.19818e-05	ADGRA3	182
Group 1	0.780415	4.12472e-06	6.21736e-05	RRBP1	182
Group 1	-1.32354	4.1405e-06	6.23622e-05	SPIB	182
Group 1	0.998244	4.14971e-06	6.24077e-05	MTARC2	182
Group 1	0.580376	4.15005e-06	6.24077e-05	ACVR2A	182
Group 1	1.49567	4.17497e-06	6.2733e-05	EVA1A	182
Group 1	0.76989	4.1881e-06	6.28807e-05	MAP3K6	182
Group 1	-0.513277	4.19484e-06	6.29325e-05	RPS3A	182
Group 1	0.488028	4.24483e-06	6.36324e-05	ARL1	182
Group 1	-0.86678	4.2492e-06	6.3648e-05	P2RX1	182
Group 1	0.542549	4.25557e-06	6.36926e-05	CNNM4	182
Group 1	2.06986	4.25885e-06	6.36926e-05	ANXA3	182
Group 1	0.599101	4.2662e-06	6.37279e-05	PPP1R3F	182
Group 1	1.04871	4.26788e-06	6.37279e-05	BLVRB	182
Group 1	0.738663	4.28182e-06	6.3886e-05	UGGT2	182
Group 1	0.444932	4.29219e-06	6.39908e-05	CRCP	182
Group 1	-0.437141	4.29629e-06	6.4002e-05	RPL10A	182
Group 1	0.722053	4.30652e-06	6.41044e-05	LRRC8A	182
Group 1	0.39931	4.32527e-06	6.43333e-05	C1QTNF2	182
Group 1	-1.52254	4.34782e-06	6.45603e-05	MFNG	182
Group 1	-0.533279	4.34833e-06	6.45603e-05	ZCCHC3	182
Group 1	0.575334	4.35067e-06	6.45603e-05	MMGT1	182
Group 1	0.531983	4.35548e-06	6.45815e-05	CHMP2B	182
Group 1	-1.60931	4.37028e-06	6.47506e-05	VPREB3	182
Group 1	0.588508	4.42123e-06	6.54548e-05	SYDE2	182
Group 1	0.576724	4.42562e-06	6.5469e-05	SGMS1	182
Group 1	-2.14688	4.4328e-06	6.55245e-05	LCP1	182
Group 1	-0.371307	4.44584e-06	6.56288e-05	RPL6	182
Group 1	0.975779	4.44721e-06	6.56288e-05	RASEF	182
Group 1	0.466366	4.45017e-06	6.56288e-05	PHAX	182
Group 1	0.409111	4.49974e-06	6.62595e-05	DTWD2	182
Group 1	0.605468	4.49988e-06	6.62595e-05	ENDOV	182
Group 1	0.669168	4.5108e-06	6.63647e-05	LASP1	182
Group 1	0.573038	4.51396e-06	6.63647e-05	SLC4A2	182
Group 1	0.50647	4.53675e-06	6.662e-05	ATP6V1E1	182
Group 1	0.596755	4.53831e-06	6.662e-05	MYL12B	182
Group 1	0.944825	4.55454e-06	6.68046e-05	CMKLR2	182
Group 1	1.20081	4.55788e-06	6.68046e-05	GPR176	182
Group 1	1.95065	4.56811e-06	6.69031e-05	FSTL1	182
Group 1	0.547858	4.57815e-06	6.69989e-05	TMEM43	182
Group 1	-1.41585	4.58948e-06	6.71132e-05	ALOX5AP	182
Group 1	0.531907	4.61634e-06	6.74479e-05	EMC2	182
Group 1	-1.45961	4.61943e-06	6.74479e-05	ICAM2	182
Group 1	-0.98675	4.62829e-06	6.75257e-05	CCDC88C	182
Group 1	-0.604433	4.63359e-06	6.75347e-05	BLM	182
Group 1	0.634734	4.63598e-06	6.75347e-05	ACP2	182
Group 1	0.958865	4.63996e-06	6.75411e-05	PLEKHA5	182
Group 1	-1.21462	4.66391e-06	6.7838e-05	LAIR1	182
Group 1	-0.77124	4.71729e-06	6.85623e-05	CYBB	182
Group 1	-1.53653	4.74758e-06	6.895e-05	IGLL5	182
Group 1	0.458208	4.77275e-06	6.9263e-05	HUS1	182
Group 1	0.496406	4.78261e-06	6.93533e-05	MORN1	182
Group 1	0.591634	4.79762e-06	6.9484e-05	HS1BP3	182
Group 1	-0.686831	4.80231e-06	6.9484e-05	CDT1	182
Group 1	0.744307	4.80254e-06	6.9484e-05	CPEB4	182
Group 1	1.43232	4.81878e-06	6.96662e-05	EPDR1	182
Group 1	1.10042	4.85427e-06	7.01262e-05	NEO1	182
Group 1	0.614237	4.88485e-06	7.04705e-05	NEK11	182
Group 1	-1.83273	4.88548e-06	7.04705e-05	CXCR4	182
Group 1	0.494947	4.9093e-06	7.07448e-05	ACBD5	182
Group 1	0.814965	4.9119e-06	7.07448e-05	MGST3	182
Group 1	-0.700731	4.93097e-06	7.09659e-05	SEC31B	182
Group 1	0.546912	4.95859e-06	7.13096e-05	GMFB	182
Group 1	0.572829	4.98737e-06	7.16695e-05	KCNH1	182
Group 1	-0.592511	4.99673e-06	7.17501e-05	C19orf38	182
Group 1	1.59159	5.00353e-06	7.17937e-05	SPOCK1	182
Group 1	0.577835	5.02613e-06	7.20639e-05	C1GALT1C1	182
Group 1	-0.846778	5.03809e-06	7.21811e-05	ST8SIA4	182
Group 1	0.497163	5.10646e-06	7.31059e-05	GET3	182
Group 1	0.697989	5.14273e-06	7.34901e-05	PLEKHN1	182
Group 1	1.15829	5.14399e-06	7.34901e-05	ZNF185	182
Group 1	0.712777	5.1466e-06	7.34901e-05	ABR	182
Group 1	1.34123	5.14869e-06	7.34901e-05	NECTIN2	182
Group 1	0.987191	5.2179e-06	7.44224e-05	LPIN3	182
Group 1	0.469239	5.27779e-06	7.52203e-05	TBC1D12	182
Group 1	1.96495	5.28788e-06	7.53079e-05	CAVIN1	182
Group 1	0.390176	5.32251e-06	7.57446e-05	TMUB2	182
Group 1	1.57921	5.37879e-06	7.64317e-05	RAB32	182
Group 1	0.491021	5.3788e-06	7.64317e-05	SMURF1	182
Group 1	-0.832061	5.38469e-06	7.64586e-05	ARID3A	182
Group 1	0.552763	5.39996e-06	7.66185e-05	PTGR2	182
Group 1	0.447205	5.42846e-06	7.69657e-05	TMED4	182
Group 1	-1.05646	5.4535e-06	7.72634e-05	ARHGAP25	182
Group 1	0.467275	5.45761e-06	7.72642e-05	LYSET	182
Group 1	0.752317	5.47289e-06	7.74231e-05	PLXNA1	182
Group 1	0.567138	5.48797e-06	7.7579e-05	DCUN1D4	182
Group 1	0.417572	5.50746e-06	7.7797e-05	ASAH2	182
Group 1	0.706541	5.53211e-06	7.80873e-05	THRA	182
Group 1	0.441017	5.56869e-06	7.85457e-05	MED29	182
Group 1	0.400209	5.59176e-06	7.88129e-05	FEM1C	182
Group 1	0.730219	5.59927e-06	7.88605e-05	EHHADH	182
Group 1	0.595704	5.61312e-06	7.89973e-05	TM2D2	182
Group 1	0.732127	5.64245e-06	7.93516e-05	TTC23	182
Group 1	0.411992	5.71216e-06	8.02384e-05	GMPPA	182
Group 1	0.529444	5.71391e-06	8.02384e-05	SLC30A4	182
Group 1	0.550191	5.72607e-06	8.03501e-05	SBNO2	182
Group 1	0.912057	5.80418e-06	8.13863e-05	PRKD1	182
Group 1	0.95473	5.80889e-06	8.13927e-05	RTL6	182
Group 1	-1.33177	5.83874e-06	8.17509e-05	IRF8	182
Group 1	0.947568	5.87757e-06	8.22343e-05	ZNF503	182
Group 1	0.585928	5.9099e-06	8.26261e-05	AKT1S1	182
Group 1	-1.19349	5.95249e-06	8.31607e-05	PLCG2	182
Group 1	0.560109	5.96791e-06	8.33152e-05	GOLGA4	182
Group 1	1.26753	6.02777e-06	8.40894e-05	GSTT2B	182
Group 1	1.38019	6.04922e-06	8.4327e-05	CSF1	182
Group 1	0.849897	6.11887e-06	8.52357e-05	EFNA5	182
Group 1	-0.922312	6.14614e-06	8.55532e-05	ABI3	182
Group 1	0.83731	6.17307e-06	8.58655e-05	IFFO2	182
Group 1	2.43806	6.20638e-06	8.6266e-05	KRT18	182
Group 1	0.582852	6.22371e-06	8.64439e-05	KIAA0513	182
Group 1	0.924726	6.23776e-06	8.65557e-05	SELENON	182
Group 1	0.620298	6.24082e-06	8.65557e-05	SLC38A6	182
Group 1	0.92944	6.28398e-06	8.70911e-05	OPTN	182
Group 1	0.877173	6.30775e-06	8.73571e-05	CRYL1	182
Group 1	0.533231	6.37498e-06	8.81756e-05	STAM	182
Group 1	0.571101	6.37609e-06	8.81756e-05	APPBP2	182
Group 1	-1.08993	6.39567e-06	8.83824e-05	RASSF5	182
Group 1	1.35999	6.42816e-06	8.87672e-05	COL8A1	182
Group 1	0.523987	6.49643e-06	8.96451e-05	NKIRAS1	182
Group 1	-0.527547	6.52002e-06	8.99056e-05	TREML2	182
Group 1	0.584482	6.53549e-06	9.00539e-05	MRTFB	182
Group 1	1.05394	6.55509e-06	9.0259e-05	PTK2	182
Group 1	0.982388	6.62516e-06	9.11579e-05	TCN2	182
Group 1	0.980894	6.6358e-06	9.12387e-05	MARCHF4	182
Group 1	0.630325	6.71556e-06	9.22689e-05	ZNF365	182
Group 1	-0.453517	6.75433e-06	9.27349e-05	ZNF581	182
Group 1	0.738762	6.76254e-06	9.27809e-05	PNPLA3	182
Group 1	1.54678	6.7806e-06	9.29619e-05	KIRREL1	182
Group 1	0.896538	6.82399e-06	9.34445e-05	MORN4	182
Group 1	0.975356	6.82559e-06	9.34445e-05	SLC2A1	182
Group 1	0.366519	6.8505e-06	9.37184e-05	UNC50	182
Group 1	1.27268	6.88851e-06	9.41709e-05	ERBB2	182
Group 1	1.51837	6.89403e-06	9.41789e-05	ERRFI1	182
Group 1	0.867088	6.94725e-06	9.48382e-05	GTF2IRD1	182
Group 1	0.489634	7.00128e-06	9.55074e-05	ZNF283	182
Group 1	0.819929	7.1151e-06	9.69908e-05	RNLS	182
Group 1	1.59691	7.14752e-06	9.73009e-05	CPA4	182
Group 1	0.506226	7.14803e-06	9.73009e-05	ZFAND3	182
Group 1	0.473091	7.221e-06	9.82241e-05	FBXO3	182
Group 1	-2.12566	7.24322e-06	9.84562e-05	ARHGDIB	182
Group 1	0.858171	7.26332e-06	9.86592e-05	PAQR5	182
Group 1	1.05543	7.2838e-06	9.88243e-05	SIPA1L2	182
Group 1	0.546246	7.28582e-06	9.88243e-05	CLCN3	182
Group 1	0.751166	7.292e-06	9.88379e-05	PITPNM3	182
Group 1	1.01242	7.3115e-06	9.9032e-05	RCAN1	182
Group 1	1.0126	7.3517e-06	9.95056e-05	TTC39A	182
Group 1	1.38196	7.35689e-06	9.95056e-05	FOSB	182
Group 1	0.719959	7.37062e-06	9.96208e-05	MOSPD1	182
Group 1	0.603603	7.40854e-06	0.000100062	PCDHB10	182
Group 1	0.751759	7.4455e-06	0.000100486	RNF217	182
Group 1	0.502511	7.45458e-06	0.000100486	RAB5IF	182
Group 1	0.449703	7.45566e-06	0.000100486	ZMAT2	182
Group 1	0.65368	7.46253e-06	0.000100495	PHC2	182
Group 1	0.399927	7.47152e-06	0.000100495	SEC22A	182
Group 1	0.73004	7.47213e-06	0.000100495	CORO1C	182
Group 1	1.21106	7.52316e-06	0.00010111	EDN1	182
Group 1	0.557362	7.5521e-06	0.000101428	MYL6	182
Group 1	0.455975	7.6015e-06	0.000102019	RSPH3	182
Group 1	0.545795	7.62994e-06	0.000102329	ATF6	182
Group 1	0.684213	7.78955e-06	0.000104396	NME7	182
Group 1	1.15827	7.81148e-06	0.000104617	LPAR1	182
Group 1	0.729991	7.82513e-06	0.000104726	TOM1L2	182
Group 1	0.688535	7.85963e-06	0.000105114	SLC41A2	182
Group 1	0.437075	7.89365e-06	0.000105411	ZNF148	182
Group 1	-1.39081	7.89366e-06	0.000105411	DOCK2	182
Group 1	1.25658	7.89836e-06	0.000105411	DLC1	182
Group 1	2.59856	7.93215e-06	0.000105788	C19orf33	182
Group 1	1.08795	7.99918e-06	0.000106607	SH3RF2	182
Group 1	0.560386	8.084e-06	0.000107613	C5orf24	182
Group 1	0.537967	8.08592e-06	0.000107613	MOSPD2	182
Group 1	0.577251	8.09879e-06	0.000107709	TANGO2	182
Group 1	0.760265	8.14616e-06	0.000108264	CTNNAL1	182
Group 1	0.501083	8.15692e-06	0.000108293	SPOPL	182
Group 1	0.594319	8.15967e-06	0.000108293	TMED9	182
Group 1	0.427506	8.1863e-06	0.000108571	C1orf43	182
Group 1	0.510026	8.19559e-06	0.000108619	SNF8	182
Group 1	-1.39338	8.20773e-06	0.000108653	MYB	182
Group 1	0.723384	8.21406e-06	0.000108653	IFITM10	182
Group 1	0.793619	8.21525e-06	0.000108653	HNRNPLL	182
Group 1	1.1405	8.23202e-06	0.000108799	TMBIM1	182
Group 1	0.469509	8.28034e-06	0.000109339	FAM131C	182
Group 1	0.948231	8.2843e-06	0.000109339	PCBP4	182
Group 1	0.467892	8.29522e-06	0.000109352	BTBD10	182
Group 1	0.561903	8.29676e-06	0.000109352	TFE3	182
Group 1	0.640391	8.30252e-06	0.000109353	PLEKHH2	182
Group 1	1.92669	8.36294e-06	0.000110073	CD44	182
Group 1	0.439369	8.37779e-06	0.000110181	NUDCD3	182
Group 1	1.10896	8.38268e-06	0.000110181	LRP1	182
Group 1	-0.902792	8.39911e-06	0.000110321	FGR	182
Group 1	-1.02459	8.44626e-06	0.000110841	TSPOAP1	182
Group 1	1.29076	8.4503e-06	0.000110841	ARL4C	182
Group 1	0.455414	8.47027e-06	0.000111026	FNIP1	182
Group 1	1.0192	8.50049e-06	0.000111329	SPECC1	182
Group 1	1.99384	8.50503e-06	0.000111329	SERPINE1	182
Group 1	1.13203	8.53223e-06	0.000111609	TSPAN6	182
Group 1	2.09358	8.55335e-06	0.000111808	CAV1	182
Group 1	1.25079	8.60978e-06	0.000112469	PKP2	182
Group 1	0.406307	8.64025e-06	0.00011279	SRFBP1	182
Group 1	0.622132	8.65976e-06	0.000112944	RIPOR1	182
Group 1	0.731501	8.66392e-06	0.000112944	PDK2	182
Group 1	0.494969	8.67773e-06	0.000112981	DYNC1H1	182
Group 1	0.669225	8.67858e-06	0.000112981	TMEM106C	182
Group 1	1.11087	8.72362e-06	0.000113461	SHROOM3	182
Group 1	1.49646	8.72732e-06	0.000113461	RBPMS	182
Group 1	-0.422206	8.74277e-06	0.000113585	PHB2	182
Group 1	0.76037	8.81156e-06	0.0001144	PICK1	182
Group 1	0.555091	8.88258e-06	0.000115244	DLG1	182
Group 1	-0.520403	8.91775e-06	0.000115568	MDN1	182
Group 1	0.482775	8.91967e-06	0.000115568	ST7L	182
Group 1	1.17116	8.95788e-06	0.000115985	SECTM1	182
Group 1	0.974951	8.9918e-06	0.000116345	FZD7	182
Group 1	1.00763	9.04861e-06	0.000117001	SMAD3	182
Group 1	-1.21502	9.05625e-06	0.000117019	BTG2	182
Group 1	0.424214	9.06223e-06	0.000117019	STX4	182
Group 1	0.589722	9.07933e-06	0.000117085	PPP2R5B	182
Group 1	0.705929	9.07966e-06	0.000117085	LGALSL	182
Group 1	0.468186	9.1278e-06	0.000117627	PPP1CB	182
Group 1	0.666189	9.13475e-06	0.000117637	ATRN	182
Group 1	1.29175	9.14979e-06	0.000117751	SLC6A8	182
Group 1	0.761734	9.18431e-06	0.000118051	ARHGAP42	182
Group 1	-0.806684	9.18547e-06	0.000118051	IL12RB1	182
Group 1	0.984283	9.20102e-06	0.000118172	MICALL2	182
Group 1	0.578247	9.24393e-06	0.000118643	POFUT2	182
Group 1	0.811078	9.2824e-06	0.000118863	ARHGEF26	182
Group 1	0.521339	9.2829e-06	0.000118863	SNX30	182
Group 1	1.1316	9.28746e-06	0.000118863	CKAP4	182
Group 1	0.980002	9.28771e-06	0.000118863	SLFN5	182
Group 1	1.15058	9.29218e-06	0.000118863	FSTL3	182
Group 1	-0.527916	9.38243e-06	0.000119899	PATL2	182
Group 1	2.13356	9.38574e-06	0.000119899	ANXA1	182
Group 1	0.436866	9.39471e-06	0.000119933	CAPNS1	182
Group 1	0.43796	9.4665e-06	0.000120769	RARS1	182
Group 1	-0.478009	9.54322e-06	0.000121666	CLASRP	182
Group 1	-0.737304	9.58453e-06	0.000122112	ZCCHC7	182
Group 1	-0.86487	9.62002e-06	0.000122446	PECAM1	182
Group 1	0.467899	9.6236e-06	0.000122446	RNF103	182
Group 1	1.01304	9.65589e-06	0.000122694	KIAA1217	182
Group 1	-0.470216	9.65597e-06	0.000122694	SF3A2	182
Group 1	1.03745	9.72148e-06	0.000123408	LURAP1L	182
Group 1	1.03511	9.72507e-06	0.000123408	OSBPL10	182
Group 1	0.513631	9.73257e-06	0.000123421	ARL2BP	182
Group 1	0.450526	9.7914e-06	0.000124085	ERCC6L2	182
Group 1	0.484339	9.79874e-06	0.000124096	SLC35A3	182
Group 1	0.749646	9.84023e-06	0.000124539	ARHGAP21	182
Group 1	0.534833	9.89361e-06	0.000125131	MAN1A2	182
Group 1	-0.362739	9.96893e-06	0.000126	ITGB1BP2	182
Group 1	0.622533	9.98228e-06	0.000126041	ZFYVE9	182
Group 1	-0.980994	9.98537e-06	0.000126041	NKG7	182
Group 1	-0.679987	1.00099e-05	0.000126267	SNX22	182
Group 1	-0.368244	1.01013e-05	0.000127337	QARS1	182
Group 1	0.619267	1.0149e-05	0.000127853	TMTC3	182
Group 1	-0.404875	1.01581e-05	0.000127883	NACA	182
Group 1	-0.882115	1.01771e-05	0.000128039	SLC27A5	182
Group 1	0.856751	1.02131e-05	0.000128407	G6PD	182
Group 1	0.662922	1.02306e-05	0.000128542	ZNF841	182
Group 1	0.5707	1.02619e-05	0.000128824	PHETA1	182
Group 1	0.478524	1.02665e-05	0.000128824	SAMD8	182
Group 1	0.0578139	1.03408e-05	0.000129671	RPEL1	182
Group 1	1.67139	1.0431e-05	0.000130677	IGFBP6	182
Group 1	0.885924	1.04347e-05	0.000130677	RAB27B	182
Group 1	0.564632	1.04976e-05	0.000131379	TNPO1	182
Group 1	0.79329	1.05376e-05	0.000131709	METTL27	182
Group 1	0.765475	1.05378e-05	0.000131709	NPR3	182
Group 1	0.958877	1.05494e-05	0.000131767	TMTC1	182
Group 1	1.15614	1.06085e-05	0.000132419	PIMREG	182
Group 1	1.46217	1.06213e-05	0.000132492	WLS	182
Group 1	0.643711	1.06487e-05	0.000132747	ATOSB	182
Group 1	1.23198	1.06811e-05	0.000133064	MARCKS	182
Group 1	1.31438	1.07868e-05	0.000134228	MYLK	182
Group 1	0.629172	1.07886e-05	0.000134228	PKP4	182
Group 1	0.881894	1.08281e-05	0.000134632	C3orf52	182
Group 1	-1.75146	1.0896e-05	0.000135231	TCL1A	182
Group 1	0.752427	1.09033e-05	0.000135231	TSPAN31	182
Group 1	0.9308	1.09043e-05	0.000135231	MTMR11	182
Group 1	0.563789	1.09046e-05	0.000135231	MORF4L2	182
Group 1	0.404426	1.10366e-05	0.000136779	TFG	182
Group 1	0.741391	1.10515e-05	0.000136875	ZNF697	182
Group 1	-1.06159	1.11019e-05	0.000137411	CD27	182
Group 1	0.590019	1.11671e-05	0.000138119	SLC35C1	182
Group 1	0.699118	1.11736e-05	0.000138119	SPAG1	182
Group 1	-0.412008	1.12149e-05	0.00013845	RPS13	182
Group 1	0.525717	1.12149e-05	0.00013845	COPS8	182
Group 1	1.13276	1.12265e-05	0.000138504	ARHGEF5	182
Group 1	0.457894	1.13345e-05	0.000139651	STYXL1	182
Group 1	0.373953	1.13367e-05	0.000139651	SLC35E1	182
Group 1	1.19898	1.13415e-05	0.000139651	HOXB9	182
Group 1	0.477638	1.1364e-05	0.000139839	MAPK9	182
Group 1	0.914922	1.13962e-05	0.000140144	SH3PXD2B	182
Group 1	1.24314	1.14395e-05	0.000140532	CBR1	182
Group 1	0.846824	1.14424e-05	0.000140532	RAB3IL1	182
Group 1	1.15507	1.14973e-05	0.000141115	ATP9A	182
Group 1	0.467676	1.16249e-05	0.000142589	COPS7A	182
Group 1	0.509904	1.16881e-05	0.000143274	MAGT1	182
Group 1	0.606753	1.17125e-05	0.00014348	JHY	182
Group 1	1.29205	1.17933e-05	0.000144377	PROS1	182
Group 1	0.522534	1.1848e-05	0.000144954	TEX2	182
Group 1	1.91974	1.18997e-05	0.000145494	EEF1A2	182
Group 1	1.03354	1.19214e-05	0.000145666	HBEGF	182
Group 1	-0.527846	1.19483e-05	0.000145901	RFXAP	182
Group 1	1.72927	1.1967e-05	0.000146035	CCDC80	182
Group 1	1.28209	1.20158e-05	0.000146538	DBNDD2	182
Group 1	0.632854	1.20294e-05	0.00014661	CRYBG3	182
Group 1	-0.458808	1.21763e-05	0.000148306	TFAP4	182
Group 1	1.25834	1.21841e-05	0.000148306	TFAP2A	182
Group 1	0.730617	1.22156e-05	0.000148595	PINK1	182
Group 1	0.585112	1.22513e-05	0.000148934	APPL2	182
Group 1	1.50241	1.24291e-05	0.000151	ALDH7A1	182
Group 1	1.41756	1.24732e-05	0.000151439	BCAM	182
Group 1	0.884385	1.25368e-05	0.000152115	CRTAP	182
Group 1	0.492715	1.26264e-05	0.000153104	ASH1L	182
Group 1	0.46031	1.26375e-05	0.000153141	RAC1	182
Group 1	-0.337774	1.29551e-05	0.000156819	DAZAP1	182
Group 1	-0.91735	1.29611e-05	0.000156819	FCGR2B	182
Group 1	-0.385113	1.29656e-05	0.000156819	RPS9	182
Group 1	0.678842	1.29895e-05	0.000157009	PRKAA2	182
Group 1	0.619224	1.30159e-05	0.000157228	NUDT16	182
Group 1	0.719452	1.30771e-05	0.000157809	CEACAM19	182
Group 1	-0.693242	1.30805e-05	0.000157809	APOBR	182
Group 1	0.5275	1.31915e-05	0.000158998	ICMT	182
Group 1	0.760953	1.31957e-05	0.000158998	SLC25A43	182
Group 1	0.854519	1.32063e-05	0.000159026	KIF3C	182
Group 1	1.06381	1.3253e-05	0.000159487	ARHGEF35	182
Group 1	-1.54962	1.3278e-05	0.000159609	LSP1	182
Group 1	1.64754	1.32798e-05	0.000159609	DPYSL3	182
Group 1	0.693388	1.34086e-05	0.000161055	FBXL2	182
Group 1	1.2143	1.34331e-05	0.000161247	RGL3	182
Group 1	0.682122	1.35436e-05	0.000162472	OSTM1	182
Group 1	0.633091	1.3572e-05	0.000162711	EXD2	182
Group 1	0.592595	1.36076e-05	0.000163036	AP2B1	182
Group 1	0.923281	1.37568e-05	0.000164719	GPSM1	182
Group 1	0.679702	1.38299e-05	0.00016549	BTC	182
Group 1	0.651392	1.38406e-05	0.000165515	CHCHD6	182
Group 1	0.540756	1.38753e-05	0.000165826	SRGAP2C	182
Group 1	0.600516	1.41112e-05	0.00016854	TMC7	182
Group 1	0.979841	1.41496e-05	0.000168894	MGAT5B	182
Group 1	1.22297	1.42375e-05	0.000169836	COPZ2	182
Group 1	0.568954	1.4317e-05	0.000170678	PRKAA1	182
Group 1	0.420028	1.43498e-05	0.000170962	FBXO9	182
Group 1	0.7108	1.43607e-05	0.000170985	JOSD2	182
Group 1	1.06487	1.43762e-05	0.000171063	SPOCD1	182
Group 1	-0.878552	1.44109e-05	0.000171292	CD86	182
Group 1	0.69154	1.44134e-05	0.000171292	SEC23A	182
Group 1	0.631877	1.44485e-05	0.000171603	PXMP4	182
Group 1	0.436631	1.4577e-05	0.000173021	TMBIM6	182
Group 1	0.576208	1.46135e-05	0.000173347	HACD2	182
Group 1	0.548262	1.46501e-05	0.000173628	ZFYVE16	182
Group 1	0.557581	1.46553e-05	0.000173628	NFE2L1	182
Group 1	0.901156	1.47642e-05	0.000174808	GPR161	182
Group 1	0.387759	1.47857e-05	0.000174954	ZNF774	182
Group 1	0.537052	1.48346e-05	0.000175424	RELL1	182
Group 1	-0.56198	1.48555e-05	0.000175563	SHISAL2A	182
Group 1	0.78311	1.48726e-05	0.000175656	ANKRD29	182
Group 1	1.0192	1.50268e-05	0.000177368	RNF207	182
Group 1	0.459616	1.50441e-05	0.000177463	RER1	182
Group 1	1.03189	1.50782e-05	0.000177756	TSPAN5	182
Group 1	1.70012	1.51529e-05	0.000178526	SERPINE2	182
Group 1	1.04874	1.52239e-05	0.000179251	BAIAP2L1	182
Group 1	1.79561	1.52613e-05	0.000179582	FKBP10	182
Group 1	0.526956	1.53777e-05	0.00018084	PNPO	182
Group 1	1.01159	1.54243e-05	0.000181276	NGEF	182
Group 1	1.33735	1.55481e-05	0.000182619	RTL8C	182
Group 1	1.73244	1.55723e-05	0.00018279	COL12A1	182
Group 1	0.466731	1.56197e-05	0.000183218	CHM	182
Group 1	0.461742	1.5628e-05	0.000183218	SYS1	182
Group 1	0.61634	1.5744e-05	0.000184466	TRIM44	182
Group 1	0.64161	1.57778e-05	0.000184748	TK2	182
Group 1	1.08635	1.58073e-05	0.00018498	THNSL2	182
Group 1	0.643215	1.58268e-05	0.000185095	TCTN1	182
Group 1	0.492969	1.58431e-05	0.000185172	MAN1B1	182
Group 1	-0.552315	1.59407e-05	0.000186199	LIG1	182
Group 1	0.448345	1.59674e-05	0.000186398	GDAP2	182
Group 1	0.682187	1.59977e-05	0.000186636	HYAL2	182
Group 1	0.949516	1.60139e-05	0.000186711	TP53I3	182
Group 1	0.440985	1.60628e-05	0.000187167	ETF1	182
Group 1	0.531172	1.60785e-05	0.000187236	ANKRD42	182
Group 1	-0.987663	1.60893e-05	0.000187248	ITPRIPL1	182
Group 1	0.646986	1.61751e-05	0.000188132	CTNNB1	182
Group 1	-0.685185	1.63074e-05	0.000189476	ICAM4	182
Group 1	0.981418	1.63106e-05	0.000189476	CABLES1	182
Group 1	0.485993	1.63353e-05	0.000189648	HLCS	182
Group 1	0.401183	1.63829e-05	0.000190085	ALG2	182
Group 1	0.559006	1.64239e-05	0.000190445	WNT2B	182
Group 1	1.13805	1.65068e-05	0.000191291	BICC1	182
Group 1	1.00244	1.6586e-05	0.000192092	MMP15	182
Group 1	0.553733	1.66199e-05	0.000192368	BPNT2	182
Group 1	1.53256	1.66324e-05	0.000192395	IER3	182
Group 1	0.905741	1.67814e-05	0.000194002	STXBP1	182
Group 1	-0.686393	1.68248e-05	0.000194386	RNASE6	182
Group 1	0.411716	1.6895e-05	0.000195079	FAM220A	182
Group 1	1.3423	1.69243e-05	0.0001953	SERINC2	182
Group 1	0.439545	1.69712e-05	0.000195639	YIF1A	182
Group 1	0.492265	1.69742e-05	0.000195639	PAIP1	182
Group 1	0.56636	1.69914e-05	0.000195712	ZFHX3	182
Group 1	1.22168	1.70091e-05	0.000195712	EFNB2	182
Group 1	1.00561	1.70113e-05	0.000195712	ADAM12	182
Group 1	0.789214	1.70432e-05	0.00019585	ARHGAP32	182
Group 1	0.729325	1.70438e-05	0.00019585	GPRIN1	182
Group 1	1.21012	1.70912e-05	0.000196228	LOXL4	182
Group 1	0.643112	1.70973e-05	0.000196228	TMED10	182
Group 1	0.385671	1.72315e-05	0.000197504	PRRC1	182
Group 1	0.799511	1.72351e-05	0.000197504	AKR1E2	182
Group 1	0.395683	1.72394e-05	0.000197504	CCDC148	182
Group 1	-0.751657	1.72737e-05	0.000197773	LY9	182
Group 1	0.505072	1.72836e-05	0.000197773	TMEM104	182
Group 1	0.968442	1.73722e-05	0.000198557	NAV3	182
Group 1	-1.22816	1.73729e-05	0.000198557	LMO2	182
Group 1	0.373828	1.74086e-05	0.000198846	ERGIC3	182
Group 1	0.443776	1.74982e-05	0.000199749	ANXA7	182
Group 1	-0.887988	1.75934e-05	0.000200716	N4BP2L1	182
Group 1	1.04685	1.77016e-05	0.00020183	HOMER3	182
Group 1	0.383223	1.78474e-05	0.000203371	ELOB	182
Group 1	0.482609	1.78665e-05	0.000203468	TIRAP	182
Group 1	1.06681	1.79341e-05	0.000204028	SOCS3	182
Group 1	-0.433311	1.79385e-05	0.000204028	IQCB1	182
Group 1	0.515806	1.79478e-05	0.000204028	YPEL5	182
Group 1	0.504298	1.81301e-05	0.000205978	LRRC42	182
Group 1	0.391348	1.82326e-05	0.000207019	RTF2	182
Group 1	0.747161	1.82943e-05	0.000207597	SNX19	182
Group 1	1.22178	1.83324e-05	0.000207905	HSPG2	182
Group 1	1.48527	1.84198e-05	0.000208772	PLEK2	182
Group 1	0.710818	1.84484e-05	0.000208972	SMURF2	182
Group 1	0.650616	1.84958e-05	0.000209385	MBOAT7	182
Group 1	0.364471	1.87215e-05	0.000211814	NR3C2	182
Group 1	0.671981	1.87569e-05	0.000212089	PRICKLE2	182
Group 1	0.523854	1.87722e-05	0.000212137	TMCC1	182
Group 1	0.691999	1.88474e-05	0.000212861	TIPARP	182
Group 1	0.759697	1.88649e-05	0.000212933	SDCBP	182
Group 1	0.42173	1.88774e-05	0.000212947	XIAP	182
Group 1	0.502731	1.89334e-05	0.000213453	LMAN2	182
Group 1	0.806841	1.89459e-05	0.000213469	PCLO	182
Group 1	0.682251	1.89642e-05	0.000213549	ASAP1	182
Group 1	0.550465	1.90126e-05	0.000213967	SPPL2A	182
Group 1	0.741807	1.90338e-05	0.00021408	BTBD19	182
Group 1	-1.13036	1.90838e-05	0.000214488	LCP2	182
Group 1	0.493909	1.90925e-05	0.000214488	ACOX1	182
Group 1	-0.393218	1.91061e-05	0.000214514	ZCCHC8	182
Group 1	1.95318	1.92382e-05	0.00021587	DKK1	182
Group 1	0.324509	1.92518e-05	0.000215896	SLC4A1AP	182
Group 1	0.487785	1.92755e-05	0.000216002	MOSMO	182
Group 1	0.420871	1.92858e-05	0.000216002	OSER1	182
Group 1	-1.35141	1.92952e-05	0.000216002	MS4A1	182
Group 1	0.427655	1.94822e-05	0.000217842	CEP20	182
Group 1	0.382156	1.94823e-05	0.000217842	GOSR2	182
Group 1	0.51652	1.96381e-05	0.000219455	AMIGO1	182
Group 1	0.739178	1.96949e-05	0.000219961	HIF1A	182
Group 1	0.607641	1.97079e-05	0.000219978	SCOC	182
Group 1	1.11576	1.99558e-05	0.000222615	PTMS	182
Group 1	-1.30036	2.00181e-05	0.000223179	LTB	182
Group 1	0.794073	2.0039e-05	0.000223282	SAMD5	182
Group 1	0.772843	2.00909e-05	0.000223729	PYROXD2	182
Group 1	0.492914	2.02224e-05	0.000225063	IQGAP1	182
Group 1	0.445	2.03285e-05	0.000226112	PLEKHM1	182
Group 1	1.64161	2.03437e-05	0.000226148	IGFBP4	182
Group 1	0.501667	2.03717e-05	0.000226329	RPGRIP1L	182
Group 1	0.55692	2.0427e-05	0.000226665	ZBTB47	182
Group 1	-0.497814	2.04354e-05	0.000226665	PIDD1	182
Group 1	0.434459	2.04376e-05	0.000226665	TMED1	182
Group 1	0.51591	2.0457e-05	0.000226749	RHBDD2	182
Group 1	1.04486	2.06081e-05	0.000228291	GLMP	182
Group 1	1.03858	2.07151e-05	0.000229343	B3GALNT1	182
Group 1	0.758714	2.0808e-05	0.000230239	PEAR1	182
Group 1	1.00436	2.09517e-05	0.000231694	ALDH3A2	182
Group 1	0.404903	2.10752e-05	0.000232925	HSF2BP	182
Group 1	1.15387	2.11957e-05	0.000234121	EGR1	182
Group 1	-0.833651	2.12356e-05	0.000234426	LTA	182
Group 1	-1.02257	2.12883e-05	0.000234873	ZAP70	182
Group 1	0.352865	2.13177e-05	0.00023506	BECN1	182
Group 1	-0.543154	2.13322e-05	0.000235085	IL9R	182
Group 1	0.566914	2.1351e-05	0.000235156	RIT1	182
Group 1	0.583767	2.14677e-05	0.000236305	DUSP14	182
Group 1	-0.451424	2.16059e-05	0.00023769	MUTYH	182
Group 1	0.533513	2.16458e-05	0.00023778	TMEM181	182
Group 1	0.483695	2.1649e-05	0.00023778	ZFP41	182
Group 1	-0.957988	2.16606e-05	0.00023778	CLEC2D	182
Group 1	-0.673185	2.16639e-05	0.00023778	KBTBD8	182
Group 1	1.08209	2.17148e-05	0.000238202	RASSF8	182
Group 1	-1.08132	2.17976e-05	0.000238973	DOK3	182
Group 1	0.605005	2.18877e-05	0.000239823	PPME1	182
Group 1	0.510327	2.19696e-05	0.000240582	ITCH	182
Group 1	0.881415	2.21089e-05	0.000241836	DAB2IP	182
Group 1	0.594247	2.21182e-05	0.000241836	SGPL1	182
Group 1	0.439204	2.2122e-05	0.000241836	FAM199X	182
Group 1	1.02906	2.21744e-05	0.000242269	HR	182
Group 1	1.05709	2.23138e-05	0.000243653	COL13A1	182
Group 1	0.392352	2.23514e-05	0.000243924	CFAP45	182
Group 1	-0.754422	2.24472e-05	0.000244749	NBEAL2	182
Group 1	0.635758	2.24526e-05	0.000244749	KCTD11	182
Group 1	0.54511	2.25494e-05	0.000245664	SLC10A3	182
Group 1	1.69047	2.26192e-05	0.000246284	LAMB3	182
Group 1	-1.16395	2.26907e-05	0.000246907	ARHGEF6	182
Group 1	0.87712	2.27023e-05	0.000246907	EVC	182
Group 1	0.459243	2.28457e-05	0.000248325	SPRYD7	182
Group 1	0.527951	2.28623e-05	0.000248364	ALS2	182
Group 1	-0.334002	2.28837e-05	0.000248455	DDX39B	182
Group 1	0.519723	2.30871e-05	0.000250521	RAD50	182
Group 1	0.67503	2.31287e-05	0.00025083	PARP3	182
Group 1	-0.514763	2.32097e-05	0.000251566	LUC7L	182
Group 1	0.597176	2.33505e-05	0.000252948	TCTN2	182
Group 1	-0.178268	2.35888e-05	0.000255384	USHBP1	182
Group 1	-0.600446	2.36579e-05	0.000255988	BEND4	182
Group 1	0.385373	2.37971e-05	0.000257204	DNAJC25	182
Group 1	0.461407	2.37972e-05	0.000257204	TMEM115	182
Group 1	1.20612	2.38544e-05	0.000257676	CTSF	182
Group 1	0.982313	2.41771e-05	0.000261014	FNBP1L	182
Group 1	0.33782	2.42101e-05	0.000261223	NBEAL1	182
Group 1	0.448518	2.43087e-05	0.000262139	RUFY2	182
Group 1	0.371346	2.43348e-05	0.000262272	NUBPL	182
Group 1	-0.739639	2.45389e-05	0.000264323	P2RY10	182
Group 1	0.681193	2.46481e-05	0.00026535	ZC2HC1A	182
Group 1	-0.554492	2.46677e-05	0.000265411	KLRG1	182
Group 1	0.564198	2.47142e-05	0.000265762	ATP6AP1	182
Group 1	0.45568	2.47313e-05	0.000265796	TMEM184C	182
Group 1	0.736721	2.47459e-05	0.000265803	ARFGEF3	182
Group 1	-0.452803	2.48157e-05	0.000266403	KDM4C	182
Group 1	1.33977	2.49145e-05	0.000267313	SELENOM	182
Group 1	0.918909	2.50454e-05	0.000268567	PLXNB2	182
Group 1	0.735972	2.50627e-05	0.000268601	PFKFB2	182
Group 1	0.846843	2.50968e-05	0.000268816	STARD13	182
Group 1	0.411034	2.51284e-05	0.000269003	TMEM214	182
Group 1	0.37358	2.5224e-05	0.000269875	CCDC127	182
Group 1	0.504116	2.52558e-05	0.000270064	MFAP3	182
Group 1	0.516621	2.53235e-05	0.000270637	CARD19	182
Group 1	0.501941	2.56152e-05	0.000273601	ATG7	182
Group 1	-1.04446	2.56524e-05	0.000273846	PLCB2	182
Group 1	1.7003	2.57562e-05	0.0002748	ITGB4	182
Group 1	1.04523	2.58484e-05	0.00027563	RTL8B	182
Group 1	0.364132	2.58687e-05	0.000275692	SURF1	182
Group 1	0.656982	2.59449e-05	0.000276351	ERGIC1	182
Group 1	-1.21239	2.61042e-05	0.000277892	PIK3AP1	182
Group 1	-0.801921	2.61258e-05	0.000277967	E2F2	182
Group 1	0.481399	2.64057e-05	0.000280788	BOD1	182
Group 1	0.418973	2.64957e-05	0.000281589	DNAJC13	182
Group 1	-0.426058	2.67659e-05	0.000284302	RPS15	182
Group 1	0.521895	2.68133e-05	0.000284647	BAD	182
Group 1	0.744353	2.69173e-05	0.000285455	SLC12A4	182
Group 1	0.494401	2.69192e-05	0.000285455	PSMB5	182
Group 1	-1.24759	2.71314e-05	0.000287545	BLNK	182
Group 1	0.610051	2.71723e-05	0.000287819	MTX3	182
Group 1	1.0428	2.72161e-05	0.000288123	EVA1C	182
Group 1	0.297739	2.72646e-05	0.000288476	CFAP126	182
Group 1	-0.868529	2.7323e-05	0.000288829	NINJ2	182
Group 1	-0.459662	2.73282e-05	0.000288829	FASTKD1	182
Group 1	0.395829	2.73642e-05	0.00028905	STAMBP	182
Group 1	0.53291	2.74033e-05	0.000289303	ARL6	182
Group 1	0.349667	2.75034e-05	0.000290199	RNF181	182
Group 1	0.540152	2.77729e-05	0.000292881	PSMD5	182
Group 1	0.681319	2.79915e-05	0.000294965	ADAM10	182
Group 1	1.4753	2.80015e-05	0.000294965	L1CAM	182
Group 1	0.844093	2.80359e-05	0.000295165	SPAG16	182
Group 1	-0.854078	2.81081e-05	0.000295762	PLD4	182
Group 1	-0.196848	2.81352e-05	0.000295884	CRYBB1	182
Group 1	0.552226	2.81911e-05	0.000296309	MARCHF2	182
Group 1	0.979107	2.84114e-05	0.00029846	THSD4	182
Group 1	0.537433	2.84671e-05	0.000298765	SLC39A7	182
Group 1	0.838778	2.84717e-05	0.000298765	SIM2	182
Group 1	0.736413	2.85403e-05	0.000299189	EPB41L4A	182
Group 1	0.429477	2.85434e-05	0.000299189	PELI3	182
Group 1	-0.807103	2.87622e-05	0.000301316	SLA	182
Group 1	-0.472146	2.87965e-05	0.000301511	PTMA	182
Group 1	0.597196	2.88901e-05	0.000302325	ATOX1	182
Group 1	-0.638522	2.89782e-05	0.000303081	BFSP2	182
Group 1	-0.405169	2.90722e-05	0.000303897	EIF3L	182
Group 1	0.970126	2.92379e-05	0.000305463	NPTXR	182
Group 1	0.472507	2.93097e-05	0.000306045	ATP2C1	182
Group 1	-0.321806	2.93465e-05	0.000306262	ZNF317	182
Group 1	-0.851696	2.93651e-05	0.000306289	PTPN22	182
Group 1	-0.421171	2.95547e-05	0.000308099	NSMCE4A	182
Group 1	1.20436	2.96478e-05	0.00030887	KCNK1	182
Group 1	1.59485	2.96759e-05	0.00030887	CD9	182
Group 1	1.15608	2.96773e-05	0.00030887	STARD10	182
Group 1	0.532136	2.97012e-05	0.00030895	KIF3A	182
Group 1	0.511608	2.97709e-05	0.000309507	EIF2AK2	182
Group 1	-0.577381	2.97924e-05	0.000309562	GPCPD1	182
Group 1	0.562787	2.98725e-05	0.000310225	TMEM141	182
Group 1	0.897813	2.99449e-05	0.000310808	ST3GAL4	182
Group 1	0.689298	2.99712e-05	0.000310912	BEST1	182
Group 1	1.08545	3.00907e-05	0.000311983	ANXA5	182
Group 1	1.06757	3.02223e-05	0.000313177	SPHK1	182
Group 1	0.81365	3.02858e-05	0.000313665	TCAF1	182
Group 1	0.54487	3.03424e-05	0.000314081	TRIM37	182
Group 1	0.331023	3.04979e-05	0.000315446	AAMP	182
Group 1	1.03932	3.05073e-05	0.000315446	IGSF3	182
Group 1	0.96852	3.06016e-05	0.000316249	NEK6	182
Group 1	0.533876	3.06511e-05	0.000316522	PIK3C2A	182
Group 1	-1.15056	3.06611e-05	0.000316522	BLK	182
Group 1	1.07194	3.08509e-05	0.000318309	EGLN3	182
Group 1	-0.434452	3.10155e-05	0.000319835	PNRC2	182
Group 1	1.33793	3.10882e-05	0.000320411	HSPB8	182
Group 1	1.03801	3.123e-05	0.0003217	TMEM184A	182
Group 1	0.506045	3.13297e-05	0.000322552	RPS6KC1	182
Group 1	1.0034	3.15193e-05	0.000324233	C1QTNF1	182
Group 1	0.843608	3.15446e-05	0.000324233	KLHL5	182
Group 1	0.411678	3.15594e-05	0.000324233	ITGB1BP1	182
Group 1	0.489746	3.15608e-05	0.000324233	ZFYVE21	182
Group 1	0.403303	3.17599e-05	0.000326103	PSEN1	182
Group 1	0.644966	3.19579e-05	0.00032796	RCAN3	182
Group 1	0.396428	3.19853e-05	0.000328064	YY2	182
Group 1	1.04035	3.22373e-05	0.000330471	MARVELD1	182
Group 1	0.446071	3.23311e-05	0.000331039	CGRRF1	182
Group 1	0.875369	3.23327e-05	0.000331039	PCBD1	182
Group 1	0.402444	3.23447e-05	0.000331039	COPG1	182
Group 1	0.486968	3.24853e-05	0.0003323	PPFIA1	182
Group 1	0.533194	3.25449e-05	0.000332732	FAM200B	182
Group 1	-0.564242	3.25972e-05	0.000333088	CORO7	182
Group 1	0.808889	3.26497e-05	0.000333445	MAMLD1	182
Group 1	1.37716	3.29899e-05	0.000336741	CDCP1	182
Group 1	2.30242	3.30659e-05	0.000337335	KRT8	182
Group 1	0.441747	3.33149e-05	0.000339695	UBC	182
Group 1	-0.828879	3.34402e-05	0.000340791	IL21R	182
Group 1	0.489635	3.36158e-05	0.000342397	RBBP9	182
Group 1	0.455051	3.37615e-05	0.000343697	RAB2A	182
Group 1	-0.436995	3.39055e-05	0.000344878	RPS12	182
Group 1	0.566112	3.39136e-05	0.000344878	SLC35F5	182
Group 1	0.718817	3.40628e-05	0.000346211	PCNX2	182
Group 1	0.477205	3.44283e-05	0.00034974	SNAPC5	182
Group 1	0.803421	3.44722e-05	0.00035	BDKRB2	182
Group 1	-0.577172	3.45082e-05	0.000350179	TAF4B	182
Group 1	0.809987	3.45484e-05	0.000350402	RNASE4	182
Group 1	0.587884	3.46859e-05	0.000351609	RNF213	182
Group 1	0.34833	3.47562e-05	0.000352135	ANKAR	182
Group 1	0.710617	3.49004e-05	0.000353408	TTC12	182
Group 1	0.642518	3.52887e-05	0.000357151	ACOT9	182
Group 1	0.841701	3.55589e-05	0.000359695	ADSS1	182
Group 1	0.500692	3.58004e-05	0.000361946	SH3GLB1	182
Group 1	0.703823	3.60936e-05	0.000364717	KIF1B	182
Group 1	0.53569	3.62191e-05	0.000365792	BBOF1	182
Group 1	-0.658442	3.63268e-05	0.000366686	LONRF1	182
Group 1	1.2744	3.64052e-05	0.000367283	SCRN1	182
Group 1	1.02149	3.67551e-05	0.000370617	MTCL1	182
Group 1	0.671295	3.73475e-05	0.000376392	KCTD3	182
Group 1	-0.625855	3.75968e-05	0.000378654	TOP2B	182
Group 1	0.603172	3.76116e-05	0.000378654	ACSL3	182
Group 1	0.551168	3.77078e-05	0.000379422	HDX	182
Group 1	0.553211	3.79129e-05	0.000381285	KIF6	182
Group 1	0.973858	3.81321e-05	0.000383287	ITGA1	182
Group 1	1.36138	3.81697e-05	0.000383464	KRT15	182
Group 1	0.757655	3.82119e-05	0.000383686	POMGNT2	182
Group 1	-0.420818	3.83278e-05	0.000384647	RPL5	182
Group 1	1.20718	3.83525e-05	0.000384693	GSN	182
Group 1	1.29025	3.845e-05	0.000385469	PPL	182
Group 1	0.464167	3.8487e-05	0.000385638	USP8	182
Group 1	0.84409	3.85305e-05	0.000385871	DGCR6	182
Group 1	1.50457	3.86004e-05	0.000386368	TMEM98	182
Group 1	0.461554	3.86927e-05	0.000387089	ANKRD40	182
Group 1	0.584557	3.87533e-05	0.000387492	SIPA1L3	182
Group 1	0.427375	3.87998e-05	0.00038759	HMOX2	182
Group 1	1.12901	3.88036e-05	0.00038759	DDR1	182
Group 1	0.437798	3.88838e-05	0.000388187	VAPA	182
Group 1	0.569142	3.8919e-05	0.000388336	PANX1	182
Group 1	1.08177	3.91692e-05	0.000390628	CALB2	182
Group 1	1.62051	3.95636e-05	0.000394355	MT2A	182
Group 1	0.440533	3.96142e-05	0.000394654	MTCH1	182
Group 1	0.57857	3.96967e-05	0.00039527	GOLGA7B	182
Group 1	-0.478385	3.97615e-05	0.000395709	RCC2	182
Group 1	0.348669	3.98184e-05	0.000396069	METTL23	182
Group 1	-0.435384	3.99626e-05	0.000397114	PPAN	182
Group 1	0.610384	3.99651e-05	0.000397114	SLC17A5	182
Group 1	0.537094	4.00675e-05	0.000397925	PSMD2	182
Group 1	0.925109	4.00987e-05	0.000398028	SORT1	182
Group 1	0.473328	4.01891e-05	0.000398718	CEP89	182
Group 1	0.42666	4.03959e-05	0.000400561	WBP2	182
Group 1	0.588216	4.09249e-05	0.000405596	CEP55	182
Group 1	-0.530113	4.09747e-05	0.000405879	SHLD1	182
Group 1	0.482056	4.10752e-05	0.000406663	RGP1	182
Group 1	0.516297	4.11417e-05	0.000407111	TMEM38B	182
Group 1	0.356752	4.11899e-05	0.000407332	MOCS3	182
Group 1	0.385081	4.12067e-05	0.000407332	WDR31	182
Group 1	0.638401	4.13393e-05	0.000408431	USP40	182
Group 1	-0.41312	4.14229e-05	0.000408902	HESX1	182
Group 1	0.943974	4.14297e-05	0.000408902	SYBU	182
Group 1	-0.510398	4.18815e-05	0.000413147	ZNF101	182
Group 1	1.11488	4.19229e-05	0.000413342	ALS2CL	182
Group 1	0.621928	4.19799e-05	0.000413534	CCDC122	182
Group 1	0.909547	4.19856e-05	0.000413534	GLIS3	182
Group 1	0.807083	4.21766e-05	0.000415201	HIPK2	182
Group 1	1.13443	4.235e-05	0.000416693	MYADM	182
Group 1	0.400865	4.26738e-05	0.000419663	FBXO28	182
Group 1	-0.909006	4.27367e-05	0.000420064	CCR7	182
Group 1	-0.54011	4.28066e-05	0.000420535	GAPT	182
Group 1	0.690231	4.29722e-05	0.000421753	FZD1	182
Group 1	1.2459	4.29747e-05	0.000421753	CYP1B1	182
Group 1	0.519408	4.34313e-05	0.000425967	CENPB	182
Group 1	0.921696	4.34488e-05	0.000425967	PARD3	182
Group 1	-0.444056	4.35011e-05	0.000426262	RPL9	182
Group 1	0.786731	4.35631e-05	0.000426651	GNAQ	182
Group 1	0.589991	4.39483e-05	0.000430202	GARNL3	182
Group 1	0.332235	4.4024e-05	0.000430723	HERPUD2	182
Group 1	0.383147	4.44675e-05	0.000434839	TMEM208	182
Group 1	0.581161	4.45315e-05	0.000435242	STARD3NL	182
Group 1	0.463508	4.48929e-05	0.00043837	SNX12	182
Group 1	0.447029	4.48975e-05	0.00043837	NDEL1	182
Group 1	0.444796	4.52464e-05	0.000441551	DCUN1D1	182
Group 1	0.523182	4.58169e-05	0.000446704	DRAP1	182
Group 1	0.468583	4.58251e-05	0.000446704	MAPK3	182
Group 1	1.03633	4.58446e-05	0.000446704	BHLHE40	182
Group 1	0.590181	4.59589e-05	0.000447589	ASL	182
Group 1	0.620085	4.61509e-05	0.00044902	B4GALT5	182
Group 1	0.804946	4.61727e-05	0.00044902	HSPA12A	182
Group 1	0.558277	4.61785e-05	0.00044902	BTD	182
Group 1	-0.416946	4.61999e-05	0.00044902	RPLP1	182
Group 1	0.820735	4.62301e-05	0.000449086	PTPN3	182
Group 1	-0.433452	4.65602e-05	0.000452063	HNRNPD	182
Group 1	0.417226	4.67354e-05	0.000453533	CRPPA	182
Group 1	0.65091	4.69627e-05	0.000455507	STAT1	182
Group 1	0.624282	4.71143e-05	0.000456425	CASK	182
Group 1	0.53558	4.71215e-05	0.000456425	BZW1	182
Group 1	0.886479	4.71347e-05	0.000456425	RBMS1	182
Group 1	-0.644922	4.71529e-05	0.000456425	VWCE	182
Group 1	-0.71131	4.75312e-05	0.000459735	ZNF296	182
Group 1	0.734894	4.7546e-05	0.000459735	LYPD6	182
Group 1	0.711684	4.75671e-05	0.000459735	UGDH	182
Group 1	0.376278	4.76843e-05	0.000460495	IGIP	182
Group 1	-0.530714	4.7694e-05	0.000460495	KCNA3	182
Group 1	0.61291	4.77879e-05	0.000461169	LACC1	182
Group 1	1.2945	4.80299e-05	0.00046327	NDRG1	182
Group 1	1.18357	4.8124e-05	0.000463944	F2R	182
Group 1	0.578181	4.82094e-05	0.000464533	QDPR	182
Group 1	0.874243	4.82527e-05	0.000464715	EPB41L4B	182
Group 1	0.704819	4.85108e-05	0.000466965	STK39	182
Group 1	0.429261	4.87653e-05	0.00046908	TRIM23	182
Group 1	0.52415	4.87796e-05	0.00046908	GOLT1B	182
Group 1	0.458082	4.89227e-05	0.000470219	MRPL24	182
Group 1	0.488834	4.92664e-05	0.000473284	SPRYD3	182
Group 1	0.402022	4.93626e-05	0.000473971	PURB	182
Group 1	0.487521	4.95136e-05	0.000475181	PGRMC2	182
Group 1	0.85319	4.97281e-05	0.000477	PACSIN3	182
Group 1	0.702367	4.9828e-05	0.000477718	ARRDC3	182
Group 1	0.504353	4.98684e-05	0.000477866	CENPX	182
Group 1	0.502909	5.00211e-05	0.000478987	AHCYL1	182
Group 1	-0.470321	5.00356e-05	0.000478987	ATP5F1D	182
Group 1	-0.392026	5.04059e-05	0.00048229	SNRPF	182
Group 1	0.611155	5.07436e-05	0.000485278	RPL26L1	182
Group 1	0.881146	5.09784e-05	0.00048728	SLIT3	182
Group 1	1.01259	5.11752e-05	0.000488702	TNFRSF1A	182
Group 1	0.496887	5.11783e-05	0.000488702	ESYT2	182
Group 1	0.671705	5.13274e-05	0.000489881	NFIL3	182
Group 1	0.747409	5.13599e-05	0.000489946	SLC12A2	182
Group 1	-0.44325	5.15207e-05	0.000491235	RPS18	182
Group 1	0.595706	5.1567e-05	0.000491404	ULBP3	182
Group 1	-0.69594	5.159e-05	0.000491404	ATG16L2	182
Group 1	-0.707503	5.16684e-05	0.000491906	FGD2	182
Group 1	0.955027	5.18776e-05	0.000493651	SLC44A3	182
Group 1	1.16954	5.19337e-05	0.000493939	TUBB2A	182
Group 1	-0.412251	5.20921e-05	0.000495199	EEF2	182
Group 1	0.514302	5.22241e-05	0.000496207	GLB1L	182
Group 1	0.575119	5.28588e-05	0.000501987	C11orf24	182
Group 1	-0.54914	5.30746e-05	0.000503787	PAN2	182
Group 1	1.16084	5.32334e-05	0.000505042	SEMA3A	182
Group 1	0.641613	5.36102e-05	0.000508365	BCAP31	182
Group 1	0.615769	5.37595e-05	0.000509528	CREG2	182
Group 1	0.324492	5.41324e-05	0.000512807	PHYHIP	182
Group 1	-0.415286	5.44126e-05	0.000515207	EXOSC8	182
Group 1	0.537322	5.45186e-05	0.000515954	ENTPD6	182
Group 1	0.550588	5.4681e-05	0.000517235	OR2A7	182
Group 1	1.07072	5.47211e-05	0.000517358	SRPX2	182
Group 1	1.24356	5.47628e-05	0.000517496	PDGFC	182
Group 1	1.10548	5.52905e-05	0.000522224	PCDHGC3	182
Group 1	-0.432235	5.54454e-05	0.000523429	DYM	182
Group 1	0.44645	5.56043e-05	0.00052467	TRAF3IP1	182
Group 1	0.44029	5.57449e-05	0.000525737	TSC22D2	182
Group 1	0.376224	5.5926e-05	0.000527184	ERCC4	182
Group 1	0.805432	5.60206e-05	0.000527815	TMTC2	182
Group 1	1.21664	5.63542e-05	0.000530697	PPARG	182
Group 1	-0.78562	5.65686e-05	0.000532453	TLR10	182
Group 1	0.464091	5.68752e-05	0.000535075	CLCC1	182
Group 1	0.405081	5.69041e-05	0.000535084	PGGT1B	182
Group 1	0.967044	5.7038e-05	0.000536079	MEGF6	182
Group 1	0.350016	5.73441e-05	0.000538691	YIPF1	182
[truncated: 16,657 more rows]
