# Supplementary material for: Multi-omic integration identifies broad drug resistance mechanisms and strategies to therapeutically reprogram cancer cells
Source: iScience. 2025 Nov 28;29(1):114293. doi: 10.1016/j.isci.2025.114293 (PMC12765193; doi:10.1016/j.isci.2025.114293)
Supplement: Table S6. Overlapping DEGs from separate grouping strategies AND significant correlation between drug sensitivity score and gene expression [file mmc7.xlsx]

## Sheet: Supplemental Table S.6
Supplemental Table S.6 Overlapping DEGs from separate grouping strategies AND significant correlation between drug sensitivity score and gene expression
Gene	Group 1	Group 2	Group 3	Cor	PValue	QValue
GNG12	Up	Up	Up	0.361727	3.53692e-29	6.75481e-25
CUEDC1	Up	Up	Up	0.358591	1.14269e-28	7.58106e-25
ITGB5	Up	Up	Up	0.342413	3.94758e-26	1.07701e-22
RASAL2	Up	Up	Up	0.329749	3.0312e-24	5.78899e-21
SNX7	Up	Up	Up	0.329238	3.59584e-24	6.24303e-21
CCDC9B	Up	Up	Up	0.327358	6.72542e-24	7.55541e-21
IL17RC	Up	Up	Up	0.324564	1.69174e-23	1.70259e-20
LMNA	Up	Up	Up	0.32456	1.69385e-23	1.70259e-20
SQSTM1	Up	Up	Up	0.318969	1.04235e-22	8.65513e-20
ITGA3	Up	Up	Up	0.318376	1.26134e-22	1.00371e-19
ITPRIPL2	Up	Up	Up	0.314838	3.895e-22	2.65667e-19
CD63	Up	Up	Up	0.313818	5.37653e-22	3.45843e-19
TUFT1	Up	Up	Up	0.312986	6.98742e-22	4.17018e-19
S100A6	Up	Up	Up	0.312349	8.53368e-22	4.65646e-19
GIPC1	Up	Up	Up	0.311844	9.99747e-22	5.16032e-19
SHISA4	Up	Up	Up	0.311718	1.0399e-21	5.2263e-19
CHMP3	Up	Up	Up	0.30989	1.83877e-21	8.41325e-19
MBNL2	Up	Up	Up	0.30983	1.87317e-21	8.41325e-19
NR1D2	Up	Up	Up	0.309548	2.04474e-21	8.87508e-19
IL13RA1	Up	Up	Up	0.308914	2.48831e-21	1.05604e-18
SCARB2	Up	Up	Up	0.308515	2.81491e-21	1.14381e-18
FAM114A1	Up	Up	Up	0.307901	3.40272e-21	1.35386e-18
SGMS2	Up	Up	Up	0.306763	4.82931e-21	1.80843e-18
OTUD7B	Up	Up	Up	0.305898	6.29328e-21	2.26772e-18
KIF3B	Up	Up	Up	0.305196	7.80057e-21	2.70864e-18
THAP10	Up	Up	Up	0.303505	1.30427e-20	4.19519e-18
NQO1	Up	Up	Up	0.303471	1.318e-20	4.19519e-18
ITGAV	Up	Up	Up	0.303323	1.37835e-20	4.31538e-18
KDELR2	Up	Up	Up	0.301525	2.37129e-20	6.9672e-18
RAB22A	Up	Up	Up	0.301108	2.68827e-20	7.68339e-18
CD59	Up	Up	Up	0.300962	2.80881e-20	7.84227e-18
TSPAN17	Up	Up	Up	0.300687	3.05005e-20	8.3214e-18
OSGIN1	Up	Up	Up	0.300092	3.64489e-20	9.66808e-18
PEA15	Up	Up	Up	0.297855	7.09395e-20	1.78264e-17
YIPF6	Up	Up	Up	0.297547	7.7722e-20	1.87891e-17
WFS1	Up	Up	Up	0.296146	1.17549e-19	2.55108e-17
RHOC	Up	Up	Up	0.294011	2.19861e-19	4.63729e-17
OPHN1	Up	Up	Up	0.293933	2.24911e-19	4.63729e-17
HDAC11	Up	Up	Up	0.293247	2.74733e-19	5.58176e-17
ACVR1	Up	Up	Up	0.292481	3.43236e-19	6.90012e-17
ARHGEF28	Up	Up	Up	0.28927	8.66333e-19	1.56087e-16
KDELR3	Up	Up	Up	0.288319	1.13737e-18	1.98122e-16
LGALS3	Up	Up	Up	0.288163	1.1892e-18	1.99247e-16
YIPF5	Up	Up	Up	0.288162	1.18935e-18	1.99247e-16
PLCD3	Up	Up	Up	0.287547	1.4173e-18	2.32579e-16
TIMP2	Up	Up	Up	0.287528	1.42485e-18	2.32579e-16
SBDS	Up	Up	Up	0.28664	1.83375e-18	2.84723e-16
SRXN1	Up	Up	Up	0.286025	2.18223e-18	3.36099e-16
PTTG1IP	Up	Up	Up	0.284871	3.02245e-18	4.47715e-16
GOLGA2	Up	Up	Up	0.284213	3.63677e-18	5.14482e-16
CTTNBP2NL	Up	Up	Up	0.283908	3.96193e-18	5.52299e-16
DSTN	Up	Up	Up	0.283164	4.87958e-18	6.65645e-16
PHLDA1	Up	Up	Up	0.281589	7.56847e-18	9.83283e-16
LAPTM4A	Up	Up	Up	0.2815	7.75726e-18	1.001e-15
ANXA2	Up	Up	Up	0.281328	8.13757e-18	1.03607e-15
CALU	Up	Up	Up	0.28121	8.40825e-18	1.06345e-15
FITM2	Up	Up	Up	0.278632	1.71229e-17	1.9819e-15
MAPRE3	Up	Up	Up	0.27854	1.75605e-17	2.02031e-15
ADAM9	Up	Up	Up	0.277883	2.1025e-17	2.33451e-15
PCYOX1	Up	Up	Up	0.277567	2.29221e-17	2.49855e-15
PTPN14	Up	Up	Up	0.276772	2.84716e-17	3.02084e-15
CTSL	Up	Up	Up	0.276657	2.93811e-17	3.08307e-15
PPIC	Up	Up	Up	0.276571	3.00736e-17	3.1385e-15
CLIP4	Up	Up	Up	0.276484	3.07973e-17	3.19656e-15
ABL2	Up	Up	Up	0.275311	4.23433e-17	4.26487e-15
PLK2	Up	Up	Up	0.274673	5.03116e-17	4.9785e-15
KIFC3	Up	Up	Up	0.274366	5.46626e-17	5.32626e-15
P4HA2	Up	Up	Up	0.27394	6.13081e-17	5.88373e-15
TMEM17	Up	Up	Up	0.27392	6.16362e-17	5.88564e-15
PAM	Up	Up	Up	0.271826	1.08046e-16	9.73472e-15
GOLM1	Up	Up	Up	0.27178	1.09379e-16	9.80714e-15
GNS	Up	Up	Up	0.271622	1.14085e-16	1.01813e-14
TMEM106B	Up	Up	Up	0.271344	1.22844e-16	1.07618e-14
IL6ST	Up	Up	Up	0.270361	1.59536e-16	1.37865e-14
GPC1	Up	Up	Up	0.270006	1.75249e-16	1.50761e-14
NPHP1	Up	Up	Up	0.269439	2.03624e-16	1.74386e-14
LPP	Up	Up	Up	0.269233	2.15028e-16	1.81708e-14
CRIM1	Up	Up	Up	0.26915	2.19797e-16	1.8492e-14
LRP11	Up	Up	Up	0.267172	3.696e-16	3.00367e-14
SFXN3	Up	Up	Up	0.265913	5.13366e-16	4.05135e-14
BMPR2	Up	Up	Up	0.265047	6.43023e-16	4.9518e-14
TMEM127	Up	Up	Up	0.262677	1.18532e-15	8.80829e-14
FAM177A1	Up	Up	Up	0.262557	1.22228e-15	9.04772e-14
ARSJ	Up	Up	Up	0.262434	1.26153e-15	9.28778e-14
NBR1	Up	Up	Up	0.262425	1.26444e-15	9.28778e-14
PTPRJ	Up	Up	Up	0.261814	1.47853e-15	1.06588e-13
TNS3	Up	Up	Up	0.261813	1.47899e-15	1.06588e-13
KRT80	Up	Up	Up	0.261765	1.49737e-15	1.07507e-13
SLC35F6	Up	Up	Up	0.261293	1.68927e-15	1.20379e-13
CANT1	Up	Up	Up	0.261169	1.74365e-15	1.23793e-13
PRRG1	Up	Up	Up	0.260709	1.96038e-15	1.37645e-13
VANGL1	Up	Up	Up	0.260245	2.20591e-15	1.50998e-13
DNAJB1	Up	Up	Up	0.2599	2.40805e-15	1.63081e-13
DUSP3	Up	Up	Up	0.259408	2.72818e-15	1.80286e-13
SLC39A1	Up	Up	Up	0.259363	2.75912e-15	1.81702e-13
LMCD1	Up	Up	Up	0.258001	3.89139e-15	2.46085e-13
SLC35B2	Up	Up	Up	0.25792	3.97159e-15	2.50328e-13
TRIM47	Up	Up	Up	0.257459	4.45953e-15	2.80159e-13
ADGRG1	Up	Up	Up	0.256172	6.15544e-15	3.77245e-13
SAR1B	Up	Up	Up	0.256125	6.2274e-15	3.79971e-13
ACTN4	Up	Up	Up	0.255629	7.04736e-15	4.21914e-13
CCN1	Up	Up	Up	0.255581	7.13309e-15	4.25712e-13
GBA1	Up	Up	Up	0.255466	7.3388e-15	4.35269e-13
PARD3B	Up	Up	Up	0.255296	7.65628e-15	4.5238e-13
SPATA20	Up	Up	Up	0.255215	7.81197e-15	4.59055e-13
POFUT1	Up	Up	Up	0.255089	8.06049e-15	4.70762e-13
ABCC3	Up	Up	Up	0.254058	1.04097e-14	6.02439e-13
PIGT	Up	Up	Up	0.253945	1.07049e-14	6.13794e-13
PEX11A	Up	Up	Up	0.253673	1.14502e-14	6.49521e-13
COQ10B	Up	Up	Up	0.253303	1.25433e-14	7.00446e-13
EHBP1	Up	Up	Up	0.253256	1.269e-14	7.06569e-13
FOSL2	Up	Up	Up	0.253087	1.3229e-14	7.32312e-13
NFE2L2	Up	Up	Up	0.252855	1.40086e-14	7.68555e-13
TBC1D16	Up	Up	Up	0.252844	1.40447e-14	7.68555e-13
NPTN	Up	Up	Up	0.252672	1.4652e-14	7.97217e-13
SGSH	Up	Up	Up	0.251644	1.88561e-14	9.94787e-13
TRIM16L	Up	Up	Up	0.250771	2.33385e-14	1.21461e-12
VEZF1	Up	Up	Up	0.249752	2.99114e-14	1.51124e-12
RHOB	Up	Up	Up	0.249622	3.08639e-14	1.55525e-12
ZDHHC9	Up	Up	Up	0.248874	3.69998e-14	1.84497e-12
CAMK2N1	Up	Up	Up	0.248845	3.72617e-14	1.85319e-12
PLSCR4	Up	Up	Up	0.248775	3.78992e-14	1.88e-12
TRIM32	Up	Up	Up	0.248592	3.96082e-14	1.95462e-12
EMC3	Up	Up	Up	0.248403	4.14637e-14	2.03045e-12
RGS3	Up	Up	Up	0.248359	4.19055e-14	2.04683e-12
SASH1	Up	Up	Up	0.24807	4.49268e-14	2.18324e-12
SNX33	Up	Up	Up	0.247934	4.64267e-14	2.23339e-12
CTSD	Up	Up	Up	0.247505	5.14726e-14	2.44989e-12
GDE1	Up	Up	Up	0.246365	6.7661e-14	3.14401e-12
TMEM184B	Up	Up	Up	0.246281	6.90199e-14	3.19163e-12
C1orf198	Up	Up	Up	0.245739	7.85742e-14	3.57288e-12
CTSB	Up	Up	Up	0.244975	9.42312e-14	4.19493e-12
SPTLC1	Up	Up	Up	0.244911	9.56798e-14	4.22984e-12
HABP4	Up	Up	Up	0.244417	1.07584e-13	4.70149e-12
ACTN1	Up	Up	Up	0.244081	1.16519e-13	5.05748e-12
MBTPS2	Up	Up	Up	0.244027	1.18007e-13	5.09887e-12
CREB3	Up	Up	Up	0.243545	1.32261e-13	5.63823e-12
RARG	Up	Up	Up	0.243461	1.34895e-13	5.71585e-12
PLPP2	Up	Up	Up	0.243118	1.46265e-13	6.13926e-12
RNF14	Up	Up	Up	0.242503	1.69048e-13	6.91324e-12
TXNDC9	Up	Up	Up	0.241837	1.97686e-13	7.93153e-12
CYB561	Up	Up	Up	0.241724	2.02988e-13	8.11017e-12
LMAN2L	Up	Up	Up	0.241127	2.33406e-13	9.22896e-12
FZD6	Up	Up	Up	0.240571	2.65743e-13	1.03575e-11
SURF4	Up	Up	Up	0.240397	2.7674e-13	1.07204e-11
NCS1	Up	Up	Up	0.239917	3.09384e-13	1.19366e-11
HRCT1	Up	Up	Up	0.239514	3.39723e-13	1.29501e-11
SDSL	Up	Up	Up	0.238369	4.42764e-13	1.66162e-11
CCN3	Up	Up	Up	0.238251	4.55022e-13	1.70392e-11
B3GLCT	Up	Up	Up	0.237643	5.23398e-13	1.94094e-11
UBTD1	Up	Up	Up	0.237095	5.93568e-13	2.15923e-11
TWSG1	Up	Up	Up	0.236552	6.72222e-13	2.41772e-11
TMEM59	Up	Up	Up	0.236303	7.11649e-13	2.54039e-11
PIGK	Up	Up	Up	0.235682	8.19951e-13	2.91067e-11
PDZD11	Up	Up	Up	0.235469	8.60774e-13	3.04992e-11
CASKIN2	Up	Up	Up	0.232803	1.57383e-12	5.20918e-11
BFSP1	Up	Up	Up	0.23243	1.71138e-12	5.6216e-11
ACBD3	Up	Up	Up	0.232425	1.71315e-12	5.6216e-11
PMEPA1	Up	Up	Up	0.231514	2.10133e-12	6.82503e-11
SPIN3	Up	Up	Up	0.231491	2.11224e-12	6.84884e-11
NUDT12	Up	Up	Up	0.231471	2.12136e-12	6.86674e-11
PCYT1A	Up	Up	Up	0.231367	2.17134e-12	7.01663e-11
DYNLT3	Up	Up	Up	0.231302	2.20318e-12	7.1075e-11
EVA1A	Up	Up	Up	0.231212	2.24799e-12	7.22764e-11
CANX	Up	Up	Up	0.230857	2.43314e-12	7.77057e-11
TANC2	Up	Up	Up	0.230807	2.46052e-12	7.84492e-11
EXT2	Up	Up	Up	0.230006	2.94047e-12	9.23637e-11
ZBTB41	Up	Up	Up	0.229234	3.48904e-12	1.08879e-10
RNF13	Up	Up	Up	0.228601	4.01299e-12	1.23018e-10
NRP2	Up	Up	Up	0.228257	4.32834e-12	1.31838e-10
THBS1	Up	Up	Up	0.228191	4.39208e-12	1.33567e-10
SSH1	Up	Up	Up	0.227861	4.72288e-12	1.42268e-10
LAMP2	Up	Up	Up	0.227789	4.79793e-12	1.44301e-10
UBE2Z	Up	Up	Up	0.227697	4.89604e-12	1.4702e-10
GSTM3	Up	Up	Up	0.227079	5.60602e-12	1.64956e-10
SGCB	Up	Up	Up	0.226821	5.93165e-12	1.7348e-10
EHD4	Up	Up	Up	0.226792	5.97045e-12	1.74348e-10
KLF4	Up	Up	Up	0.226609	6.21388e-12	1.8118e-10
PMP22	Up	Up	Up	0.225929	7.20752e-12	2.07616e-10
APMAP	Up	Up	Up	0.225907	7.24218e-12	2.083e-10
YIPF4	Up	Up	Up	0.225481	7.94604e-12	2.27176e-10
YKT6	Up	Up	Up	0.225175	8.49138e-12	2.40219e-10
ANXA4	Up	Up	Up	0.225169	8.50287e-12	2.40219e-10
SPSB1	Up	Up	Up	0.22467	9.47259e-12	2.66041e-10
ATP6V0E1	Up	Up	Up	0.224646	9.52192e-12	2.67033e-10
EIF5A2	Up	Up	Up	0.224565	9.69121e-12	2.70985e-10
ERLEC1	Up	Up	Up	0.224235	1.04093e-11	2.90214e-10
CAPZA2	Up	Up	Up	0.223173	1.30859e-11	3.58557e-10
NFIX	Up	Up	Up	0.223117	1.32441e-11	3.61853e-10
ATP6AP1	Up	Up	Up	0.223103	1.32835e-11	3.62413e-10
WDR45B	Up	Up	Up	0.223077	1.33568e-11	3.63372e-10
SLC30A6	Up	Up	Up	0.222754	1.43181e-11	3.86771e-10
TSPAN15	Up	Up	Up	0.222708	1.44591e-11	3.89477e-10
SRGAP2B	Up	Up	Up	0.222579	1.48648e-11	3.98719e-10
SLC35E4	Up	Up	Up	0.222267	1.5891e-11	4.2505e-10
IQCK	Up	Up	Up	0.222255	1.59328e-11	4.25574e-10
MAFF	Up	Up	Up	0.222096	1.64855e-11	4.39107e-10
HEATR5A	Up	Up	Up	0.221482	1.87954e-11	4.94426e-10
ARNT2	Up	Up	Up	0.221176	2.00623e-11	5.24144e-10
PPFIBP1	Up	Up	Up	0.221113	2.03327e-11	5.28547e-10
UBL3	Up	Up	Up	0.221104	2.03692e-11	5.28547e-10
SERINC3	Up	Up	Up	0.221094	2.04125e-11	5.28952e-10
RALB	Up	Up	Up	0.219952	2.60155e-11	6.54604e-10
REEP5	Up	Up	Up	0.219913	2.62273e-11	6.58197e-10
SLC35A2	Up	Up	Up	0.219797	2.68836e-11	6.73784e-10
ATXN1	Up	Up	Up	0.219741	2.71995e-11	6.79027e-10
ANTXR1	Up	Up	Up	0.219508	2.85749e-11	7.06896e-10
ADCY9	Up	Up	Up	0.219171	3.06806e-11	7.54104e-10
KCTD21	Up	Up	Up	0.219165	3.07209e-11	7.54122e-10
RTF2	Up	Up	Up	0.219006	3.1766e-11	7.77778e-10
CCDC149	Up	Up	Up	0.218985	3.19077e-11	7.80248e-10
MAP3K20	Up	Up	Up	0.21884	3.2894e-11	7.9985e-10
NDST1	Up	Up	Up	0.218834	3.29354e-11	7.9985e-10
TMCO3	Up	Up	Up	0.217475	4.38116e-11	1.03811e-09
LIMCH1	Up	Up	Up	0.217398	4.45161e-11	1.05089e-09
LNPK	Up	Up	Up	0.217016	4.82216e-11	1.12722e-09
PPP1CB	Up	Up	Up	0.216929	4.91055e-11	1.14508e-09
CADM4	Up	Up	Up	0.216801	5.04258e-11	1.17443e-09
SYNC	Up	Up	Up	0.216613	5.24462e-11	1.21851e-09
GPRC5B	Up	Up	Up	0.216583	5.27726e-11	1.22016e-09
UBE2H	Up	Up	Up	0.216564	5.29825e-11	1.22353e-09
DNAJB2	Up	Up	Up	0.216462	5.41245e-11	1.24839e-09
ITGB8	Up	Up	Up	0.216051	5.89501e-11	1.3483e-09
TAF13	Up	Up	Up	0.215977	5.98608e-11	1.36423e-09
PDXK	Up	Up	Up	0.215513	6.59054e-11	1.48427e-09
CLU	Up	Up	Up	0.215368	6.79229e-11	1.52074e-09
CCDC103	Up	Up	Up	0.214727	7.75428e-11	1.71601e-09
TRIM16	Up	Up	Up	0.214628	7.91455e-11	1.74541e-09
SLC22A18	Up	Up	Up	0.214307	8.45494e-11	1.84119e-09
PCDH1	Up	Up	Up	0.214293	8.47943e-11	1.84442e-09
EMC7	Up	Up	Up	0.213799	9.38622e-11	2.0164e-09
GOLM2	Up	Up	Up	0.21305	1.09438e-10	2.31712e-09
YWHAZ	Up	Up	Up	0.212998	1.10612e-10	2.33938e-09
FAM174A	Up	Up	Up	0.212939	1.11954e-10	2.3645e-09
HEG1	Up	Up	Up	0.212932	1.12118e-10	2.3645e-09
PYGB	Up	Up	Up	0.212792	1.15386e-10	2.42692e-09
ZFAND2A	Up	Up	Up	0.21234	1.2654e-10	2.62394e-09
LAMA4	Up	Up	Up	0.211989	1.35918e-10	2.79115e-09
SMPD1	Up	Up	Up	0.211526	1.49326e-10	3.04357e-09
GALNT10	Up	Up	Up	0.21108	1.63473e-10	3.29674e-09
PLPPR2	Up	Up	Up	0.210789	1.73415e-10	3.46468e-09
HM13	Up	Up	Up	0.210685	1.77098e-10	3.53063e-09
PLEKHA3	Up	Up	Up	0.210176	1.96286e-10	3.8766e-09
C5orf15	Up	Up	Up	0.209527	2.23671e-10	4.38119e-09
S100A3	Up	Up	Up	0.208859	2.55799e-10	4.94459e-09
ATP6AP2	Up	Up	Up	0.208498	2.74971e-10	5.27862e-09
MAGT1	Up	Up	Up	0.20804	3.01356e-10	5.73237e-09
SLC31A1	Up	Up	Up	0.207947	3.07e-10	5.82811e-09
RCAN1	Up	Up	Up	0.207769	3.18057e-10	6.00817e-09
SLC35B1	Up	Up	Up	0.207384	3.4343e-10	6.43346e-09
CHMP5	Up	Up	Up	0.207382	3.43603e-10	6.43346e-09
MAP3K2	Up	Up	Up	0.20691	3.77341e-10	7.01699e-09
SCRN3	Up	Up	Up	0.20689	3.78891e-10	7.03896e-09
RETREG2	Up	Up	Up	0.206822	3.8403e-10	7.12059e-09
TGOLN2	Up	Up	Up	0.206648	3.97501e-10	7.32768e-09
CCN2	Up	Up	Up	0.206471	4.11654e-10	7.56668e-09
CBY1	Up	Up	Up	0.206252	4.29944e-10	7.88768e-09
KLF10	Up	Up	Up	0.206192	4.3502e-10	7.97315e-09
DNAAF8	Up	Up	Up	0.206062	4.4636e-10	8.16532e-09
SDF2	Up	Up	Up	0.205946	4.56708e-10	8.29896e-09
SELENOS	Up	Up	Up	0.205926	4.58513e-10	8.32384e-09
KLF11	Up	Up	Up	0.205735	4.76127e-10	8.62383e-09
TIGD6	Up	Up	Up	0.205504	4.98349e-10	8.99571e-09
LRP10	Up	Up	Up	0.205062	5.43658e-10	9.75826e-09
CDK20	Up	Up	Up	0.204843	5.67626e-10	1.01598e-08
ASPHD1	Up	Up	Up	0.204803	5.72029e-10	1.02139e-08
PTPA	Up	Up	Up	0.204662	5.8811e-10	1.04774e-08
SEMA5A	Up	Up	Up	0.20438	6.21564e-10	1.09913e-08
FAM219A	Up	Up	Up	0.204241	6.38752e-10	1.12672e-08
RPE	Up	Up	Up	0.204075	6.59804e-10	1.16031e-08
NUAK1	Up	Up	Up	0.203877	6.8581e-10	1.20272e-08
NPC2	Up	Up	Up	0.203586	7.26005e-10	1.26971e-08
UNC50	Up	Up	Up	0.203403	7.52419e-10	1.30991e-08
INPP1	Up	Up	Up	0.201465	1.09593e-09	1.84761e-08
DUSP23	Up	Up	Up	0.201068	1.18301e-09	1.98707e-08
SPRED1	Up	Up	Up	0.200961	1.20765e-09	2.01959e-08
ZNFX1	Up	Up	Up	0.200779	1.2508e-09	2.08626e-08
ATRN	Up	Up	Up	0.200499	1.31998e-09	2.18259e-08
SLC12A4	Up	Up	Up	0.200459	1.32999e-09	2.19724e-08
LRRC59	Up	Up	Up	0.200327	1.36418e-09	2.24595e-08
FAM187A	Up	Up	Up	0.200311	1.3684e-09	2.25097e-08
RAB5A	Up	Up	Up	0.20007	1.43319e-09	2.34743e-08
ULBP2	Up	Up	Up	0.199784	1.51385e-09	2.46475e-08
TEX261	Up	Up	Up	0.199565	1.57862e-09	2.56146e-08
SLC22A18AS	Up	Up	Up	0.199023	1.75085e-09	2.81462e-08
SKIL	Up	Up	Up	0.198806	1.82487e-09	2.91887e-08
CYSTM1	Up	Up	Up	0.197642	2.27598e-09	3.55119e-08
IDS	Up	Up	Up	0.197465	2.35356e-09	3.66326e-08
MFSD5	Up	Up	Up	0.197353	2.40413e-09	3.73285e-08
EMC2	Up	Up	Up	0.196965	2.58681e-09	3.98289e-08
SETD7	Up	Up	Up	0.196514	2.81583e-09	4.30904e-08
ALG2	Up	Up	Up	0.196252	2.95828e-09	4.50177e-08
H3-7	Up	Up	Up	0.196227	2.9723e-09	4.5195e-08
LATS2	Up	Up	Up	0.196203	2.98541e-09	4.53584e-08
ADAMTS15	Up	Up	Up	0.196104	3.04141e-09	4.6026e-08
TOB1	Up	Up	Up	0.196051	3.07196e-09	4.64147e-08
CDC42EP3	Up	Up	Up	0.195868	3.17926e-09	4.78845e-08
PLEKHH2	Up	Up	Up	0.195686	3.28949e-09	4.92726e-08
DUSP8	Up	Up	Up	0.195589	3.35024e-09	5.00648e-08
PRKD1	Up	Up	Up	0.195255	3.56595e-09	5.29157e-08
LCLAT1	Up	Up	Up	0.194924	3.79343e-09	5.60734e-08
LYPD1	Up	Up	Up	0.194771	3.90327e-09	5.76524e-08
TRIP4	Up	Up	Up	0.194697	3.95792e-09	5.83831e-08
ABHD12	Up	Up	Up	0.194667	3.9796e-09	5.86439e-08
QSOX1	Up	Up	Up	0.194507	4.10045e-09	6.01925e-08
UQCRQ	Up	Up	Up	0.194372	4.20486e-09	6.16303e-08
SDHC	Up	Up	Up	0.194355	4.21816e-09	6.17307e-08
AAMDC	Up	Up	Up	0.194345	4.22587e-09	6.1796e-08
IFITM10	Up	Up	Up	0.19403	4.4809e-09	6.51761e-08
NR1D1	Up	Up	Up	0.193929	4.56526e-09	6.62648e-08
CISD3	Up	Up	Up	0.193639	4.81768e-09	6.95977e-08
TMED9	Up	Up	Up	0.193554	4.89456e-09	7.0495e-08
MRPL33	Up	Up	Up	0.193521	4.92427e-09	7.08161e-08
SMAD3	Up	Up	Up	0.193441	4.99809e-09	7.16081e-08
ATG101	Up	Up	Up	0.193363	5.07014e-09	7.25504e-08
ARSD	Up	Up	Up	0.193262	5.16622e-09	7.37954e-08
INSIG2	Up	Up	Up	0.192837	5.58788e-09	7.92848e-08
ATP6V0A1	Up	Up	Up	0.192793	5.6341e-09	7.9822e-08
BCL2L13	Up	Up	Up	0.192276	6.19686e-09	8.71484e-08
TMEM65	Up	Up	Up	0.191931	6.60225e-09	9.23735e-08
SLC25A43	Up	Up	Up	0.191888	6.65437e-09	9.30345e-08
PDE4DIP	Up	Up	Up	0.191815	6.74475e-09	9.41602e-08
RIT1	Up	Up	Up	0.191638	6.96775e-09	9.66377e-08
CNIH4	Up	Up	Up	0.191455	7.205e-09	9.9351e-08
GLB1	Up	Up	Up	0.191288	7.42893e-09	1.02291e-07
NANS	Up	Up	Up	0.191163	7.60108e-09	1.0436e-07
SIL1	Up	Up	Up	0.191151	7.61778e-09	1.04515e-07
CLMN	Up	Up	Up	0.191125	7.65354e-09	1.0493e-07
PDK2	Up	Up	Up	0.19109	7.70293e-09	1.05305e-07
ARL6IP5	Up	Up	Up	0.191028	7.79043e-09	1.06349e-07
ESYT2	Up	Up	Up	0.190816	8.09747e-09	1.0999e-07
HOXB7	Up	Up	Up	0.190335	8.84067e-09	1.18901e-07
FBXL17	Up	Up	Up	0.19022	9.02834e-09	1.20999e-07
TRAM2	Up	Up	Up	0.190022	9.35917e-09	1.25169e-07
C1QTNF1	Up	Up	Up	0.189952	9.47876e-09	1.26326e-07
GBP3	Up	Up	Up	0.189679	9.96055e-09	1.32378e-07
PLP2	Up	Up	Up	0.189596	1.01117e-08	1.34107e-07
CDIPT	Up	Up	Up	0.189549	1.01973e-08	1.34867e-07
ATP6V1E1	Up	Up	Up	0.189531	1.02313e-08	1.35222e-07
RNF121	Up	Up	Up	0.189505	1.02805e-08	1.35779e-07
MAN1B1	Up	Up	Up	0.188888	1.14952e-08	1.5037e-07
C22orf23	Up	Up	Up	0.188887	1.14955e-08	1.5037e-07
INHBB	Up	Up	Up	0.188687	1.19182e-08	1.55687e-07
PXMP4	Up	Up	Up	0.188627	1.20496e-08	1.57188e-07
TMEM208	Up	Up	Up	0.188507	1.2312e-08	1.60501e-07
EMC4	Up	Up	Up	0.188485	1.23624e-08	1.61048e-07
TBC1D19	Up	Up	Up	0.188329	1.27133e-08	1.65169e-07
HELZ2	Up	Up	Up	0.188218	1.29708e-08	1.68286e-07
HCCS	Up	Up	Up	0.18815	1.31312e-08	1.69905e-07
DSTYK	Up	Up	Up	0.187611	1.44668e-08	1.85801e-07
ROPN1B	Up	Up	Up	0.187268	1.53851e-08	1.96275e-07
NINJ1	Up	Up	Up	0.187244	1.54513e-08	1.96989e-07
KLF7	Up	Up	Up	0.187239	1.54634e-08	1.97011e-07
BEST1	Up	Up	Up	0.18704	1.60242e-08	2.03612e-07
LMAN2	Up	Up	Up	0.187036	1.60373e-08	2.03644e-07
TMCO1	Up	Up	Up	0.186384	1.80155e-08	2.25761e-07
SCARA3	Up	Up	Up	0.186117	1.88928e-08	2.35672e-07
TMEM30A	Up	Up	Up	0.18606	1.90879e-08	2.37565e-07
PHEX	Up	Up	Up	0.186056	1.91002e-08	2.37565e-07
APPBP2	Up	Up	Up	0.186025	1.92071e-08	2.38657e-07
ENDOV	Up	Up	Up	0.18531	2.18045e-08	2.69181e-07
VPS41	Up	Up	Up	0.185235	2.20976e-08	2.72447e-07
PTGFRN	Up	Up	Up	0.185187	2.22869e-08	2.74426e-07
ARL2BP	Up	Up	Up	0.184964	2.31856e-08	2.84941e-07
ERGIC3	Up	Up	Up	0.18469	2.43351e-08	2.97537e-07
LOXL4	Up	Up	Up	0.184543	2.49739e-08	3.03984e-07
TOR1AIP1	Up	Up	Up	0.184375	2.57256e-08	3.12338e-07
RHOBTB1	Up	Up	Up	0.184204	2.6511e-08	3.20853e-07
PREPL	Up	Up	Up	0.184186	2.65985e-08	3.21709e-07
SRGAP2C	Up	Up	Up	0.184151	2.67613e-08	3.23473e-07
PARP3	Up	Up	Up	0.18392	2.78708e-08	3.35821e-07
SLC10A3	Up	Up	Up	0.183798	2.84775e-08	3.41837e-07
NOTCH2	Up	Up	Up	0.1837	2.89708e-08	3.46887e-07
SYAP1	Up	Up	Up	0.183298	3.10897e-08	3.69478e-07
GPNMB	Up	Up	Up	0.182996	3.27765e-08	3.88075e-07
GET3	Up	Up	Up	0.182773	3.4081e-08	4.02274e-07
CCDC148	Up	Up	Up	0.182561	3.53621e-08	4.15597e-07
CLTB	Up	Up	Up	0.182453	3.60358e-08	4.22475e-07
KLF6	Up	Up	Up	0.182422	3.62344e-08	4.24282e-07
FLNA	Up	Up	Up	0.18192	3.95426e-08	4.57965e-07
PDGFB	Up	Up	Up	0.181716	4.09704e-08	4.72781e-07
HS1BP3	Up	Up	Up	0.181631	4.15839e-08	4.78704e-07
SLFN5	Up	Up	Up	0.18148	4.2683e-08	4.89292e-07
GNAL	Up	Up	Up	0.180186	5.33834e-08	5.99716e-07
RMDN2	Up	Up	Up	0.179943	5.56658e-08	6.22792e-07
CSF1	Up	Up	Up	0.179879	5.62853e-08	6.28308e-07
BHLHE40	Up	Up	Up	0.17978	5.72544e-08	6.38322e-07
CCPG1	Up	Up	Up	0.179544	5.96181e-08	6.62739e-07
ALG14	Up	Up	Up	0.179106	6.42705e-08	7.07457e-07
HSPA2	Up	Up	Up	0.178429	7.21487e-08	7.86919e-07
TRPS1	Up	Up	Up	0.17827	7.41411e-08	8.06348e-07
ZFYVE28	Up	Up	Up	0.178134	7.58739e-08	8.2285e-07
KCNS3	Up	Up	Up	0.178093	7.64002e-08	8.28088e-07
TNFRSF11B	Up	Up	Up	0.177107	9.03306e-08	9.643e-07
MOSPD2	Up	Up	Up	0.176992	9.20988e-08	9.81531e-07
PLA2R1	Up	Up	Up	0.176934	9.30162e-08	9.90202e-07
TMED4	Up	Up	Up	0.176897	9.3598e-08	9.95841e-07
TMUB2	Up	Up	Up	0.176883	9.38125e-08	9.97447e-07
CHMP2A	Up	Up	Up	0.176833	9.46176e-08	1.00445e-06
C1GALT1C1L	Up	Up	Up	0.176392	1.01931e-07	1.07551e-06
CMKLR2	Up	Up	Up	0.176252	1.04355e-07	1.09988e-06
EFR3A	Up	Up	Up	0.176147	1.06231e-07	1.11719e-06
MYL6	Up	Up	Up	0.175474	1.18935e-07	1.23581e-06
SIPA1L2	Up	Up	Up	0.175441	1.19608e-07	1.24212e-06
PLA2G4C	Up	Up	Up	0.175346	1.21526e-07	1.26068e-06
COL8A1	Up	Up	Up	0.175229	1.2393e-07	1.28283e-06
CD44	Up	Up	Up	0.175207	1.24383e-07	1.28495e-06
TMTC1	Up	Up	Up	0.175206	1.24405e-07	1.28495e-06
COPZ1	Up	Up	Up	0.174978	1.29243e-07	1.32775e-06
TMEM64	Up	Up	Up	0.174599	1.37697e-07	1.40627e-06
WBP2	Up	Up	Up	0.174389	1.42605e-07	1.45252e-06
FOSB	Up	Up	Up	0.1742	1.47177e-07	1.4951e-06
SDF4	Up	Up	Up	0.173992	1.52349e-07	1.54353e-06
C10orf90	Up	Up	Up	0.173751	1.58574e-07	1.6032e-06
TRIM44	Up	Up	Up	0.173743	1.58797e-07	1.6046e-06
HOMER3	Up	Up	Up	0.173525	1.64649e-07	1.66022e-06
OSTM1	Up	Up	Up	0.173365	1.69073e-07	1.69856e-06
NPLOC4	Up	Up	Up	0.17322	1.73169e-07	1.73151e-06
LITAF	Up	Up	Up	0.172609	1.91592e-07	1.90277e-06
ATG9A	Up	Up	Up	0.17229	2.01918e-07	1.99598e-06
SBNO2	Up	Up	Up	0.171872	2.16299e-07	2.12385e-06
SPOCK1	Up	Up	Up	0.171498	2.29984e-07	2.24782e-06
TMED1	Up	Up	Up	0.171377	2.34606e-07	2.29064e-06
DNAL4	Up	Up	Up	0.171016	2.48882e-07	2.42137e-06
MCC	Up	Up	Up	0.170757	2.59617e-07	2.51811e-06
TDRD7	Up	Up	Up	0.170318	2.78894e-07	2.68599e-06
TNFAIP8L3	Up	Up	Up	0.169809	3.02952e-07	2.88424e-06
SLC4A1AP	Up	Up	Up	0.168753	3.5942e-07	3.35002e-06
ARRDC4	Up	Up	Up	0.168204	3.92654e-07	3.62617e-06
CRCP	Up	Up	Up	0.167893	4.12766e-07	3.79173e-06
SCN1B	Up	Up	Up	0.167532	4.37366e-07	3.99379e-06
CEP295NL	Up	Up	Up	0.167265	4.56443e-07	4.15273e-06
THNSL2	Up	Up	Up	0.166596	5.07923e-07	4.57994e-06
NFE2L1	Up	Up	Up	0.16625	5.3667e-07	4.81683e-06
RNF181	Up	Up	Up	0.166091	5.50364e-07	4.92542e-06
F8	Up	Up	Up	0.165838	5.7293e-07	5.10822e-06
ATF6	Up	Up	Up	0.165814	5.75155e-07	5.12567e-06
CEP20	Up	Up	Up	0.165677	5.87748e-07	5.21841e-06
PLA2G15	Up	Up	Up	0.165653	5.89974e-07	5.23331e-06
ZMAT2	Up	Up	Up	0.16528	6.25838e-07	5.52833e-06
STX4	Up	Up	Up	0.165225	6.31325e-07	5.57164e-06
OAZ3	Up	Up	Up	0.164621	6.9446e-07	6.07828e-06
STOML1	Up	Up	Up	0.164549	7.02328e-07	6.13589e-06
RHBDD2	Up	Up	Up	0.164478	7.10244e-07	6.20221e-06
MICA	Up	Up	Up	0.164458	7.12477e-07	6.21603e-06
RPEL1	Up	Up	Up	0.164298	7.30586e-07	6.35081e-06
MYH9	Up	Up	Up	0.164202	7.41754e-07	6.44039e-06
MAN1A2	Up	Up	Up	0.162883	9.11732e-07	7.82222e-06
DNAJC10	Up	Up	Up	0.16279	9.24966e-07	7.92508e-06
TOMM7	Up	Up	Up	0.162723	9.34698e-07	8.00128e-06
PPP1R3F	Up	Up	Up	0.162577	9.56147e-07	8.16294e-06
HTATIP2	Up	Up	Up	0.162548	9.60487e-07	8.19632e-06
GGH	Up	Up	Up	0.16226	1.00445e-06	8.52195e-06
SEC24A	Up	Up	Up	0.162242	1.00718e-06	8.54136e-06
CDKN2B	Up	Up	Up	0.161728	1.09079e-06	9.17328e-06
ABR	Up	Up	Up	0.16057	1.30394e-06	1.07711e-05
SLC44A1	Up	Up	Up	0.16042	1.33423e-06	1.0995e-05
GLUD2	Up	Up	Up	0.160198	1.38057e-06	1.13403e-05
JOSD2	Up	Up	Up	0.159585	1.5162e-06	1.23376e-05
SLC22A4	Up	Up	Up	0.159302	1.58307e-06	1.2838e-05
C4orf19	Up	Up	Up	0.159008	1.65569e-06	1.33475e-05
CLPTM1	Up	Up	Up	0.158921	1.67777e-06	1.35141e-05
KCNH1	Up	Up	Up	0.158846	1.69698e-06	1.36516e-05
RBBP9	Up	Up	Up	0.158542	1.77715e-06	1.42435e-05
PCNX2	Up	Up	Up	0.157916	1.95388e-06	1.54963e-05
C13orf46	Up	Up	Up	0.157567	2.05948e-06	1.62731e-05
ROR1	Up	Up	Up	0.157349	2.12822e-06	1.67331e-05
PPP1R15A	Up	Up	Up	0.156968	2.2539e-06	1.76125e-05
LRMDA	Up	Up	Up	0.156758	2.3262e-06	1.81108e-05
DTWD2	Up	Up	Up	0.156421	2.44648e-06	1.89102e-05
TMEM104	Up	Up	Up	0.156364	2.46744e-06	1.90588e-05
PRCP	Up	Up	Up	0.156331	2.47992e-06	1.9136e-05
TMTC2	Up	Up	Up	0.156307	2.48861e-06	1.91953e-05
ABCD1	Up	Up	Up	0.155972	2.61646e-06	2.00438e-05
FICD	Up	Up	Up	0.155415	2.84309e-06	2.16324e-05
RNF213	Up	Up	Up	0.155333	2.87784e-06	2.1862e-05
TM9SF2	Up	Up	Up	0.155296	2.89378e-06	2.19604e-05
GOSR2	Up	Up	Up	0.155216	2.92842e-06	2.22108e-05
FADD	Up	Up	Up	0.154691	3.16546e-06	2.38289e-05
EPDR1	Up	Up	Up	0.154586	3.21533e-06	2.41852e-05
TANGO2	Up	Up	Up	0.154501	3.25564e-06	2.44404e-05
ATOSB	Up	Up	Up	0.154426	3.29205e-06	2.46913e-05
CFAP263	Up	Up	Up	0.154296	3.35621e-06	2.51361e-05
TAGLN2	Up	Up	Up	0.154095	3.45695e-06	2.585e-05
THRA	Up	Up	Up	0.154052	3.47904e-06	2.59745e-05
ANAPC11	Up	Up	Up	0.153861	3.57857e-06	2.65718e-05
CHMP4B	Up	Up	Up	0.153825	3.59753e-06	2.66611e-05
BFAR	Up	Up	Up	0.153683	3.67367e-06	2.71621e-05
BBS12	Up	Up	Up	0.153588	3.72556e-06	2.74819e-05
C1orf43	Up	Up	Up	0.153276	3.90021e-06	2.85497e-05
DYNLT4	Up	Up	Up	0.153267	3.90534e-06	2.85763e-05
SGCD	Up	Up	Up	0.153242	3.91946e-06	2.86686e-05
CRYL1	Up	Up	Up	0.152863	4.14326e-06	3.01211e-05
CACNG4	Up	Up	Up	0.152833	4.16177e-06	3.02441e-05
MTCL2	Up	Up	Up	0.152779	4.19465e-06	3.04599e-05
NOTCH2NLA	Up	Up	Up	0.152466	4.39093e-06	3.17404e-05
CERS2	Up	Up	Up	0.152437	4.41011e-06	3.18549e-05
SLC30A4	Up	Up	Up	0.152184	4.57561e-06	3.2963e-05
CEP112	Up	Up	Up	0.152051	4.66541e-06	3.35088e-05
CFAP184	Up	Up	Up	0.15196	4.72769e-06	3.3928e-05
PRICKLE2	Up	Up	Up	0.151798	4.84062e-06	3.46111e-05
LYST	Up	Up	Up	0.151088	5.36545e-06	3.78955e-05
WNT2B	Up	Up	Up	0.151031	5.40984e-06	3.81384e-05
MAP1LC3A	Up	Up	Up	0.150842	5.55975e-06	3.90511e-05
CFAP157	Up	Up	Up	0.150764	5.62261e-06	3.94492e-05
KLHL20	Up	Up	Up	0.150476	5.86191e-06	4.09326e-05
DUSP19	Up	Up	Up	0.150461	5.87426e-06	4.10039e-05
CRYAB	Up	Up	Up	0.150301	6.01166e-06	4.19017e-05
CFAP126	Up	Up	Up	0.150134	6.15775e-06	4.2795e-05
CPSF1	Down	Down	Down	-0.150127	6.16411e-06	4.28236e-05
EIF3F	Down	Down	Down	-0.151188	5.28849e-06	3.74211e-05
ATP5IF1	Down	Down	Down	-0.152959	4.0859e-06	2.97948e-05
SLC27A5	Down	Down	Down	-0.153555	3.74343e-06	2.76031e-05
STK26	Down	Down	Down	-0.153831	3.59414e-06	2.66567e-05
MTA1	Down	Down	Down	-0.15437	3.31968e-06	2.4878e-05
MBNL3	Down	Down	Down	-0.155112	2.97413e-06	2.25307e-05
PFAS	Down	Down	Down	-0.157895	1.95996e-06	1.55381e-05
FASTKD1	Down	Down	Down	-0.158279	1.84948e-06	1.4748e-05
SAMD1	Down	Down	Down	-0.15872	1.72969e-06	1.38972e-05
TUT4	Down	Down	Down	-0.160944	1.23107e-06	1.01958e-05
C17orf49	Down	Down	Down	-0.161625	1.10824e-06	9.29112e-06
ITGB1BP2	Down	Down	Down	-0.161718	1.09244e-06	9.18286e-06
TMCO6	Down	Down	Down	-0.162383	9.85403e-07	8.379e-06
RPL4	Down	Down	Down	-0.163419	8.38471e-07	7.21962e-06
TFAP4	Down	Down	Down	-0.163758	7.95153e-07	6.87141e-06
EHMT2	Down	Down	Down	-0.164599	6.96808e-07	6.09604e-06
HNRNPD	Down	Down	Down	-0.164676	6.88455e-07	6.03125e-06
LUC7L	Down	Down	Down	-0.165304	6.23476e-07	5.51256e-06
EXOSC8	Down	Down	Down	-0.168164	3.95182e-07	3.64599e-06
MUTYH	Down	Down	Down	-0.168442	3.77897e-07	3.50173e-06
SFPQ	Down	Down	Down	-0.16869	3.63112e-07	3.38278e-06
EIF3E	Down	Down	Down	-0.171883	2.15895e-07	2.12206e-06
DDX39B	Down	Down	Down	-0.172559	1.93183e-07	1.91757e-06
RPS25	Down	Down	Down	-0.17464	1.36752e-07	1.39737e-06
RPS12	Down	Down	Down	-0.176103	1.07011e-07	1.12291e-06
RNF126	Down	Down	Down	-0.177382	8.6217e-08	9.23484e-07
PIDD1	Down	Down	Down	-0.179233	6.28873e-08	6.94233e-07
RPL6	Down	Down	Down	-0.181319	4.38921e-08	5.01647e-07
QARS1	Down	Down	Down	-0.183108	3.2138e-08	3.81225e-07
PNRC2	Down	Down	Down	-0.184624	2.46215e-08	3.00269e-07
SAPCD1	Down	Down	Down	-0.185843	1.98392e-08	2.46352e-07
NELFA	Down	Down	Down	-0.18818	1.30596e-08	1.69207e-07
EEF2	Down	Down	Down	-0.189963	9.46036e-09	1.26169e-07
PHB2	Down	Down	Down	-0.190508	8.56594e-09	1.15531e-07
CPXM1	Down	Down	Down	-0.191406	7.27044e-09	1.00181e-07
ATP5F1D	Down	Down	Down	-0.191547	7.08499e-09	9.78375e-08
NACA	Down	Down	Down	-0.192307	6.16127e-09	8.67731e-08
NASP	Down	Down	Down	-0.193575	4.87512e-09	7.0268e-08
DNASE1L3	Down	Down	Down	-0.197761	2.22531e-09	3.47724e-08
RPL14	Down	Down	Down	-0.197967	2.13998e-09	3.36187e-08
PABPN1	Down	Down	Down	-0.199472	1.60708e-09	2.60103e-08
RPS13	Down	Down	Down	-0.200428	1.33806e-09	2.20675e-08
HNRNPA1	Down	Down	Down	-0.200757	1.25595e-09	2.09303e-08
RPS9	Down	Down	Down	-0.202087	9.71696e-10	1.65249e-08
RPS3A	Down	Down	Down	-0.203154	7.89787e-10	1.36626e-08
CCDC88C	Down	Down	Down	-0.204239	6.38935e-10	1.12672e-08
EVL	Down	Down	Down	-0.20779	3.16727e-10	5.99489e-09
RPL9	Down	Down	Down	-0.208165	2.9393e-10	5.60228e-09
MRPS31	Down	Down	Down	-0.210051	2.01306e-10	3.96344e-09
HMGB2	Down	Down	Down	-0.210788	1.73434e-10	3.46468e-09
CDT1	Down	Down	Down	-0.211015	1.65653e-10	3.33366e-09
RPL13	Down	Down	Down	-0.212369	1.25782e-10	2.61108e-09
RPL10A	Down	Down	Down	-0.213911	9.17228e-11	1.98159e-09
KBTBD8	Down	Down	Down	-0.214562	8.02201e-11	1.76503e-09
PLCB2	Down	Down	Down	-0.216586	5.27444e-11	1.22016e-09
DAZAP1	Down	Down	Down	-0.217402	4.44795e-11	1.05089e-09
RPL17	Down	Down	Down	-0.218935	3.22474e-11	7.86539e-10
RPL34	Down	Down	Down	-0.219629	2.78514e-11	6.91686e-10
RPL11	Down	Down	Down	-0.220307	2.41285e-11	6.16875e-10
SF3A2	Down	Down	Down	-0.221077	2.04869e-11	5.30161e-10
ADAT2	Down	Down	Down	-0.221459	1.88846e-11	4.96091e-10
RPL5	Down	Down	Down	-0.222982	1.36338e-11	3.70381e-10
KCNA6	Down	Down	Down	-0.235306	8.93364e-13	3.1363e-11
SLC7A3	Down	Down	Down	-0.236595	6.65707e-13	2.39881e-11
RPL27A	Down	Down	Down	-0.239378	3.50606e-13	1.33384e-11
ARHGAP45	Down	Down	Down	-0.240615	2.63006e-13	1.03352e-11
RPS6	Down	Down	Down	-0.242562	1.66739e-13	6.85737e-12
RPLP2	Down	Down	Down	-0.244463	1.06427e-13	4.6725e-12
SNRPA	Down	Down	Down	-0.24518	8.976e-14	4.02403e-12
RPL3	Down	Down	Down	-0.253233	1.27606e-14	7.08436e-13
RPS8	Down	Down	Down	-0.25953	2.64469e-15	1.75648e-13
NOP53	Down	Down	Down	-0.268823	2.39548e-16	1.99776e-14
AGER	Down	Down	Down	-0.272932	8.03663e-17	7.5237e-15
AIF1	Down	Down	Down	-0.276776	2.84397e-17	3.02084e-15
RASGRP2	Down	Down	Down	-0.342717	3.54717e-26	1.07701e-22
ABCB5	Up	Up	Up
ADAMTS17	Up	Up	Up
ALDOA	Up	Up	Up
APH1A	Up	Up	Up
APOL2	Up	Up	Up
ARMCX3	Up	Up	Up
ATF3	Up	Up	Up
BCAN	Up	Up	Up
BCL3	Up	Up	Up
C5orf46	Up	Up	Up
CADM1	Up	Up	Up
CALCOCO2	Up	Up	Up
CARD14	Up	Up	Up
CCDC121	Up	Up	Up
CCL2	Up	Up	Up
CCN5	Up	Up	Up
CD14	Up	Up	Up
CFHR1	Up	Up	Up
CHCHD5	Up	Up	Up
CLEC19A	Up	Up	Up
CNTNAP3	Up	Up	Up
CNTNAP3C	Up	Up	Up
COL15A1	Up	Up	Up
COL28A1	Up	Up	Up
CPM	Up	Up	Up
CPQ	Up	Up	Up
CPT1A	Up	Up	Up
CTIF	Up	Up	Up
CTSK	Up	Up	Up
DDX60L	Up	Up	Up
DMRTA1	Up	Up	Up
DNPEP	Up	Up	Up
DUSP18	Up	Up	Up
DYNC2LI1	Up	Up	Up
EDEM2	Up	Up	Up
EEF1AKMT3	Up	Up	Up
EGR1	Up	Up	Up
ELMOD3	Up	Up	Up
EMC10	Up	Up	Up
EN1	Up	Up	Up
ENPP4	Up	Up	Up
EOLA2	Up	Up	Up
EPB41L4A	Up	Up	Up
ETFB	Up	Up	Up
ETV3	Up	Up	Up
EXOC8	Up	Up	Up
FAM229B	Up	Up	Up
FAM81B	Up	Up	Up
FBXW10B	Up	Up	Up
GAA	Up	Up	Up
GALNT2	Up	Up	Up
GET1	Up	Up	Up
GET1-SH3BGR	Up	Up	Up
GFAP	Up	Up	Up
GPN1	Up	Up	Up
GPR89A	Up	Up	Up
GRN	Up	Up	Up
GUK1	Up	Up	Up
H2BC21	Up	Up	Up
HADHB	Up	Up	Up
HAGH	Up	Up	Up
HARBI1	Up	Up	Up
HECW1	Up	Up	Up
IGFBP5	Up	Up	Up
IGSF5	Up	Up	Up
IL34	Up	Up	Up
IRAK1	Up	Up	Up
JAKMIP3	Up	Up	Up
JUNB	Up	Up	Up
KISS1	Up	Up	Up
KLHL29	Up	Up	Up
KLHL5	Up	Up	Up
LGALS1	Up	Up	Up
LGI3	Up	Up	Up
LRRC37A3	Up	Up	Up
MAFK	Up	Up	Up
MAGI2	Up	Up	Up
MAP3K14	Up	Up	Up
MECP2	Up	Up	Up
MED29	Up	Up	Up
MEIS3	Up	Up	Up
MFSD6	Up	Up	Up
MMP24OS	Up	Up	Up
MOB3C	Up	Up	Up
MYADM	Up	Up	Up
MYL12A	Up	Up	Up
NAGLU	Up	Up	Up
NCSTN	Up	Up	Up
NES	Up	Up	Up
NFASC	Up	Up	Up
NMRAL1	Up	Up	Up
NOMO2	Up	Up	Up
NPEPL1	Up	Up	Up
NPR3	Up	Up	Up
NPY4R	Up	Up	Up
NUAK2	Up	Up	Up
P4HB	Up	Up	Up
P4HTM	Up	Up	Up
PACSIN2	Up	Up	Up
PARP9	Up	Up	Up
PBLD	Up	Up	Up
PCBD2	Up	Up	Up
PCTP	Up	Up	Up
PEDS1-UBE2V1	Up	Up	Up
PGAP6	Up	Up	Up
PIGM	Up	Up	Up
PIGZ	Up	Up	Up
PKD1L1	Up	Up	Up
PLAC9	Up	Up	Up
PLD3	Up	Up	Up
PLEKHM1	Up	Up	Up
PRICKLE1	Up	Up	Up
PRRC1	Up	Up	Up
PSMB4	Up	Up	Up
PTPRB	Up	Up	Up
QRFP	Up	Up	Up
RAB6D	Up	Up	Up
RASSF9	Up	Up	Up
RBKS	Up	Up	Up
RNF139	Up	Up	Up
RNLS	Up	Up	Up
S1PR3	Up	Up	Up
SCAMP3	Up	Up	Up
SCUBE2	Up	Up	Up
SEC22B	Up	Up	Up
SEC23B	Up	Up	Up
SERTAD1	Up	Up	Up
SLC22A15	Up	Up	Up
SLC35B3	Up	Up	Up
SLC39A11	Up	Up	Up
SLC4A11	Up	Up	Up
SLITRK6	Up	Up	Up
SPAAR	Up	Up	Up
SPOCK3	Up	Up	Up
SPRYD7	Up	Up	Up
STAT1	Up	Up	Up
STK16	Up	Up	Up
STOM	Up	Up	Up
SVEP1	Up	Up	Up
TGFBR1	Up	Up	Up
TIMP3	Up	Up	Up
TMBIM4	Up	Up	Up
TMEM167B	Up	Up	Up
TMEM205	Up	Up	Up
TMEM219	Up	Up	Up
TMEM248	Up	Up	Up
TNXB	Up	Up	Up
TPRG1	Up	Up	Up
TRADD	Up	Up	Up
TRAM1	Up	Up	Up
TRPC4	Up	Up	Up
TRPV4	Up	Up	Up
TXNDC15	Up	Up	Up
TYW1	Up	Up	Up
ULK2	Up	Up	Up
USP32	Up	Up	Up
VAMP7	Up	Up	Up
VKORC1	Up	Up	Up
VWA5A	Up	Up	Up
WBP1L	Up	Up	Up
YIPF1	Up	Up	Up
YIPF2	Up	Up	Up
ZBTB7B	Up	Up	Up
ZFAND6	Up	Up	Up
ZNF25	Up	Up	Up
ZNF468	Up	Up	Up
ZXDA	Up	Up	Up
ZXDB	Up	Up	Up
APOM	Down	Down	Down
ARRB2	Down	Down	Down
AURKB	Down	Down	Down
C1QBP	Down	Down	Down
CCNB1IP1	Down	Down	Down
CCT8	Down	Down	Down
CDCA7	Down	Down	Down
CHD4	Down	Down	Down
EIF4B	Down	Down	Down
FANCA	Down	Down	Down
GIGYF1	Down	Down	Down
HNRNPC	Down	Down	Down
ING5	Down	Down	Down
IQCB1	Down	Down	Down
KCND1	Down	Down	Down
KHDRBS1	Down	Down	Down
KNTC1	Down	Down	Down
LRRC37A	Down	Down	Down
LRRC37A2	Down	Down	Down
MASP2	Down	Down	Down
MIXL1	Down	Down	Down
MRPL39	Down	Down	Down
MRPS25	Down	Down	Down
MUSTN1	Down	Down	Down
NAA16	Down	Down	Down
NAALADL1	Down	Down	Down
NAP1L1	Down	Down	Down
NEK8	Down	Down	Down
NKTR	Down	Down	Down
NOP56	Down	Down	Down
OSGEP	Down	Down	Down
PHC1	Down	Down	Down
PIF1	Down	Down	Down
POLE	Down	Down	Down
PROSER1	Down	Down	Down
RANGRF	Down	Down	Down
RBM17	Down	Down	Down
RCL1	Down	Down	Down
RIOK1	Down	Down	Down
RPGR	Down	Down	Down
RPL12	Down	Down	Down
RPL24	Down	Down	Down
RPL7	Down	Down	Down
RPL8	Down	Down	Down
RPS26	Down	Down	Down
RPSA	Down	Down	Down
RTRAF	Down	Down	Down
SLC17A9	Down	Down	Down
SMARCC1	Down	Down	Down
SMIM24	Down	Down	Down
SNX5	Down	Down	Down
SRRT	Down	Down	Down
SRSF5	Down	Down	Down
TADA2A	Down	Down	Down
TAF15	Down	Down	Down
TCERG1	Down	Down	Down
TRIM72	Down	Down	Down
UHRF2	Down	Down	Down
VRK1	Down	Down	Down
C2orf50		Up	Up
CACNA2D3		Up	Up
CPSF4L		Up	Up
GOLGA6A		Up	Up
KEAP1		Up	Up
MRAP2		Up	Up
PRSS48		Up	Up
TSSK2		Up	Up
ACTR3	Up		Up
ALG11	Up		Up
ALPK2	Up		Up
ANKRD30B	Up		Up
APBA1	Up		Up
ARHGAP31	Up		Up
ARL8A	Up		Up
ARSH	Up		Up
ASAH1	Up		Up
ATG4A	Up		Up
ATP6V1G1	Up		Up
ATP7A	Up		Up
BCAS3	Up		Up
BICD1	Up		Up
BPGM	Up		Up
BTN2A1	Up		Up
C2orf76	Up		Up
C9orf43	Up		Up
CA5B	Up		Up
CAB39L	Up		Up
CAPS	Up		Up
CCDC32	Up		Up
CCL28	Up		Up
CCL8	Up		Up
CD2BP2	Up		Up
CD58	Up		Up
CDC42SE1	Up		Up
CHMP6	Up		Up
COMMD7	Up		Up
CTSO	Up		Up
CYB561D1	Up		Up
CYP2U1	Up		Up
DAZAP2	Up		Up
DIP2C	Up		Up
DNAJC3	Up		Up
DNM3	Up		Up
EHD1	Up		Up
EIF4E2	Up		Up
ELOB	Up		Up
FAM13B	Up		Up
FAM210A	Up		Up
FAM221B	Up		Up
FCHSD1	Up		Up
FPGT-TNNI3K	Up		Up
GADD45B	Up		Up
GOSR1	Up		Up
GTF2IRD2B	Up		Up
H2AC6	Up		Up
H2BC15	Up		Up
H3-4	Up		Up
HSFX4	Up		Up
IFNGR2	Up		Up
IFT27	Up		Up
IL10RB	Up		Up
ISY1-RAB43	Up		Up
ITGB3	Up		Up
JAZF1	Up		Up
KAT2B	Up		Up
KCTD18	Up		Up
KIAA1614	Up		Up
KIF6	Up		Up
KLF9	Up		Up
LAMTOR5	Up		Up
LBH	Up		Up
LDLRAD2	Up		Up
LIMS1	Up		Up
LIMS3	Up		Up
LIMS4	Up		Up
LMNTD1	Up		Up
MCHR2	Up		Up
MEGF9	Up		Up
MICAL3	Up		Up
MINDY1	Up		Up
MPPE1	Up		Up
MUC7	Up		Up
MYF5	Up		Up
NAALADL2	Up		Up
NDUFB3	Up		Up
NEDD8-MDP1	Up		Up
NEK6	Up		Up
NOMO3	Up		Up
NOX4	Up		Up
NR3C1	Up		Up
NXPE2	Up		Up
NYAP2	Up		Up
OGFRL1	Up		Up
OR2S2	Up		Up
OR6B2	Up		Up
OS9	Up		Up
OST4	Up		Up
PALM2AKAP2	Up		Up
PDE1C	Up		Up
PHC3	Up		Up
PHF19	Up		Up
PHLDB3	Up		Up
PI4KB	Up		Up
PLXND1	Up		Up
PMM1	Up		Up
PMVK	Up		Up
POLE4	Up		Up
POLR2K	Up		Up
POLR3C	Up		Up
POU2AF3	Up		Up
PPP1R12B	Up		Up
PPP1R2B	Up		Up
PPP3CA	Up		Up
PRELP	Up		Up
PRPS2	Up		Up
QPCT	Up		Up
RAB27A	Up		Up
RARA	Up		Up
RELL2	Up		Up
RHO	Up		Up
RNF103-CHMP3	Up		Up
RNF115	Up		Up
RNF150	Up		Up
RNF185	Up		Up
RNF19A	Up		Up
ROPN1	Up		Up
RUNDC1	Up		Up
RUNX1	Up		Up
RUSF1	Up		Up
S100B	Up		Up
SCFD2	Up		Up
SFTPC	Up		Up
SGIP1	Up		Up
SIM1	Up		Up
SIPA1L3	Up		Up
SIRT2	Up		Up
SLC25A44	Up		Up
SLC27A1	Up		Up
SLC4A10	Up		Up
SMAD7	Up		Up
SMIM10	Up		Up
SNAPIN	Up		Up
SNX30	Up		Up
SOX10	Up		Up
SP100	Up		Up
ST3GAL1	Up		Up
STK39	Up		Up
STYXL1	Up		Up
SULF1	Up		Up
SUPT4H1	Up		Up
TBC1D10A	Up		Up
TCTA	Up		Up
TLR4	Up		Up
TMCO4	Up		Up
TMEM262	Up		Up
TMEM8B	Up		Up
TMOD1	Up		Up
TMPRSS5	Up		Up
TRIB1	Up		Up
TRMT12	Up		Up
UBE2Q1	Up		Up
VAMP4	Up		Up
VMAC	Up		Up
WBP1	Up		Up
WDR83OS	Up		Up
WHAMM	Up		Up
WIPI1	Up		Up
XPNPEP3	Up		Up
ZFP36	Up		Up
ZNF469	Up		Up
ZNF576	Up		Up
ZNF587	Up		Up
ZNF611	Up		Up
A4GNT	Up	Up
AADAT	Up	Up
AAGAB	Up	Up
AAK1	Up	Up
AAMP	Up	Up
AAR2	Up	Up
AATK	Up	Up
ABCA13	Up	Up
ABCA2	Up	Up
ABCA3	Up	Up
ABCA5	Up	Up
ABCB6	Up	Up
ABCB9	Up	Up
ABCC1	Up	Up
ABCC11	Up	Up
ABCC2	Up	Up
ABCC4	Up	Up
ABCC6	Up	Up
ABCD3	Up	Up
ABCF3	Up	Up
ABHD1	Up	Up
ABHD11	Up	Up
ABHD17C	Up	Up
ABHD2	Up	Up
ABHD4	Up	Up
ABHD5	Up	Up
ABI2	Up	Up
ABI3BP	Up	Up
ABLIM1	Up	Up
ABLIM3	Up	Up
ABTB2	Up	Up
ACBD5	Up	Up
ACCS	Up	Up
ACER3	Up	Up
ACO1	Up	Up
ACOT4	Up	Up
ACOT9	Up	Up
ACOX1	Up	Up
ACP2	Up	Up
ACP6	Up	Up
ACP7	Up	Up
ACSL3	Up	Up
ACSS2	Up	Up
ACTBL2	Up	Up
ACTR10	Up	Up
ACTRT3	Up	Up
ACVR1B	Up	Up
ACVR1C	Up	Up
ACVR2A	Up	Up
ACY1	Up	Up
ADAM10	Up	Up
ADAM12	Up	Up
ADAM15	Up	Up
ADAM17	Up	Up
ADAMTS1	Up	Up
ADAMTS12	Up	Up
ADAMTS14	Up	Up
ADAMTS16	Up	Up
ADAMTS2	Up	Up
ADAMTS5	Up	Up
ADAMTS9	Up	Up
ADAMTSL3	Up	Up
ADAMTSL5	Up	Up
ADCY6	Up	Up
ADGRA3	Up	Up
ADGRB2	Up	Up
ADGRG2	Up	Up
ADGRG6	Up	Up
ADIPOR1	Up	Up
ADIRF	Up	Up
ADK	Up	Up
ADM	Up	Up
ADORA1	Up	Up
ADORA2B	Up	Up
ADRA1B	Up	Up
ADRA2C	Up	Up
ADRM1	Up	Up
ADSS1	Up	Up
AFAP1	Up	Up
AFAP1L1	Up	Up
AFAP1L2	Up	Up
AFDN	Up	Up
AFF4	Up	Up
AGAP1	Up	Up
AGAP3	Up	Up
AGFG1	Up	Up
AGGF1	Up	Up
AGMO	Up	Up
AGPAT1	Up	Up
AGPAT2	Up	Up
AGPS	Up	Up
AGR2	Up	Up
AGRN	Up	Up
AGTRAP	Up	Up
AHCYL1	Up	Up
AHCYL2	Up	Up
AHNAK	Up	Up
AHNAK2	Up	Up
AHR	Up	Up
AIDA	Up	Up
AIF1L	Up	Up
AIFM2	Up	Up
AIG1	Up	Up
AIMP2	Up	Up
AJUBA	Up	Up
AK1	Up	Up
AK5	Up	Up
AKAP12	Up	Up
AKAP6	Up	Up
AKIP1	Up	Up
AKNAD1	Up	Up
AKR1B10	Up	Up
AKR1C1	Up	Up
AKR1C2	Up	Up
AKR1C3	Up	Up
AKR1E2	Up	Up
AKT1S1	Up	Up
AKTIP	Up	Up
ALCAM	Up	Up
ALDH1A3	Up	Up
ALDH1B1	Up	Up
ALDH3A1	Up	Up
ALDH3A2	Up	Up
ALDH3B1	Up	Up
ALDH7A1	Up	Up
ALG1	Up	Up
ALG1L1P	Up	Up
ALG8	Up	Up
ALKBH3	Up	Up
ALOXE3	Up	Up
ALS2	Up	Up
ALS2CL	Up	Up
AMACR	Up	Up
AMIGO1	Up	Up
AMIGO2	Up	Up
AMMECR1L	Up	Up
AMN1	Up	Up
AMOTL2	Up	Up
AMZ2	Up	Up
ANAPC13	Up	Up
ANG	Up	Up
ANGPTL4	Up	Up
ANK3	Up	Up
ANKAR	Up	Up
ANKEF1	Up	Up
ANKIB1	Up	Up
ANKMY2	Up	Up
ANKRD1	Up	Up
ANKRD13C	Up	Up
ANKRD18A	Up	Up
ANKRD2	Up	Up
ANKRD29	Up	Up
ANKRD40	Up	Up
ANKRD42	Up	Up
ANKRD50	Up	Up
ANKRD6	Up	Up
ANKRD9	Up	Up
ANKS1A	Up	Up
ANKS6	Up	Up
ANLN	Up	Up
ANO1	Up	Up
ANO10	Up	Up
ANO6	Up	Up
ANO7	Up	Up
ANO8	Up	Up
ANTXR2	Up	Up
ANXA1	Up	Up
ANXA11	Up	Up
ANXA3	Up	Up
ANXA5	Up	Up
ANXA7	Up	Up
ANXA9	Up	Up
AOPEP	Up	Up
AOX1	Up	Up
AP1G1	Up	Up
AP1M2	Up	Up
AP1S1	Up	Up
AP1S3	Up	Up
AP2A1	Up	Up
AP2B1	Up	Up
AP2M1	Up	Up
AP2S1	Up	Up
AP3S1	Up	Up
AP3S2	Up	Up
AP5S1	Up	Up
APC	Up	Up
APLP1	Up	Up
APLP2	Up	Up
APOOL	Up	Up
APP	Up	Up
APPL2	Up	Up
AQP1	Up	Up
AQP11	Up	Up
AQP6	Up	Up
ARAP3	Up	Up
ARB2A	Up	Up
ARCN1	Up	Up
AREG	Up	Up
AREL1	Up	Up
ARF4	Up	Up
ARFGAP3	Up	Up
ARFGEF2	Up	Up
ARFGEF3	Up	Up
ARFIP1	Up	Up
ARFIP2	Up	Up
ARHGAP1	Up	Up
ARHGAP10	Up	Up
ARHGAP12	Up	Up
ARHGAP18	Up	Up
ARHGAP20	Up	Up
ARHGAP21	Up	Up
ARHGAP22	Up	Up
ARHGAP23	Up	Up
ARHGAP26	Up	Up
ARHGAP29	Up	Up
ARHGAP32	Up	Up
ARHGAP35	Up	Up
ARHGAP39	Up	Up
ARHGAP42	Up	Up
ARHGAP5	Up	Up
ARHGEF10	Up	Up
ARHGEF10L	Up	Up
ARHGEF11	Up	Up
ARHGEF12	Up	Up
ARHGEF16	Up	Up
ARHGEF17	Up	Up
ARHGEF19	Up	Up
ARHGEF25	Up	Up
ARHGEF26	Up	Up
ARHGEF35	Up	Up
ARHGEF37	Up	Up
ARHGEF4	Up	Up
ARHGEF40	Up	Up
ARHGEF5	Up	Up
ARL1	Up	Up
ARL13B	Up	Up
ARL14	Up	Up
ARL14EPL	Up	Up
ARL15	Up	Up
ARL4A	Up	Up
ARL4C	Up	Up
ARL4D	Up	Up
ARL6	Up	Up
ARL6IP1	Up	Up
ARL8B	Up	Up
ARMC7	Up	Up
ARMC9	Up	Up
ARMCX1	Up	Up
ARMCX5	Up	Up
ARPC1A	Up	Up
ARPIN	Up	Up
ARPIN-AP3S2	Up	Up
ARRDC3	Up	Up
ARVCF	Up	Up
ASAH2	Up	Up
ASAH2B	Up	Up
ASAP1	Up	Up
ASAP2	Up	Up
ASAP3	Up	Up
ASB6	Up	Up
ASB7	Up	Up
ASB9	Up	Up
ASH1L	Up	Up
ASIC1	Up	Up
ASL	Up	Up
ASNSD1	Up	Up
ASPH	Up	Up
ASTN2	Up	Up
ASXL2	Up	Up
ATAD1	Up	Up
ATG12	Up	Up
ATG14	Up	Up
ATG16L1	Up	Up
ATG5	Up	Up
ATG7	Up	Up
ATL1	Up	Up
ATL3	Up	Up
ATMIN	Up	Up
ATN1	Up	Up
ATOH8	Up	Up
ATOX1	Up	Up
ATP10D	Up	Up
ATP13A2	Up	Up
ATP13A3	Up	Up
ATP1A1	Up	Up
ATP1B1	Up	Up
ATP2A2	Up	Up
ATP2B4	Up	Up
ATP2C1	Up	Up
ATP2C2	Up	Up
ATP5PD	Up	Up
ATP6V0A4	Up	Up
ATP6V0C	Up	Up
ATP6V0E2	Up	Up
ATP6V1A	Up	Up
ATP6V1C1	Up	Up
ATP6V1D	Up	Up
ATP6V1H	Up	Up
ATP8B1	Up	Up
ATP9A	Up	Up
ATPSCKMT	Up	Up
ATRAID	Up	Up
ATXN1L	Up	Up
AURKA	Up	Up
AVL9	Up	Up
AVPI1	Up	Up
AXL	Up	Up
AZGP1	Up	Up
AZI2	Up	Up
AZIN2	Up	Up
B3GALNT1	Up	Up
B3GALNT2	Up	Up
B3GALT5	Up	Up
B3GAT1	Up	Up
B3GNT3	Up	Up
B3GNT5	Up	Up
B3GNT9	Up	Up
B4GALNT1	Up	Up
B4GALNT2	Up	Up
B4GALNT4	Up	Up
B4GALT1	Up	Up
B4GALT2	Up	Up
B4GALT4	Up	Up
B4GALT5	Up	Up
B4GALT7	Up	Up
B4GAT1	Up	Up
B9D1	Up	Up
BABAM2	Up	Up
BACE1	Up	Up
BACE2	Up	Up
BAD	Up	Up
BAG3	Up	Up
BAIAP2	Up	Up
BAIAP2L1	Up	Up
BAIAP2L2	Up	Up
BAMBI	Up	Up
BARX2	Up	Up
BATF2	Up	Up
BAZ2B	Up	Up
BBIP1	Up	Up
BBOF1	Up	Up
BBS1	Up	Up
BBS10	Up	Up
BBS2	Up	Up
BBS4	Up	Up
BBS5	Up	Up
BBS7	Up	Up
BBS9	Up	Up
BBX	Up	Up
BCAM	Up	Up
BCAP29	Up	Up
BCAP31	Up	Up
BCAR1	Up	Up
BCAR3	Up	Up
BCAS2	Up	Up
BCHE	Up	Up
BCKDK	Up	Up
BCL10	Up	Up
BCL2L1	Up	Up
BCL2L15	Up	Up
BCL2L2	Up	Up
BCL7C	Up	Up
BCL9L	Up	Up
BDKRB2	Up	Up
BDNF	Up	Up
BEND6	Up	Up
BEND7	Up	Up
BEX2	Up	Up
BEX3	Up	Up
BHLHE41	Up	Up
BHMT2	Up	Up
BICC1	Up	Up
BIN1	Up	Up
BIRC2	Up	Up
BIVM	Up	Up
BLTP3B	Up	Up
BLVRA	Up	Up
BLVRB	Up	Up
BLZF1	Up	Up
BMAL2	Up	Up
BMERB1	Up	Up
BMP1	Up	Up
BMP4	Up	Up
BMPER	Up	Up
BMPR1A	Up	Up
BNC2	Up	Up
BOC	Up	Up
BOD1	Up	Up
BOK	Up	Up
BOLA1	Up	Up
BOLA2-SMG1P6	Up	Up
BOLA3	Up	Up
BPNT2	Up	Up
BRCC3	Up	Up
BRI3	Up	Up
BRMS1L	Up	Up
BROX	Up	Up
BRPF3	Up	Up
BRSK2	Up	Up
BSCL2	Up	Up
BSDC1	Up	Up
BSG	Up	Up
BST1	Up	Up
BTBD1	Up	Up
BTBD10	Up	Up
BTBD16	Up	Up
BTBD19	Up	Up
BTBD3	Up	Up
BTBD7	Up	Up
BTBD8	Up	Up
BTBD9	Up	Up
BTC	Up	Up
BTD	Up	Up
BVES	Up	Up
BZW1	Up	Up
C11orf24	Up	Up
C11orf52	Up	Up
C11orf68	Up	Up
C11orf91	Up	Up
C14orf119	Up	Up
C14orf28	Up	Up
C15orf40	Up	Up
C15orf48	Up	Up
C16orf46	Up	Up
C17orf107	Up	Up
C17orf113	Up	Up
C19orf33	Up	Up
C1GALT1	Up	Up
C1GALT1C1	Up	Up
C1orf115	Up	Up
C1orf116	Up	Up
C1orf122	Up	Up
C1orf210	Up	Up
C1orf226	Up	Up
C1orf53	Up	Up
C1orf56	Up	Up
C1QL1	Up	Up
C1QTNF2	Up	Up
C1R	Up	Up
C1S	Up	Up
C2CD2	Up	Up
C2CD3	Up	Up
C2CD4D	Up	Up
C2orf49	Up	Up
C2orf69	Up	Up
C2orf72	Up	Up
C3orf18	Up	Up
C3orf33	Up	Up
C3orf52	Up	Up
C4BPB	Up	Up
C5orf22	Up	Up
C5orf24	Up	Up
C6orf132	Up	Up
C6orf141	Up	Up
C6orf15	Up	Up
C6orf89	Up	Up
C7orf25	Up	Up
C7orf57	Up	Up
C8G	Up	Up
C8orf48	Up	Up
C8orf58	Up	Up
C9orf152	Up	Up
C9orf50	Up	Up
CA12	Up	Up
CA13	Up	Up
CABYR	Up	Up
CACFD1	Up	Up
CACHD1	Up	Up
CACNA1D	Up	Up
CACNA2D1	Up	Up
CACNB3	Up	Up
CACNG6	Up	Up
CACUL1	Up	Up
CADM3	Up	Up
CADPS2	Up	Up
CALB2	Up	Up
CALD1	Up	Up
CALHM5	Up	Up
CALM2	Up	Up
CAMK2N2	Up	Up
CAMKK1	Up	Up
CAMSAP2	Up	Up
CAP1	Up	Up
CAP2	Up	Up
CAPG	Up	Up
CAPN2	Up	Up
CAPN5	Up	Up
CAPN7	Up	Up
CAPN8	Up	Up
CAPNS1	Up	Up
CAPRIN2	Up	Up
CAPS2	Up	Up
CARD10	Up	Up
CARD19	Up	Up
CARMIL1	Up	Up
CASK	Up	Up
CASP4	Up	Up
CAST	Up	Up
CATSPER1	Up	Up
CAV1	Up	Up
CAV2	Up	Up
CAVIN1	Up	Up
CAVIN2	Up	Up
CAVIN3	Up	Up
CBARP	Up	Up
CBR1	Up	Up
CBR3	Up	Up
CBX7	Up	Up
CC2D2A	Up	Up
CCDC127	Up	Up
CCDC186	Up	Up
CCDC190	Up	Up
CCDC24	Up	Up
CCDC40	Up	Up
CCDC43	Up	Up
CCDC47	Up	Up
CCDC6	Up	Up
CCDC68	Up	Up
CCDC80	Up	Up
CCDC85C	Up	Up
CCDC90B	Up	Up
CCDC92	Up	Up
CCDC93	Up	Up
CCL26	Up	Up
CCND1	Up	Up
CCNJL	Up	Up
CCNO	Up	Up
CCNYL1	Up	Up
CCSER1	Up	Up
CCSER2	Up	Up
CCT5	Up	Up
CCT6A	Up	Up
CD109	Up	Up
CD151	Up	Up
CD276	Up	Up
CD46	Up	Up
CD55	Up	Up
CD68	Up	Up
CD9	Up	Up
CD99L2	Up	Up
CDC14B	Up	Up
CDC14C	Up	Up
CDC23	Up	Up
CDC25C	Up	Up
CDC27	Up	Up
CDC42BPA	Up	Up
CDC42BPB	Up	Up
CDC42EP1	Up	Up
CDC42EP2	Up	Up
CDC42EP4	Up	Up
CDC73	Up	Up
CDCP1	Up	Up
CDH1	Up	Up
CDH11	Up	Up
CDH13	Up	Up
CDH2	Up	Up
CDH24	Up	Up
CDH3	Up	Up
CDH6	Up	Up
CDK15	Up	Up
CDK16	Up	Up
CDK2AP1	Up	Up
CDK5	Up	Up
CDKL5	Up	Up
CDKN3	Up	Up
CDR2	Up	Up
CDR2L	Up	Up
CDS1	Up	Up
CDS2	Up	Up
CEACAM19	Up	Up
CEACAM5	Up	Up
CEACAM6	Up	Up
CEBPB	Up	Up
CEBPD	Up	Up
CELSR1	Up	Up
CEMIP	Up	Up
CEMIP2	Up	Up
CENPB	Up	Up
CENPBD1P	Up	Up
CENPN	Up	Up
CENPX	Up	Up
CEP126	Up	Up
CEP15	Up	Up
CEP170B	Up	Up
CEP55	Up	Up
CEP70	Up	Up
CEP89	Up	Up
CERCAM	Up	Up
CERS6	Up	Up
CERT1	Up	Up
CES2	Up	Up
CETN2	Up	Up
CFAP20DC	Up	Up
CFAP300	Up	Up
CFAP36	Up	Up
CFAP45	Up	Up
CFAP69	Up	Up
CFAP97D1	Up	Up
CFB	Up	Up
CFI	Up	Up
CFL2	Up	Up
CFLAR	Up	Up
CGN	Up	Up
CGREF1	Up	Up
CGRRF1	Up	Up
CH25H	Up	Up
CHCHD6	Up	Up
CHID1	Up	Up
CHM	Up	Up
CHMP1A	Up	Up
CHMP1B	Up	Up
CHMP2B	Up	Up
CHMP4C	Up	Up
CHN1	Up	Up
CHP1	Up	Up
CHPF	Up	Up
CHPF2	Up	Up
CHRM1	Up	Up
CHRNA5	Up	Up
CHST14	Up	Up
CHST3	Up	Up
CHSY3	Up	Up
CHUK	Up	Up
CIAPIN1	Up	Up
CIART	Up	Up
CIB1	Up	Up
CIBAR1	Up	Up
CIMIP2C	Up	Up
CISD1	Up	Up
CISD2	Up	Up
CKAP2L	Up	Up
CKAP4	Up	Up
CKB	Up	Up
CKLF	Up	Up
CLBA1	Up	Up
CLCC1	Up	Up
CLCF1	Up	Up
CLCN2	Up	Up
CLCN3	Up	Up
CLCN4	Up	Up
CLDN1	Up	Up
CLDN11	Up	Up
CLDN12	Up	Up
CLDN2	Up	Up
CLDN23	Up	Up
CLDN3	Up	Up
CLDN4	Up	Up
CLDN9	Up	Up
CLDND1	Up	Up
CLIC1	Up	Up
CLIC3	Up	Up
CLIC5	Up	Up
CLIP1	Up	Up
CLMP	Up	Up
CLN3	Up	Up
CLN5	Up	Up
CLN8	Up	Up
CLOCK	Up	Up
CLPTM1L	Up	Up
CLTA	Up	Up
CLTC	Up	Up
CLUAP1	Up	Up
CMBL	Up	Up
CMC2	Up	Up
CMPK1	Up	Up
CMTM4	Up	Up
CMTM6	Up	Up
CNGA1	Up	Up
CNIH1	Up	Up
CNKSR3	Up	Up
CNN3	Up	Up
CNNM1	Up	Up
CNNM4	Up	Up
CNP	Up	Up
CNRIP1	Up	Up
CNTN1	Up	Up
CNTNAP3B	Up	Up
COA3	Up	Up
COA4	Up	Up
COA8	Up	Up
COBL	Up	Up
COBLL1	Up	Up
COG1	Up	Up
COG4	Up	Up
COG5	Up	Up
COG6	Up	Up
COL12A1	Up	Up
COL13A1	Up	Up
COL16A1	Up	Up
COL18A1	Up	Up
COL1A1	Up	Up
COL4A1	Up	Up
COL4A2	Up	Up
COL5A1	Up	Up
COL6A1	Up	Up
COL6A2	Up	Up
COLGALT1	Up	Up
COLGALT2	Up	Up
COMMD10	Up	Up
COMMD2	Up	Up
COMMD4	Up	Up
COPB1	Up	Up
COPB2	Up	Up
COPG1	Up	Up
COPRS	Up	Up
COPS2	Up	Up
COPS6	Up	Up
COPS7A	Up	Up
COPS8	Up	Up
COPS9	Up	Up
COPZ2	Up	Up
COQ2	Up	Up
COQ6	Up	Up
COQ7	Up	Up
COQ9	Up	Up
CORO1B	Up	Up
CORO1C	Up	Up
COX16	Up	Up
COX20	Up	Up
CPA4	Up	Up
CPD	Up	Up
CPE	Up	Up
CPEB1	Up	Up
CPEB2	Up	Up
CPLANE1	Up	Up
CPNE8	Up	Up
CPSF2	Up	Up
CPTP	Up	Up
CRABP2	Up	Up
CRACDL	Up	Up
CRAT	Up	Up
CREB3L1	Up	Up
CREBL2	Up	Up
CREG2	Up	Up
CRIP2	Up	Up
CRIPT	Up	Up
CRISPLD2	Up	Up
CRK	Up	Up
CROT	Up	Up
CRPPA	Up	Up
CRTAP	Up	Up
CRY1	Up	Up
CRYBB3	Up	Up
CRYBG3	Up	Up
CSDE1	Up	Up
CSE1L	Up	Up
CSF2	Up	Up
CSNK1A1	Up	Up
CSNK1D	Up	Up
CSNK1G1	Up	Up
CSNK1G3	Up	Up
CSRP1	Up	Up
CST1	Up	Up
CST2	Up	Up
CST3	Up	Up
CSTB	Up	Up
CSTF1	Up	Up
CSTPP1	Up	Up
CT83	Up	Up
CTAGE1	Up	Up
CTAGE15	Up	Up
CTAGE4	Up	Up
CTAGE8	Up	Up
CTBP2	Up	Up
CTBS	Up	Up
CTDSPL	Up	Up
CTHRC1	Up	Up
CTNNA1	Up	Up
CTNNAL1	Up	Up
CTNNB1	Up	Up
CTNND1	Up	Up
CTSA	Up	Up
CTSF	Up	Up
CTSV	Up	Up
CTSZ	Up	Up
CTTN	Up	Up
CTXND1	Up	Up
CUL4B	Up	Up
CUL5	Up	Up
CUL7	Up	Up
CX3CL1	Up	Up
CXADR	Up	Up
CXCL1	Up	Up
CXCL16	Up	Up
CXCL2	Up	Up
CXCL5	Up	Up
CXCL8	Up	Up
CYB5A	Up	Up
CYB5D1	Up	Up
CYB5D2	Up	Up
CYB5R1	Up	Up
CYB5R3	Up	Up
CYCS	Up	Up
CYFIP1	Up	Up
CYP1A1	Up	Up
CYP1B1	Up	Up
CYP20A1	Up	Up
CYP26B1	Up	Up
CYP27A1	Up	Up
CYP2J2	Up	Up
CYP2S1	Up	Up
CYP3A5	Up	Up
CYP4F11	Up	Up
CYP4F12	Up	Up
CYP4F3	Up	Up
CYP4X1	Up	Up
CYP51A1	Up	Up
CYSRT1	Up	Up
CYTH3	Up	Up
DAB2	Up	Up
DAB2IP	Up	Up
DAD1	Up	Up
DAG1	Up	Up
DAGLA	Up	Up
DAP	Up	Up
DAPK1	Up	Up
DAPK3	Up	Up
DBNDD1	Up	Up
DBNDD2	Up	Up
DCAF10	Up	Up
DCAF6	Up	Up
DCBLD1	Up	Up
DCBLD2	Up	Up
DCDC2C	Up	Up
DCLK1	Up	Up
DCLK2	Up	Up
DCLRE1A	Up	Up
DCST1	Up	Up
DCTN4	Up	Up
DCUN1D1	Up	Up
DCUN1D3	Up	Up
DCUN1D4	Up	Up
DDAH1	Up	Up
DDOST	Up	Up
DDR1	Up	Up
DDR2	Up	Up
DDRGK1	Up	Up
DDX1	Up	Up
DDX56	Up	Up
DDX60	Up	Up
DECR2	Up	Up
DEGS1	Up	Up
DENND10	Up	Up
DENND2B	Up	Up
DEPDC1	Up	Up
DEPDC7	Up	Up
DERA	Up	Up
DERL1	Up	Up
DERL2	Up	Up
DEXI	Up	Up
DGCR2	Up	Up
DGCR6	Up	Up
DGKH	Up	Up
DHCR24	Up	Up
DHDDS	Up	Up
DHDH	Up	Up
DHFR2	Up	Up
DHRS3	Up	Up
DHRS7	Up	Up
DHX29	Up	Up
DHX32	Up	Up
DHX57	Up	Up
DIAPH3	Up	Up
DIXDC1	Up	Up
DKK1	Up	Up
DKK3	Up	Up
DLC1	Up	Up
DLD	Up	Up
DLG1	Up	Up
DLG5	Up	Up
DLGAP4	Up	Up
DMBT1	Up	Up
DMBX1	Up	Up
DMTN	Up	Up
DNAAF4	Up	Up
DNAAF5	Up	Up
DNAAF9	Up	Up
DNAH11	Up	Up
DNAH12	Up	Up
DNAH14	Up	Up
DNAH2	Up	Up
DNAH5	Up	Up
DNAI4	Up	Up
DNAJA4	Up	Up
DNAJB12	Up	Up
DNAJB4	Up	Up
DNAJB6	Up	Up
DNAJB9	Up	Up
DNAJC1	Up	Up
DNAJC13	Up	Up
DNAJC16	Up	Up
DNAJC22	Up	Up
DNAJC24	Up	Up
DNAJC25	Up	Up
DNAJC25-GNG10	Up	Up
DNAJC30	Up	Up
DNAJC5	Up	Up
DNAJC6	Up	Up
DNAL1	Up	Up
DNASE1L1	Up	Up
DNASE2	Up	Up
DNER	Up	Up
DNM1	Up	Up
DNMBP	Up	Up
DNTTIP1	Up	Up
DOCK1	Up	Up
DOCK4	Up	Up
DOCK5	Up	Up
DOCK6	Up	Up
DOCK7	Up	Up
DOCK9	Up	Up
DOK4	Up	Up
DOK5	Up	Up
DOK7	Up	Up
DOLK	Up	Up
DPCD	Up	Up
DPH3	Up	Up
DPH6	Up	Up
DPM1	Up	Up
DPM2	Up	Up
DPP9	Up	Up
DPY19L1	Up	Up
DPY19L4	Up	Up
DPY30	Up	Up
DPYD	Up	Up
DPYSL3	Up	Up
DPYSL4	Up	Up
DRAM1	Up	Up
DRAP1	Up	Up
DRD2	Up	Up
DSEL	Up	Up
DSG2	Up	Up
DSN1	Up	Up
DSP	Up	Up
DST	Up	Up
DTX2	Up	Up
DTX3L	Up	Up
DUSP1	Up	Up
DUSP14	Up	Up
DUSP4	Up	Up
DUSP5	Up	Up
DUSP6	Up	Up
DVL1	Up	Up
DYNC1H1	Up	Up
DYNC1I1	Up	Up
DYNC1I2	Up	Up
DYNC1LI2	Up	Up
DYNC2I1	Up	Up
DYNC2I2	Up	Up
DYNLL1	Up	Up
DYNLRB1	Up	Up
DYNLT1	Up	Up
DZIP1L	Up	Up
E2F6	Up	Up
EBNA1BP2	Up	Up
ECD	Up	Up
ECE1	Up	Up
ECHDC2	Up	Up
ECM1	Up	Up
ECPAS	Up	Up
ECT2	Up	Up
EDAR	Up	Up
EDIL3	Up	Up
EDN1	Up	Up
EEA1	Up	Up
EEF1A2	Up	Up
EEF2KMT	Up	Up
EEIG1	Up	Up
EFCAB11	Up	Up
EFCAB14	Up	Up
EFCAB6	Up	Up
EFEMP1	Up	Up
EFHC1	Up	Up
EFHD1	Up	Up
EFNA1	Up	Up
EFNA5	Up	Up
EFNB1	Up	Up
EFNB2	Up	Up
EGF	Up	Up
EGFL7	Up	Up
EGFR	Up	Up
EGLN1	Up	Up
EGLN3	Up	Up
EHD2	Up	Up
EHF	Up	Up
EHHADH	Up	Up
EI24	Up	Up
EIF2AK2	Up	Up
EIF2AK4	Up	Up
EIF2B2	Up	Up
EIF2S1	Up	Up
EIF4G2	Up	Up
EIF5	Up	Up
EIF6	Up	Up
ELF3	Up	Up
ELF5	Up	Up
ELK3	Up	Up
ELL2	Up	Up
ELMOD2	Up	Up
ELOVL1	Up	Up
ELOVL7	Up	Up
EMC1	Up	Up
EMC8	Up	Up
EMD	Up	Up
EML1	Up	Up
EMP1	Up	Up
EMP2	Up	Up
EN2	Up	Up
ENAH	Up	Up
ENC1	Up	Up
ENGASE	Up	Up
ENKUR	Up	Up
[truncated: 8,672 more rows]
