# Supplementary material for: Multi-omic integration identifies broad drug resistance mechanisms and strategies to therapeutically reprogram cancer cells
Source: iScience. 2025 Nov 28;29(1):114293. doi: 10.1016/j.isci.2025.114293 (PMC12765193; doi:10.1016/j.isci.2025.114293)
Supplement: Table S7. Transcription factor enrichment analysis from EnrichR with ENCODE and ChEA consensus TFs gene set library [file mmc8.xlsx]

## Sheet: Supplemental Table S.7
Supplemental Table S.7 Transcription factor enrichment analysis from EnrichR with ENCODE and ChEA consensus TFs gene set library.
DEG input threshold	Term	-log10(P-value)	Overlap	P-value	Adjusted P-value	Genes
p<0.05; shared between all 3 groups	CREB1 CHEA	6.86477	70/1444	1.36532e-07	1.40628e-05	SLC35B1;ZFAND2A;LCLAT1;ENDOV;EFR3A;UBL3;SPTLC1;MAP1LC3A;APMAP;FAM174A;SDF2;SIL1;KLF10;DUSP3;PCYT1A;C5ORF15;SDHC;JOSD2;COQ10B;YWHAZ;COPZ1;CTTNBP2NL;RHOB;DUSP23;MYL6;ASPHD1;CANX;CHMP4B;MYH9;MAN1B1;LRRC59;TXNDC9;LMAN2L;WDR45B;WBP2;HM13;GOSR2;TOB1;ANAPC11;DNAJB2;TGOLN2;DNAJB1;EMC2;NPHP1;TMEM208;STX4;EMC7;SKIL;ATP6V0A1;UBE2H;SEC24A;TMEM30A;SLC31A1;PLK2;PDE4DIP;FOSL2;TMUB2;KLF6;EHD4;ZNFX1;APPBP2;UQCRQ;…
p<0.05; shared between all 3 groups	NFE2L2 CHEA	6.14424	53/1022	7.1739e-07	3.69456e-05	PYGB;SRXN1;SIPA1L2;UBE2Z;TRAM2;MRPL33;ABHD12;EFR3A;SPRED1;UBL3;PHLDA1;LMCD1;CTSB;ARRDC4;SLC30A4;YWHAZ;TANC2;CDC42EP3;PIGK;MYH9;KDELR2;SYNC;SQSTM1;INSIG2;ARHGEF28;LAMA4;TMTC2;TNFRSF11B;PTTG1IP;LPP;NUAK1;LMNA;EMC2;EMC7;SASH1;GSTM3;NQO1;CDKN2B;SMAD3;FZD6;YIPF5;OSGIN1;CRIM1;NR1D2;RMDN2;PLEKHA3;INHBB;TMEM64;KLF4;KLF6;APPBP2;MAFF;PAM
p<0.05; shared between all 3 groups	SMAD4 CHEA	4.7431	33/584	1.80674e-05	0.000620314	SEMA5A;NRP2;INSIG2;LYPD1;PRICKLE2;PTPRJ;RASAL2;SIPA1L2;THBS1;DNAJB2;ATXN1;PMEPA1;CD59;SKIL;LMCD1;SASH1;LIMCH1;ANXA4;ACTN1;FBXL17;PDE4DIP;TDRD7;MCC;KLF7;KLF6;TWSG1;GNAL;KCNS3;CDC42EP3;BHLHE40;TOMM7;ROR1;TRIM32
p<0.05; shared between all 3 groups	UBTF ENCODE	4.4418	68/1631	3.61575e-05	0.000931055	SCARB2;SLC35B2;BMPR2;CSF1;SLC44A1;SETD7;OTUD7B;PTPRJ;ABHD12;DTWD2;DSTYK;SPRED1;MAN1A2;SMPD1;HABP4;HOMER3;ITGAV;PHLDA1;CTSB;KLF10;PCYT1A;ACTN1;HEG1;VEZF1;COQ10B;TWSG1;ADCY9;IL6ST;SYNC;CERS2;NOTCH2;NFIX;TXNDC9;SNX33;RASAL2;PTTG1IP;TOB1;TOR1AIP1;DNAJB2;ATXN1;TMEM65;CASKIN2;UBTD1;YKT6;SLC12A4;SEC24A;SMAD3;SURF4;FBXL17;PLEKHA3;TMEM64;GNG12;TMCO3;FOSL2;SSH1;PPFIBP1;SPSB1;ARL2BP;MAFF;CAPZA2;BHLHE40;YIPF…
p<0.05; shared between all 3 groups	GATA2 CHEA	4.06229	38/772	8.66379e-05	0.00178474	PPP1R15A;KRT80;PDXK;RALB;WBP2;HDAC11;PTTG1IP;GNS;TRAM2;EHBP1;GALNT10;DNAJB2;RNF213;RGS3;LMNA;ARL6IP5;IDS;UBTD1;CD59;MAP3K2;ATP6V0E1;PDE4DIP;TMEM64;ACTN4;COPZ1;SSH1;KLF6;P4HA2;CCPG1;NINJ1;CAPZA2;SFXN3;TMEM106B;MYH9;SYNC;ATF6;CYB561;CERS2
p<0.05; shared between all 3 groups	TCF3 ENCODE	3.33389	38/840	0.000463567	0.00759732	NOTCH2;CD63;TXNDC9;SLC44A1;THBS1;TOB1;RAB22A;GALNT10;DNAJB1;DSTYK;TMEM104;POFUT1;ATG101;MAN1A2;ITGAV;PHLDA1;KLF10;SMAD3;NR1D2;TMEM64;FOSL2;RCAN1;ATRN;KLF7;KLF6;HEATR5A;CDC42EP3;CAPZA2;CHMP4B;TAGLN2;CYSTM1;IL6ST;ACBD3;LRP10;SQSTM1;TRIM32;CUEDC1;NFE2L1
p<0.05; shared between all 3 groups	FOSL2 ENCODE	3.28708	14/196	0.000516323	0.00759732	SLC22A4;KLF10;KRT80;LOXL4;DSTN;VEZF1;NR1D1;SGMS2;FOSL2;NUAK1;BFSP1;LMNA;TAGLN2;FADD
p<0.05; shared between all 3 groups	NFYB ENCODE	3.22501	124/3715	0.000595654	0.00766905	SCARB2;SLC35B1;HDAC11;GDE1;LCLAT1;BEST1;GOLGA2;LAPTM4A;HABP4;ATP6V1E1;SLC39A1;PDK2;ACVR1;SLC30A6;MBNL2;ACTN1;TANGO2;ATG9A;PLA2G15;PPP1R3F;MYL6;SBDS;ADAM9;KDELR2;IL6ST;HOXB7;RNF121;TXNDC9;FICD;LMAN2L;CCDC148;EIF5A2;GNS;TOR1AIP1;ANAPC11;ZMAT2;SMAD3;WFS1;SURF4;SLC10A3;DSTN;NR1D2;BFAR;NR1D1;RCAN1;PPFIBP1;EHD4;ARL2BP;GIPC1;SFXN3;CALU;RNF181;PXMP4;CYSTM1;SERINC3;DNAL4;CNIH4;NFE2L1;PIGT;RNF13;ZFAND2A;DU…
p<0.05; shared between all 3 groups	PBX3 ENCODE	3.07776	51/1269	0.00083606	0.00956825	RNF13;HDAC11;DSTYK;LAPTM4A;SPRED1;SMPD1;SLC39A1;PCYT1A;ATP6AP1;ACTN1;TANGO2;ATG9A;ATP6AP2;YWHAZ;COPZ1;CTTNBP2NL;RHOB;MYL6;BBS12;CANX;ADAM9;MYH9;TAGLN2;IL6ST;PPP1R15A;CD63;SLFN5;PLEKHH2;FICD;DNAJB2;LMAN2;CASKIN2;UBTD1;WFS1;TAF13;FBXL17;TRIP4;HSPA2;TSPAN15;PPFIBP1;ZDHHC9;GIPC1;NBR1;SFXN3;CHMP2A;PXMP4;LRP10;TRIM32;DNAL4;NFE2L1;NFE2L2
p<0.05; shared between all 3 groups	USF2 ENCODE	3.01634	41/965	0.000963085	0.00991978	SCARB2;SLC35B2;SLC35F6;WBP2;CCDC103;EIF5A2;GNS;SGSH;GOLGA2;LAPTM4A;SPRED1;TMEM127;MFSD5;CDK20;NPTN;SDF4;UBTD1;HS1BP3;STX4;FADD;ATP6V1E1;CTSD;CTSB;KLF11;DUSP3;SEC24A;ATP6V0E1;NR1D2;NR1D1;COPZ1;RCAN1;LATS2;OSTM1;GLB1;GIPC1;VPS41;CANX;BHLHE40;RNF181;MAN1B1;RAB5A
p<0.05; shared between all 3 groups	EGR1 CHEA	2.89876	18/315	0.00126252	0.0109616	NFIX;SMAD3;RALB;INSIG2;TANGO2;PRCP;ACTN4;THBS1;FOSL2;PPP1R3F;RGS3;SGCD;ZDHHC9;SMPD1;LMAN2;EMC2;PCDH1;NUDT12
p<0.05; shared between all 3 groups	RUNX1 CHEA	2.89378	51/1294	0.00127709	0.0109616	SCARB2;PIGT;OTUD7B;LYST;GOLGA2;LGALS3;TMEM104;CTSL;SDF4;TNS3;CTSD;KLF11;TMED9;CREB3;NINJ1;S100A6;IL6ST;ATF6;CUEDC1;CERS2;NOTCH2;RALB;STOML1;INSIG2;WBP2;CCDC148;RPE;PDGFB;RASAL2;PTTG1IP;EHBP1;ABR;DNAJB1;ATG101;CASKIN2;FADD;ATP6V0A1;MAP3K2;SMAD3;PTPN14;TMCO1;SSH1;VANGL1;TMEM59;RCAN1;KLF6;REEP5;CCPG1;BHLHE40;NFE2L1;NFE2L2
p<0.05; shared between all 3 groups	KLF4 CHEA	2.58494	40/987	0.00260052	0.019771	SLC22A4;RARG;NRP2;TXNDC9;RALB;STOML1;RNF13;SLC44A1;RNF14;ZFAND2A;PTPRJ;DNAJB1;LGALS3;LAPTM4A;TMEM65;SGCB;GPC1;CLPTM1;SDF4;SLC12A4;ANXA2;ACTN1;TRIP4;DSTN;PDE4DIP;HSPA2;KLF4;YWHAZ;CREB3;SPSB1;GIPC1;KCNS3;SFXN3;CALU;TOMM7;CHMP2A;PMP22;TAGLN2;IL6ST;CERS2
p<0.05; shared between all 3 groups	STAT5A ENCODE	2.57068	14/233	0.00268732	0.019771	PPP1R15A;YIPF4;GDE1;TMEM64;SSH1;GOLGA2;DNAJB2;LAPTM4A;SPTLC1;GLB1;CANX;QSOX1;CD59;NFE2L2
p<0.05; shared between all 3 groups	HDAC2 ENCODE	2.27547	11/175	0.00530305	0.0349164	PPP1CB;LRRC59;NQO1;TXNDC9;ACTN1;TDRD7;PLEKHA3;ESYT2;SKIL;TMCO3;NFE2L2
p<0.05; shared between all 3 groups	USF1 ENCODE	2.26569	52/1423	0.00542391	0.0349164	SCARB2;SLC35B2;SLC35F6;RAB22A;SGSH;SPRED1;MFSD5;CDK20;NPTN;SDF4;ATP6V1E1;SLC39A1;CTSD;PDK2;CTSB;DUSP3;ATP6V0E1;ATP6AP1;TIGD6;PLA2G4C;C1ORF43;SDHC;COPZ1;LATS2;CLIP4;CANX;S100A6;MAN1B1;HOXB7;CD63;WBP2;CCDC103;EIF5A2;GNS;EMC2;UBTD1;HS1BP3;STX4;FADD;SEC24A;TMEM30A;NR1D2;NR1D1;RCAN1;KLF6;OSTM1;GIPC1;MAFF;VPS41;BHLHE40;RNF181;RAB5A
p<0.05; shared between all 3 groups	ZC3H11A ENCODE	2.2378	9/129	0.00578359	0.0350418	DUSP23;DUSP3;APMAP;TANGO2;SPATA20;PLCD3;CLU;BEST1;KCNH1
p<0.05; shared between all 3 groups	ZBTB7A ENCODE	2.19695	74/2184	0.00635406	0.0357433	SLC35B2;BMPR2;SRXN1;THRA;HDAC11;PTPRJ;LYST;CLU;CISD3;SGSH;SPRED1;HOMER3;CTSB;KLF10;DUSP3;ANXA4;ACTN1;VEZF1;DUSP8;RHOC;PLA2G15;MYL6;TWSG1;HEATR5A;NPC2;BBS12;CDC42EP3;SQSTM1;CERS2;SLC22A4;CD63;CANT1;LMAN2L;INSIG2;WBP2;CCDC148;C1ORF198;PDGFB;SNX33;ZBTB41;ANAPC11;HELZ2;SBNO2;RNF213;ATXN1;CAMK2N1;TMEM127;CASKIN2;TRIM47;SKIL;ATP6V0A1;TBC1D16;CEP112;SLC12A4;TMEM30A;SURF4;OSGIN1;DSTN;TMEM64;TMCO3;VANGL1;…
p<0.05; shared between all 3 groups	PPARD CHEA	2.18089	15/285	0.00659342	0.0357433	KLF10;ABCC3;KLF11;SLC31A1;OSGIN1;RCAN1;EFR3A;RGS3;ZMAT2;DNAJC10;TOMM7;PMP22;CHMP4B;MYH9;TNS3
p<0.05; shared between all 3 groups	BHLHE40 ENCODE	2.08664	17/348	0.00819135	0.0421854	KLF10;KLF11;SEC24A;ANXA4;EIF5A2;NR1D2;BFAR;NR1D1;GNS;SPRED1;NBR1;BHLHE40;NPTN;UBTD1;HS1BP3;SIL1;ABCD1
p<0.05; shared between all 3 groups	NFYA ENCODE	2.05456	75/2250	0.00881932	0.0432567	RNF13;SLC35B1;ZFAND2A;HDAC11;DUSP19;GDE1;MAGT1;BEST1;LAPTM4A;HABP4;ATP6V1E1;SLC39A1;PDK2;KLF10;SLC30A6;KLF11;PARP3;MBNL2;ATP6AP1;ACTN1;TANGO2;ATG9A;ATP6AP2;COQ10B;COPZ1;CTTNBP2NL;RHOB;PLA2G15;DUSP23;PPP1R3F;NPC2;BBS12;CANX;SBDS;ADAM9;MYH9;IL6ST;HOXB7;SLFN5;PLEKHH2;RALB;FICD;LMAN2L;WBP2;CCDC148;EIF5A2;MOSPD2;PRCP;TOB1;ZMAT2;LMAN2;EMC7;WFS1;YIPF4;FBXL17;BFAR;NR1D1;TMEM59;TSPAN15;KLF7;PPFIBP1;KLF6;E…
p<0.05; shared between all 3 groups	ELF1 ENCODE	1.95988	81/2483	0.0109679	0.0513498	PIGT;CRCP;ZFAND2A;GDE1;SPTLC1;APMAP;TMEM104;MFSD5;SCRN3;SDF4;SDF2;ATP6V1E1;ABCD1;SLC30A6;PARP3;PCYT1A;C5ORF15;ANXA4;TANGO2;ALG14;C1ORF43;FAM219A;JOSD2;COQ10B;COPZ1;CTTNBP2NL;PLA2G15;CREB3;IQCK;UNC50;CANX;CHMP4B;CHMP3;ATF6;RNF121;CHMP5;LRRC59;CD63;STOML1;FICD;RPE;CCDC103;GOSR2;EIF5A2;SDSL;TOB1;TOR1AIP1;TGOLN2;SBNO2;KIF3B;ZMAT2;SLC22A18AS;TMEM127;LMAN2;CLPTM1;EMC3;EMC4;TMEM208;FADD;EMC7;YKT6;SLC35A…
p<0.05; shared between all 3 groups	CTCF ENCODE	1.93597	61/1790	0.0115886	0.0518968	SEMA5A;SLC35B2;WNT2B;SRXN1;SLC35B1;SPATA20;CLU;ANTXR1;TRAM2;GALNT10;PPP1CB;DTWD2;SPRED1;MFSD5;PHLDA1;ABCD1;PDK2;KCNH1;PARP3;ITGA3;RHOC;COPZ1;DUSP23;MYL6;GPRC5B;ROR1;LRRC59;TXNDC9;STOML1;WBP2;HM13;TMTC2;TEX261;FITM2;SNX33;THBS1;TOR1AIP1;DNAJB2;ABR;ATXN1;TMEM65;ATG101;TMEM127;CASKIN2;TRIM47;SPOCK1;HS1BP3;CDIPT;YKT6;AAMDC;CDKN2B;PLK2;SLC35E4;PLEKHA3;EXT2;CCPG1;BHLHE40;PLCD3;LRP10;NFE2L2;LRP11
p<0.05; shared between all 3 groups	STAT3 CHEA	1.81137	10/177	0.0154394	0.0662608	NRP2;SPSB1;ALG14;UBTD1;IL6ST;KLF4;LPP;YWHAZ;NUDT12;PARD3B
p<0.05; shared between all 3 groups	RFX5 ENCODE	1.77279	23/559	0.0168738	0.0679694	PPP1R15A;MBNL2;DUSP3;CCDC148;RHBDD2;ATG9A;MAGT1;YWHAZ;TOB1;COPZ1;TM9SF2;DNAJB1;MYL6;EHD4;NPLOC4;NPC2;BBS12;GIPC1;EMC2;FOSB;ADAM9;MAPRE3;ATP6V0A1
p<0.05; shared between all 3 groups	TP53 CHEA	1.76555	15/319	0.0171573	0.0679694	SLC12A4;TMEM30A;ACTN1;PLK2;SLC35E4;FITM2;PTPN14;TMUB2;PARD3B;LATS2;SGCB;CDC42EP3;VPS41;SYNC;TRIM32
p<0.05; shared between all 3 groups	STAT3 ENCODE	1.7131	28/725	0.0193596	0.0738532	DUSP19;GDE1;TOB1;DNAJB1;LAPTM4A;FAM177A1;ARL6IP5;ITGB8;NANS;CDIPT;SLC39A1;ATP6V0A1;HEG1;ALG14;COPZ1;CTTNBP2NL;KLHL20;KLF6;ZNFX1;ARL2BP;CCPG1;MAFF;NBR1;BHLHE40;IL6ST;LRP10;ATF6;NFE2L2
p<0.05; shared between all 3 groups	SPI1 CHEA	1.69337	38/1056	0.0202594	0.0745255	SLC35B2;PIGT;CRCP;CANT1;RALB;STOML1;RNF13;HM13;CLTB;PRCP;PTPRJ;RHOBTB1;TOR1AIP1;PPP1CB;KIF3B;FAM174A;LMNA;UBTD1;ITGAV;SLC30A6;PCYT1A;TAF13;OSGIN1;FAM219A;YWHAZ;TMCO1;KLF7;BFSP1;REEP5;UNC50;CANX;NBR1;CAPZA2;BHLHE40;CALU;TMEM106B;LRP10;RAB5A
p<0.05; shared between all 3 groups	SRF ENCODE	1.667	14/299	0.0215277	0.0764603	TUFT1;RASAL2;FOSL2;KLHL20;KLF7;SPTLC1;HEATR5A;NPHP1;EMC3;SBDS;FLNA;FOSB;TMEM208;EMC7
p<0.05; shared between all 3 groups	RCOR1 ENCODE	1.64964	27/702	0.0224058	0.0769266	SLC44A1;SAR1B;GALNT10;DNAJB2;BCL2L13;DNAJB1;EFR3A;SPRED1;TMEM65;SCRN3;CASKIN2;SKIL;ATP6V0A1;PARP3;ATP6V0E1;TMEM30A;SLC35E4;OSGIN1;DSTN;TMCO3;PPP1R3F;ZDHHC9;GIPC1;MYH9;IL6ST;SQSTM1;MBTPS2
p<0.05; shared between all 3 groups	GATA1 CHEA	1.5999	30/807	0.0251248	0.0834791	NOTCH2;PPP1R15A;SLC22A4;SLC35F6;NFIX;ITGB5;THRA;WBP2;ARHGEF28;HDAC11;PTPRJ;GALNT10;ZFYVE28;NDST1;BCL2L13;ATXN1;KIF3B;CTSB;ACVR1;SMAD3;PDE4DIP;YWHAZ;FOSL2;ZNFX1;P4HA2;GLB1;CAPZA2;MYH9;CYB561;CUEDC1
p<0.05; shared between all 3 groups	GABPA ENCODE	1.58052	67/2082	0.0262713	0.0845607	SLC4A1AP;PIGT;RNF13;SLC44A1;OTUD7B;HCCS;MRPL33;ENDOV;DSTYK;APMAP;SCRN3;SDF2;SLC30A6;PCYT1A;TIGD6;SDHC;JOSD2;CREB3;IQCK;UNC50;SBDS;TRIM16;ERGIC3;RNF121;CHMP5;TBC1D19;TXNDC9;STOML1;SAR1B;INSIG2;RPE;GOSR2;PRCP;TOR1AIP1;ANAPC11;BCL2L13;ERLEC1;ATG101;TMEM127;LMAN2;EMC3;EMC4;TMEM208;STX4;EMC7;YKT6;TRIM44;SLC35A2;SEC24A;TMEM30A;TAF13;YIPF4;TRIP4;BFAR;THAP10;TMCO1;TMUB2;KLHL20;TM9SF2;TMEM59;NPLOC4;UQCRQ;…
p<0.05; shared between all 3 groups	SMC3 ENCODE	1.56408	41/1181	0.027285	0.0851624	INPP1;SLC35B1;TMTC2;PTPRJ;FITM2;SPATA20;LYST;CLU;ANTXR1;TRAM2;THBS1;PPP1CB;DNAJB2;GOLGA2;DTWD2;ABR;ATXN1;RGS3;TMEM65;APMAP;ATG101;TMEM127;CASKIN2;PHLDA1;PDK2;KCNH1;SLC35A2;PARP3;ATP6V0E1;RHBDD2;PLK2;SLC35E4;RHOC;TMCO1;DUSP23;EXT2;GPRC5B;BHLHE40;PLCD3;LRP10;NFE2L2
p<0.05; shared between all 3 groups	SP2 ENCODE	1.30381	34/994	0.0496805	0.150503	LRRC59;PLEKHH2;STOML1;FICD;RNF13;UBE2Z;LAPTM4A;POFUT1;ATG101;LMAN2;CDIPT;SLC39A1;PDK2;ARRDC4;ATP6AP1;WFS1;ACTN1;TANGO2;BFAR;COPZ1;CTTNBP2NL;TSPAN15;PPP1R3F;CREB3;PPFIBP1;ZDHHC9;BBS12;CANX;NBR1;SFXN3;MYH9;IL6ST;DNAL4;NFE2L1
p<0.05; shared between all 3 groups	NFIC ENCODE	1.26483	12/279	0.0543469	0.159935	KLF10;SPRED1;ZNFX1;ATXN1;SLC44A1;CCDC103;NBR1;BHLHE40;PLEKHA3;PHLDA1;SKIL;CUEDC1
p<0.05; effect size >1; shared between groups	NFE2L2 CHEA	7.69939	31/1022	1.99807e-08	1.89816e-06	SRXN1;ARHGEF28;LAMA4;TNFRSF11B;PTTG1IP;SIPA1L2;NUAK1;LMNA;LMCD1;PHLDA1;SASH1;CTSB;ARRDC4;GSTM3;NQO1;CDKN2B;SMAD3;FZD6;OSGIN1;CRIM1;NR1D2;INHBB;KLF4;TANC2;KLF6;CDC42EP3;MAFF;KDELR2;SYNC;PAM;SQSTM1
p<0.05; effect size >1; shared between groups	SMAD4 CHEA	4.72465	18/584	1.88516e-05	0.000895451	NRP2;LIMCH1;ACTN1;ANXA4;LYPD1;PTPRJ;RASAL2;SIPA1L2;THBS1;TWSG1;KLF6;KCNS3;CDC42EP3;BHLHE40;PMEPA1;CD59;LMCD1;SASH1
p<0.05; effect size >1; shared between groups	EGR1 CHEA	2.94641	10/315	0.00113133	0.0358255	EGR1;NFIX;RGS3;SMAD3;MYADM;ACTN4;PCDH1;THBS1;FOSL2;NUDT12
p<0.05; effect size >1; shared between groups	TCF3 ENCODE	2.799	18/840	0.00158855	0.0377281	NOTCH2;EGR1;CD63;SMAD3;NR1D2;THBS1;GALNT10;FOSL2;RCAN1;KLF6;LGALS1;CDC42EP3;CYSTM1;ITGAV;IL6ST;PHLDA1;SQSTM1;CUEDC1
p<0.05; effect size >1; shared between groups	SUZ12 CHEA	2.68874	29/1684	0.00204765	0.0389054	NRP2;NFIX;CSF1;LYPD1;SNX33;ANTXR1;RHOBTB1;ITPRIPL2;ADAMTS15;EVA1A;SPOCK1;TRIM47;PCDH1;CACNG4;SCARA3;IGFBP5;LIMCH1;FZD6;INHBB;HSPA2;FOSL2;GPRC5B;KCNS3;CDC42EP3;PMP22;HOXB7;NES;CUEDC1;CD44
p<0.05; effect size >1; shared between groups	FOSL2 ENCODE	2.48689	7/196	0.00325922	0.0516043	NUAK1;KRT80;LMNA;LOXL4;DSTN;SGMS2;FOSL2
p<0.05; effect size >1; shared between groups	KLF4 CHEA	2.40776	19/987	0.00391056	0.0530719	NRP2;RARG;ANXA2;IGFBP5;ACTN1;DSTN;PTPRJ;HSPA2;KLF4;LGALS3;LAPTM4A;SGCB;GIPC1;GPC1;KCNS3;SFXN3;CALU;PMP22;IL6ST
p<0.05; effect size >1; shared between groups	UBTF ENCODE	2.29955	27/1631	0.00501707	0.0595777	SCARB2;NOTCH2;NFIX;CSF1;PTPRJ;PTTG1IP;SNX33;RASAL2;HOMER3;ITGAV;PHLDA1;CTSB;EGR1;SMAD3;ACTN1;HEG1;GNG12;FOSL2;TWSG1;PPFIBP1;MAFF;BHLHE40;CYSTM1;SYNC;IL6ST;CYB561;LRP11
p<0.05; effect size >1; shared between groups	ZC3H11A ENCODE	2.05126	5/129	0.00888671	0.0797134	DUSP23;DUSP3;SPATA20;PLCD3;CLU
p<0.05; effect size >1; shared between groups	EZH2 CHEA	2.0456	7/237	0.00900332	0.0797134	NFIX;P4HA2;GPC1;PDGFB;INHBB;HOXB7;RHOBTB1
p<0.05; effect size >1; shared between groups	GATA2 CHEA	2.0348	15/772	0.00922997	0.0797134	KRT80;HDAC11;ACTN4;PTTG1IP;GNS;GALNT10;KLF6;RGS3;P4HA2;LMNA;SFXN3;TMEM106B;CD59;SYNC;CYB561
p<0.05; effect size >1; shared between groups	GATA1 CHEA	1.87229	15/807	0.0134188	0.106232	ACVR1;NOTCH2;NFIX;SMAD3;ITGB5;ARHGEF28;HDAC11;PTPRJ;GALNT10;FOSL2;NDST1;P4HA2;CYB561;CUEDC1;CTSB
p<0.05; effect size >1; shared between groups	RUNX1 CHEA	1.79745	21/1294	0.0159421	0.1165	SCARB2;NOTCH2;EGR1;SMAD3;PDGFB;PTTG1IP;RASAL2;PTPN14;VANGL1;KISS1;LGALS3;RCAN1;KLF6;LGALS1;CTSL;BHLHE40;S100A6;IL6ST;TNS3;CTSD;CUEDC1
p<0.05; effect size >1; shared between groups	SOX2 CHEA	1.68352	14/775	0.0207245	0.14063	SCARB2;NRP2;CRIM1;RHOB;TWSG1;LAPTM4A;CAMK2N1;ITGAV;PTGFRN;KIFC3;IL6ST;TNS3;SASH1;PPIC
p<0.05; effect size >1; shared between groups	MYOD1 ENCODE	1.62044	5/166	0.0239642	0.151773	HRCT1;TRIM16;SYNC;NES;RHOBTB1
p<0.05; effect size >1; shared between groups	NANOG CHEA	1.48129	11/595	0.0330145	0.188474	VANGL1;SCARB2;NQO1;TSPAN15;TWSG1;RARG;PTGFRN;ACTN4;KIFC3;IL6ST;SASH1
p<0.05; effect size >1; shared between groups	TP63 CHEA	1.4705	21/1399	0.0338451	0.188474	EGR1;SCARA3;ANXA2;CSF1;ITGA3;FZD6;SPATA20;ANTXR1;GNS;GALNT10;RHOB;VANGL1;NUAK1;KLF6;GPNMB;CDC42EP3;TIMP3;SPOCK1;PTGFRN;CYB561;CD44
p<0.05; effect size >1; shared between groups	ZBTB7A ENCODE	1.4472	30/2184	0.0357108	0.188474	CD63;SRXN1;HDAC11;C1ORF198;PDGFB;PTPRJ;SNX33;CLU;SGSH;LGALS1;CAMK2N1;TRIM47;HOMER3;CTSB;TBC1D16;EGR1;DUSP3;ACTN1;ANXA4;OSGIN1;DSTN;RHOC;VANGL1;TWSG1;P4HA2;CDC42EP3;BHLHE40;MYADM;PLCD3;SQSTM1
p<0.05; effect size >1; shared between groups	TCF3 CHEA	1.40867	16/1006	0.0390238	0.195119	RARG;ITGB5;ACTN1;HEG1;ACTN4;VANGL1;TWSG1;NUAK1;CDC42EP3;BHLHE40;PTGFRN;KIFC3;IL6ST;HOXB7;NES;SASH1
p<0.05; effect size >1; shared between groups	AR CHEA	1.3856	17/1095	0.0411532	0.195478	CRIM1;TNFRSF11B;INHBB;RASAL2;CLU;THBS1;RHOBTB1;VANGL1;LGALS3;ADAMTS15;PPFIBP1;KLF6;CDC42EP3;ITGB8;TNS3;SASH1;NUDT12
p<0.05; effect size >1; shared between groups	TRIM28 CHEA	1.25065	5/210	0.0561494	0.254009	EGR1;CDKN2B;GPC1;SPOCK1;ITGAV
