# Supplementary material for: Multi-omic integration identifies broad drug resistance mechanisms and strategies to therapeutically reprogram cancer cells
Source: iScience. 2025 Nov 28;29(1):114293. doi: 10.1016/j.isci.2025.114293 (PMC12765193; doi:10.1016/j.isci.2025.114293)
Supplement: Table S8. EnrichR enrichment analysis for DEGs (shared p < 0.05 from 2-class comparisons and q < 0.05 from correlation analysis) [file mmc9.xlsx]

## Sheet: Supplemental Table S.8
Supplemental Table S.8 EnrichR enrichment analysis for DEGs (shared p<0.05 from 2-class comparisons and q<0.05 from correlation analysis)
DEG input group	Term	-log10(P-value)	P-value	Overlap	Genes
Genes up in resistant	Extracellular Matrix Organization	8.14399	7.17813e-09	17/300	ITGB5;ITGA3;ACTN1;LAMA4;PDGFB;LOXL4;THBS1;CTSL;P4HA2;TIMP2;COL8A1;ADAM9;ITGB8;ITGAV;CTSD;CD44;CTSB
Genes up in resistant	Platelet Degranulation	5.31474	4.84467e-06	9/128	CD63;ACTN1;PDGFB;CALU;TIMP3;QSOX1;ACTN4;CLU;THBS1
Genes up in resistant	Response to Elevated Platelet Cytosolic Ca2+	5.17841	6.63119e-06	9/133	CD63;ACTN1;PDGFB;CALU;TIMP3;QSOX1;ACTN4;CLU;THBS1
Genes up in resistant	Post-translational Protein Phosphorylation	4.97904	1.04944e-05	8/107	LGALS1;CSF1;EVA1A;IGFBP5;WFS1;GOLM1;CALU;QSOX1
Genes up in resistant	Integrin Cell Surface Interactions	4.69503	2.01823e-05	7/85	ITGB5;ITGA3;ITGB8;COL8A1;ITGAV;THBS1;CD44
Genes up in resistant	Non-integrin membrane-ECM Interactions	4.61973	2.40033e-05	6/59	ITGB5;ACTN1;LAMA4;PDGFB;ITGAV;THBS1
Genes up in resistant	Signaling by TGFB Family Members	4.51246	3.07283e-05	9/161	CDKN2B;SMAD3;ITGB5;GIPC1;TIMP2;ITGB8;PMEPA1;INHBB;ITGAV
Genes up in resistant	Regulation of IGF Transport and Uptake by Insulin-like Growth Factor Binding Proteins (IGFBPs)	4.51195	3.07644e-05	8/124	LGALS1;CSF1;EVA1A;IGFBP5;WFS1;GOLM1;CALU;QSOX1
Genes up in resistant	Platelet Activation, Signaling and Aggregation	4.23802	5.7807e-05	11/262	CD63;ACTN1;PDGFB;CALU;TIMP3;QSOX1;ACTN4;GNG12;CLU;THBS1;RHOB
Genes up in resistant	TGF-beta Receptor Signaling Activates SMADs	4.0254	9.43199e-05	5/47	SMAD3;ITGB5;ITGB8;PMEPA1;ITGAV
Genes up in resistant	Syndecan Interactions	3.88086	0.000131564	4/27	ITGB5;ACTN1;ITGAV;THBS1
Genes up in resistant	Signaling by TGF-beta Receptor Complex	3.48586	0.000326696	6/94	CDKN2B;SMAD3;ITGB5;ITGB8;PMEPA1;ITGAV
Genes up in resistant	Signal Transduction	3.40916	0.000389796	43/2613	NOTCH2;NRP2;RARG;PLPPR2;ITGB5;ARHGEF28;LAMA4;HDAC11;PDGFB;PTPRJ;RASAL2;THBS1;RHOBTB1;RGS3;OPHN1;GPNMB;PEA15;TIMP2;ABL2;PMEPA1;ITGB8;CCL2;ITGAV;TNS3;CTSD;EGR1;CDKN2B;DUSP3;SMAD3;ITGA3;ACTN1;FZD6;INHBB;GNG12;RHOC;RHOB;VANGL1;KISS1;GIPC1;CDC42EP3;FOSB;IL6ST;SQSTM1
Genes up in resistant	Collagen Degradation	3.38741	0.000409817	5/64	CTSL;ADAM9;COL8A1;CTSD;CTSB
Genes up in resistant	Degradation of the Extracellular Matrix	3.33039	0.000467314	7/140	CTSL;TIMP2;ADAM9;COL8A1;CTSD;CD44;CTSB
Genes up in resistant	Hemostasis	3.20961	0.000617154	17/707	CD63;ANXA2;ITGA3;ACTN1;PDGFB;ACTN4;GNG12;CLU;THBS1;RHOB;GPC1;MAFF;CALU;TIMP3;QSOX1;ITGAV;CD44
Genes up in resistant	Elastic Fibre Formation	3.04881	0.0008937	4/44	ITGB5;LOXL4;ITGB8;ITGAV
Genes up in resistant	Neutrophil Degranulation	3.04378	0.000904098	13/478	CD63;ANXA2;PTPRJ;GNS;LGALS3;TIMP2;CYSTM1;QSOX1;CD59;ITGAV;CTSD;CD44;CTSB
Genes up in resistant	Nuclear Events Mediated by NFE2L2	2.78071	0.00165689	5/87	ABCC3;NQO1;SRXN1;CCL2;SQSTM1
Genes up in resistant	Cytokine Signaling in Immune System	2.77067	0.00169563	17/776	EGR1;DUSP3;SMAD3;ANXA2;CSF1;PTPRJ;TNFRSF11B;HSPA2;IL17RC;PTPN14;ABL2;CCL2;IL6ST;SQSTM1;CD44;IL13RA1;GBP3
Genes up in resistant	Collagen Formation	2.7156	0.00192485	5/90	CTSL;P4HA2;LOXL4;COL8A1;CTSB
Genes up in resistant	Signaling by Receptor Tyrosine Kinases	2.60301	0.00249451	13/536	EGR1;NRP2;DUSP3;ITGA3;LAMA4;PDGFB;PTPRJ;THBS1;GIPC1;FOSB;ITGAV;TNS3;CTSD
Genes up in resistant	Cross-presentation of Particulate Exogenous Antigens (Phagosomes)	2.58947	0.00257353	2/8	ITGB5;ITGAV
Genes up in resistant	Assembly of Collagen Fibrils and Other Multimeric Structures	2.52012	0.00301912	4/61	CTSL;LOXL4;COL8A1;CTSB
Genes up in resistant	Laminin Interactions	2.5091	0.00309672	3/30	ITGA3;LAMA4;ITGAV
Genes up in resistant	RHO GTPases Activate Rhotekin and Rhophilins	2.48313	0.00328753	2/9	RHOC;RHOB
Genes up in resistant	RHOB GTPase Cycle	2.30494	0.00495522	4/70	VANGL1;OPHN1;ARHGEF28;RHOB
Genes up in resistant	Mucopolysaccharidoses	2.30467	0.00495824	2/11	GNS;SGSH
Genes up in resistant	Molecules Associated With Elastic Fibres	2.24898	0.00563661	3/37	ITGB5;ITGB8;ITGAV
Genes up in resistant	RHOC GTPase Cycle	2.21944	0.00603332	4/74	VANGL1;OPHN1;ARHGEF28;RHOC
Genes up in resistant	KEAP1-NFE2L2 Pathway	2.19554	0.0063747	5/119	ABCC3;NQO1;SRXN1;CCL2;SQSTM1
Genes up in resistant	The Activation of Arylsulfatases	2.15853	0.00694171	2/13	ARSJ;ARSD
Genes up in resistant	Trafficking and Processing of Endosomal TLR	2.15853	0.00694171	2/13	CTSL;CTSB
Genes up in resistant	MET Promotes Cell Motility	2.12406	0.00751522	3/41	ITGA3;LAMA4;TNS3
Genes up in resistant	Signaling by MET	2.11994	0.00758681	4/79	ITGA3;LAMA4;PTPRJ;TNS3
Genes up in resistant	Glycosaminoglycan Metabolism	2.07897	0.00833734	5/127	NDST1;GPC1;GNS;CD44;SGSH
Genes up in resistant	Negative Regulation of FLT3	2.03502	0.00922522	2/15	ABL2;PTPRJ
Genes up in resistant	FOXO-mediated Transcription of Cell Cycle Genes	1.92825	0.0117964	2/17	SMAD3;KLF4
Genes up in resistant	Signaling by Activin	1.92825	0.0117964	2/17	SMAD3;INHBB
Genes up in resistant	XBP1(S) Activates Chaperone Genes	1.91118	0.0122692	3/49	WFS1;LMNA;KDELR3
Genes up in resistant	Signaling by TGFBR3	1.91118	0.0122692	3/49	SMAD3;GIPC1;TIMP2
Genes up in resistant	RHO GTPase Cycle	1.86755	0.0135661	10/450	VANGL1;OPHN1;ACTN1;ARHGEF28;CDC42EP3;ABL2;RASAL2;RHOC;RHOBTB1;RHOB
Genes up in resistant	IRE1alpha Activates Chaperones	1.86416	0.0136724	3/51	WFS1;LMNA;KDELR3
Genes up in resistant	Signaling by Interleukins	1.8553	0.0139541	10/452	DUSP3;SMAD3;ANXA2;CSF1;CCL2;IL6ST;IL17RC;SQSTM1;PTPN14;IL13RA1
Genes up in resistant	Unfolded Protein Response (UPR)	1.84607	0.0142539	4/95	WFS1;LMNA;CCL2;KDELR3
Genes up in resistant	NFE2L2 Regulating Anti-Oxidant Detoxification Enzymes	1.83436	0.0146434	2/19	NQO1;SRXN1
Genes up in resistant	RHO GTPases Activate ROCKs	1.83436	0.0146434	2/19	RHOC;RHOB
Genes up in resistant	RHO GTPases Activate CIT	1.83436	0.0146434	2/19	RHOC;RHOB
Genes up in resistant	NOTCH4 Intracellular Domain Regulates Transcription	1.79138	0.0161666	2/20	NOTCH2;SMAD3
Genes up in resistant	Sema4D Induced Cell Migration and Growth-Cone Collapse	1.79138	0.0161666	2/20	RHOC;RHOB
Genes up in resistant	Interleukin-37 Signaling	1.75069	0.0177545	2/21	SMAD3;PTPN14
Genes up in resistant	Heparan Sulfate Heparin (HS-GAG) Metabolism	1.73495	0.01841	3/57	NDST1;GPC1;SGSH
Genes up in resistant	NPAS4 Regulates Expression of Target Genes	1.71208	0.0194055	2/22	ARNT2;PLK2
Genes up in resistant	RHOQ GTPase Cycle	1.69537	0.0201667	3/59	VANGL1;OPHN1;CDC42EP3
Genes up in resistant	Nephrin Family Interactions	1.67534	0.0211183	2/23	ACTN1;ACTN4
Genes up in resistant	RAF-independent MAPK1 3 Activation	1.67534	0.0211183	2/23	PEA15;IL6ST
Genes up in resistant	Sphingolipid Metabolism	1.67525	0.0211225	4/107	ARSJ;SGMS2;ARSD;PLPP2
Genes up in resistant	Nuclear Events (Kinase and Transcription Factor Activation)	1.65733	0.0220126	3/61	EGR1;DUSP3;FOSB
Genes up in resistant	Gamma Carboxylation, Hypusinylation, Hydroxylation, and Arylsulfatase Activation	1.65733	0.0220126	3/61	ARSJ;EIF5A2;ARSD
Genes up in resistant	Sema4D in Semaphorin Signaling	1.64032	0.0228917	2/24	RHOC;RHOB
Genes up in resistant	HS-GAG Degradation	1.64032	0.0228917	2/24	GPC1;SGSH
Genes up in resistant	Attachment and Entry 9694614	1.57488	0.0266144	2/26	CTSL;GPC1
Genes up in resistant	Downregulation of TGF-beta Receptor Signaling	1.57488	0.0266144	2/26	SMAD3;PMEPA1
Genes up in resistant	Immune System	1.52605	0.0297819	30/2150	CD63;CSF1;ITGB5;PTPRJ;TNFRSF11B;GNS;CLU;LGALS3;CTSL;TIMP2;ABL2;CCL2;QSOX1;CD59;ITGAV;CTSD;CTSB;IL13RA1;GBP3;EGR1;DUSP3;SMAD3;ANXA2;HSPA2;IL17RC;PTPN14;CYSTM1;IL6ST;SQSTM1;CD44
Genes up in resistant	Notch-HLH Transcription Pathway	1.5148	0.0305632	2/28	NOTCH2;HDAC11
Genes up in resistant	Diseases Associated With O-glycosylation of Proteins	1.48707	0.0325784	3/71	NOTCH2;ADAMTS15;THBS1
Genes up in resistant	MET Activates PTK2 Signaling	1.45932	0.034728	2/30	ITGA3;LAMA4
Genes up in resistant	HS-GAG Biosynthesis	1.43311	0.0368883	2/31	NDST1;GPC1
Genes up in resistant	Turbulent Flow Shear Stress Activates Signaling by PIEZO1 and Integrins in Endothelial Cells	1.43311	0.0368883	2/31	ANXA2;ITGAV
Genes up in resistant	ECM Proteoglycans	1.41242	0.0386886	3/76	ITGB5;LAMA4;ITGAV
Genes up in resistant	PINK1-PRKN Mediated Mitophagy	1.40784	0.0390989	2/32	MAP1LC3A;SQSTM1
Genes up in resistant	Diseases of Carbohydrate Metabolism	1.35985	0.0436663	2/34	GNS;SGSH
Genes up in resistant	G Alpha (12 13) Signalling Events	1.35688	0.0439663	3/80	RHOC;GNG12;RHOB
Genes up in resistant	RHOBTB GTPase Cycle	1.33705	0.0460209	2/35	ACTN1;RHOBTB1
Genes up in resistant	Transcriptional Regulation by NPAS4	1.33705	0.0460209	2/35	ARNT2;PLK2
Genes up in resistant	Diseases of Metabolism	1.33646	0.0460833	6/264	NOTCH2;ADAMTS15;GPC1;GNS;THBS1;SGSH
Genes up in resistant	Defective LFNG Causes SCDO3	1.31828	0.0480534	1/5	NOTCH2
Genes up in resistant	RUNX3 Regulates BCL2L11 (BIM) Transcription	1.31828	0.0480534	1/5	SMAD3
Genes up in resistant	Threonine Catabolism	1.31828	0.0480534	1/5	SDSL
Genes up in resistant	MET Interacts With TNS Proteins	1.31828	0.0480534	1/5	TNS3
Genes up in resistant	SMAD2 SMAD3 SMAD4 Heterotrimer Regulates Transcription	1.31497	0.0484211	2/36	CDKN2B;SMAD3
Genes up in resistant	Metabolism of Proteins	1.31381	0.0485502	28/2067	CSF1;EIF5A2;LYPD1;THBS1;GALNT10;ADAMTS15;LGALS1;EVA1A;ARSJ;QSOX1;CD59;ARSD;LMCD1;CTSD;SMAD3;IGFBP5;GOLM1;WFS1;INHBB;GNG12;KLF4;TSPAN15;CALU;KDELR2;KDELR3;KIFC3;ULBP2;SQSTM1
Genes up in resistant	Post-translational Protein Modification	1.31247	0.0487001	21/1457	SMAD3;CSF1;IGFBP5;GOLM1;WFS1;EIF5A2;LYPD1;THBS1;GALNT10;ADAMTS15;LGALS1;EVA1A;ARSJ;CALU;KDELR2;QSOX1;CD59;KDELR3;ARSD;ULBP2;SQSTM1
Genes up in resistant	Cellular Response to Chemical Stress	1.30936	0.0490507	5/202	ABCC3;NQO1;SRXN1;CCL2;SQSTM1
Genes up in resistant	HSF1-dependent Transactivation	1.29357	0.050866	2/37	HSPA2;CRYAB
Genes up in resistant	Peptide Hormone Metabolism	1.2797	0.0525171	3/86	INHBB;KLF4;CTSD
Genes up in resistant	Defective B3GALTL Causes PpS	1.27283	0.0533543	2/38	ADAMTS15;THBS1
Genes up in resistant	FLT3 Signaling	1.27283	0.0533543	2/38	ABL2;PTPRJ
Genes up in resistant	Cellular Responses to Stimuli	1.26526	0.0542927	14/887	ABCC3;NQO1;CDKN2B;ANXA2;SRXN1;WFS1;HSPA2;GNG12;LMNA;CCL2;ITGAV;KDELR3;CRYAB;SQSTM1
Genes up in resistant	Diseases of Glycosylation	1.25425	0.0556866	4/146	NOTCH2;ADAMTS15;GPC1;THBS1
Genes up in resistant	Mitophagy	1.2527	0.055885	2/39	MAP1LC3A;SQSTM1
Genes up in resistant	NGF-stimulated Transcription	1.2527	0.055885	2/39	EGR1;FOSB
Genes up in resistant	O-glycosylation of TSR Domain-Containing Proteins	1.2527	0.055885	2/39	ADAMTS15;THBS1
Genes up in resistant	Glycosphingolipid Catabolism	1.2527	0.055885	2/39	ARSJ;ARSD
Genes up in resistant	NFE2L2 Regulating Inflammation Associated Genes	1.2412	0.0573848	1/6	CCL2
Genes up in resistant	Pre-NOTCH Processing in the Endoplasmic Reticulum	1.2412	0.0573848	1/6	NOTCH2
Genes up in resistant	SMAD2 3 Phosphorylation Motif Mutants in Cancer	1.2412	0.0573848	1/6	SMAD3
Genes up in resistant	TGFBR1 KD Mutants in Cancer	1.2412	0.0573848	1/6	SMAD3
Genes up in resistant	Cellular Responses to Mechanical Stimuli	1.19775	0.0634239	3/93	ANXA2;ITGAV;GNG12
Genes up in resistant	Response of Endothelial Cells to Shear Stress	1.19775	0.0634239	3/93	ANXA2;ITGAV;GNG12
Genes up in resistant	RHOF GTPase Cycle	1.19572	0.0637212	2/42	VANGL1;ACTN1
Genes up in resistant	RND1 GTPase Cycle	1.19572	0.0637212	2/42	VANGL1;RASAL2
Genes up in resistant	RND3 GTPase Cycle	1.19572	0.0637212	2/42	VANGL1;RASAL2
Genes up in resistant	Glucagon-like Peptide-1 (GLP1) Regulates Insulin Secretion	1.19572	0.0637212	2/42	KCNS3;GNG12
Genes up in resistant	RAC3 GTPase Cycle	1.18668	0.0650613	3/94	VANGL1;OPHN1;ABL2
Genes up in resistant	Nectin Necl Trans Heterodimerization	1.17636	0.0666252	1/7	CADM1
Genes up in resistant	NrCAM Interactions	1.17636	0.0666252	1/7	NRP2
Genes up in resistant	Aryl Hydrocarbon Receptor Signalling	1.17636	0.0666252	1/7	ARNT2
Genes up in resistant	PTK6 Promotes HIF1A Stabilization	1.17636	0.0666252	1/7	GPNMB
Genes up in resistant	RUNX1 Regulates Transcription of Genes Involved in Differentiation of Myeloid Cells	1.17636	0.0666252	1/7	LGALS3
Genes up in resistant	RUNX3 Regulates CDKN1A Transcription	1.17636	0.0666252	1/7	SMAD3
Genes up in resistant	Loss of Function of SMAD2 3 in Cancer	1.17636	0.0666252	1/7	SMAD3
Genes up in resistant	Loss of Function of TGFBR1 in Cancer	1.17636	0.0666252	1/7	SMAD3
Genes up in resistant	Antigen processing-Cross Presentation	1.16498	0.068394	3/96	ITGB5;CTSL;ITGAV
Genes up in resistant	Smooth Muscle Contraction	1.16028	0.0691384	2/44	ITGB5;ANXA2
Genes up in resistant	Early SARS-CoV-2 Infection Events	1.12667	0.0747008	2/46	CTSL;GPC1
Genes up in resistant	Interleukin-10 Signaling	1.12667	0.0747008	2/46	CSF1;CCL2
Genes up in resistant	NFE2L2 Regulating MDR Associated Enzymes	1.12047	0.0757755	1/8	ABCC3
Genes up in resistant	RUNX1 Regulates Transcription of Genes Involved in Differentiation of Keratinocytes	1.12047	0.0757755	1/8	CTSL
Genes up in resistant	Regulation of Cytoskeletal Remodeling and Cell Spreading by IPP Complex Components	1.12047	0.0757755	1/8	ACTN1
Genes up in resistant	Role of ABL in ROBO-SLIT Signaling	1.12047	0.0757755	1/8	ABL2
Genes up in resistant	FGFR1b Ligand Binding and Activation	1.12047	0.0757755	1/8	GIPC1
Genes up in resistant	Signaling by RNF43 Mutants	1.12047	0.0757755	1/8	FZD6
Genes up in resistant	Signaling by TGF-beta Receptor Complex in Cancer	1.12047	0.0757755	1/8	SMAD3
Genes up in resistant	Synthesis of PG	1.12047	0.0757755	1/8	DUSP23
Genes up in resistant	Insulin-like Growth Factor-2 mRNA Binding Proteins (IGF2BPs IMPs VICKZs) Bind RNA	1.12047	0.0757755	1/8	CD44
Genes up in resistant	TGFBR3 Regulates TGF-beta Signaling	1.12047	0.0757755	1/8	GIPC1
Genes up in resistant	Terminal Pathway of Complement	1.12047	0.0757755	1/8	CLU
Genes up in resistant	COPI-mediated Anterograde Transport	1.11319	0.0770566	3/101	KDELR2;CD59;KDELR3
Genes up in resistant	Inositol Phosphate Metabolism	1.09474	0.0804008	2/48	INPP1;PLCD3
Genes up in resistant	CD163 Mediating an Anti-Inflammatory Response	1.07142	0.0848365	1/9	PLK2
Genes up in resistant	MAPK1 (ERK2) Activation	1.07142	0.0848365	1/9	IL6ST
Genes up in resistant	Transcriptional Activity of SMAD2 SMAD3 SMAD4 Heterotrimer	1.04967	0.0891924	2/51	CDKN2B;SMAD3
Genes up in resistant	Glycoprotein Hormones	1.02776	0.0938091	1/10	INHBB
Genes up in resistant	MAPK3 (ERK1) Activation	1.02776	0.0938091	1/10	IL6ST
Genes up in resistant	Nuclear Receptor Transcription Pathway	1.02134	0.0952042	2/53	RARG;NR1D2
Genes up in resistant	RHOD GTPase Cycle	1.02134	0.0952042	2/53	VANGL1;ACTN1
Genes up in resistant	Innate Immune System	1.00173	0.0996024	16/1149	CD63;DUSP3;ANXA2;PTPRJ;GNS;CLU;LGALS3;CTSL;TIMP2;CYSTM1;QSOX1;CD59;ITGAV;CTSD;CD44;CTSB
Genes up in resistant	RHOJ GTPase Cycle	0.994268	0.101329	2/55	VANGL1;OPHN1
Genes up in resistant	O-linked Glycosylation	0.992856	0.101658	3/114	ADAMTS15;THBS1;GALNT10
Genes up in resistant	Attachment and Entry 9678110	0.988454	0.102694	1/11	CTSL
Genes up in resistant	Pexophagy	0.988454	0.102694	1/11	SQSTM1
Genes up in resistant	Receptor Mediated Mitophagy	0.988454	0.102694	1/11	MAP1LC3A
Genes up in resistant	TGFBR3 PTM Regulation	0.988454	0.102694	1/11	TIMP2
Genes up in resistant	Interleukin-27 Signaling	0.988454	0.102694	1/11	IL6ST
Genes up in resistant	Interleukin-6 Signaling	0.988454	0.102694	1/11	IL6ST
Genes up in resistant	Signaling by NTRK1 (TRKA)	0.984358	0.103667	3/115	EGR1;DUSP3;FOSB
Genes up in resistant	Interleukin-12 Family Signaling	0.98117	0.104431	2/56	ANXA2;IL6ST
Genes up in resistant	Signaling by PDGF	0.955805	0.110712	2/58	PDGFB;THBS1
Genes up in resistant	Glycosphingolipid Metabolism	0.955805	0.110712	2/58	ARSJ;ARSD
Genes up in resistant	NOTCH2 Intracellular Domain Regulates Transcription	0.952754	0.111493	1/12	NOTCH2
Genes up in resistant	PECAM1 Interactions	0.952754	0.111493	1/12	ITGAV
Genes up in resistant	Peptide Hormone Biosynthesis	0.952754	0.111493	1/12	INHBB
Genes up in resistant	Presynaptic Depolarization and Calcium Channel Opening	0.952754	0.111493	1/12	CACNG4
Genes up in resistant	Endosomal Vacuolar Pathway	0.952754	0.111493	1/12	CTSL
Genes up in resistant	Sphingolipid Catabolism	0.952754	0.111493	1/12	PLPP2
Genes up in resistant	Hyaluronan Uptake and Degradation	0.952754	0.111493	1/12	CD44
Genes up in resistant	Interleukin-35 Signalling	0.952754	0.111493	1/12	IL6ST
Genes up in resistant	Meiotic Synapsis	0.943518	0.113889	2/59	LMNA;HSPA2
Genes up in resistant	NF-kB Is Activated and Signals Survival	0.920077	0.120205	1/13	SQSTM1
Genes up in resistant	p75NTR Recruits Signalling Complexes	0.920077	0.120205	1/13	SQSTM1
Genes up in resistant	Advanced Glycosylation Endproduct Receptor Signaling	0.920077	0.120205	1/13	LGALS3
Genes up in resistant	Dissolution of Fibrin Clot	0.920077	0.120205	1/13	ANXA2
Genes up in resistant	ERKs Are Inactivated	0.920077	0.120205	1/13	DUSP3
Genes up in resistant	RHO GTPases Activate PKNs	0.908132	0.123557	2/62	RHOC;RHOB
Genes up in resistant	Signaling by Rho GTPases	0.901905	0.125342	10/672	VANGL1;OPHN1;ACTN1;ARHGEF28;CDC42EP3;ABL2;RASAL2;RHOC;RHOBTB1;RHOB
Genes up in resistant	MHC Class II Antigen Presentation	0.897016	0.126761	3/126	CTSL;CTSD;CTSB
Genes up in resistant	Ca2+ Pathway	0.896802	0.126823	2/63	FZD6;GNG12
Genes up in resistant	Defective EXT1 Causes Exostoses 1, TRPS2 and CHDS	0.889974	0.128833	1/14	GPC1
Genes up in resistant	Defective EXT2 Causes Exostoses 2	0.889974	0.128833	1/14	GPC1
Genes up in resistant	FGFR1c Ligand Binding and Activation	0.889974	0.128833	1/14	GIPC1
Genes up in resistant	Formation of Axial Mesoderm	0.889974	0.128833	1/14	SMAD3
Genes up in resistant	Synthesis of IP2, IP, and Ins in the Cytosol	0.889974	0.128833	1/14	INPP1
Genes up in resistant	LGI-ADAM Interactions	0.889974	0.128833	1/14	CACNG4
Genes up in resistant	Lysosphingolipid and LPA Receptors	0.889974	0.128833	1/14	PLPPR2
Genes up in resistant	Uptake and Function of Anthrax Toxins	0.889974	0.128833	1/14	ANTXR1
Genes up in resistant	Semaphorin Interactions	0.885692	0.130109	2/64	RHOC;RHOB
Genes up in resistant	Phase 2 - Plateau Phase	0.862089	0.137376	1/15	CACNG4
Genes up in resistant	Depolymerization of the Nuclear Lamina	0.862089	0.137376	1/15	LMNA
Genes up in resistant	Keratan Sulfate Degradation	0.862089	0.137376	1/15	GNS
Genes up in resistant	Signaling by Rho GTPases, Miro GTPases and RHOBTB3	0.855142	0.139591	10/688	VANGL1;OPHN1;ACTN1;ARHGEF28;CDC42EP3;ABL2;RASAL2;RHOC;RHOBTB1;RHOB
Genes up in resistant	Collagen Biosynthesis and Modifying Enzymes	0.853613	0.140083	2/67	P4HA2;COL8A1
Genes up in resistant	FOXO-mediated Transcription	0.853613	0.140083	2/67	SMAD3;KLF4
Genes up in resistant	Signaling by NTRKs	0.839821	0.144603	3/134	EGR1;DUSP3;FOSB
Genes up in resistant	p75NTR Signals via NF-kB	0.836135	0.145836	1/16	SQSTM1
Genes up in resistant	NRIF Signals Cell Death From the Nucleus	0.836135	0.145836	1/16	SQSTM1
Genes up in resistant	Cellular Responses to Stress	0.820031	0.151345	11/787	ABCC3;NQO1;CDKN2B;SRXN1;WFS1;LMNA;CCL2;KDELR3;HSPA2;CRYAB;SQSTM1
Genes up in resistant	Germ Layer Formation at Gastrulation	0.811877	0.154214	1/17	SMAD3
Genes up in resistant	Hyaluronan Metabolism	0.811877	0.154214	1/17	CD44
Genes up in resistant	IL-6-type Cytokine Receptor Ligand Interactions	0.811877	0.154214	1/17	IL6ST
Genes up in resistant	Metabolism of Angiotensinogen to Angiotensins	0.811877	0.154214	1/17	CTSD
Genes up in resistant	Diseases of Signal Transduction by Growth Factor Receptors and Second Messengers	0.808086	0.155566	7/451	PPFIBP1;SMAD3;HDAC11;FZD6;LMNA;PDGFB;SQSTM1
Genes up in resistant	Metabolism of Carbohydrates	0.805053	0.156656	5/290	NDST1;GPC1;GNS;CD44;SGSH
Genes up in resistant	Signaling by NOTCH4	0.80396	0.157051	2/72	NOTCH2;SMAD3
Genes up in resistant	Interleukin-17 Signaling	0.80396	0.157051	2/72	DUSP3;IL17RC
Genes up in resistant	Interleukin-1 Family Signaling	0.799981	0.158496	3/140	SMAD3;SQSTM1;PTPN14
Genes up in resistant	Cell-extracellular Matrix Interactions	0.789121	0.162509	1/18	ACTN1
Genes up in resistant	Pre-NOTCH Processing in Golgi	0.789121	0.162509	1/18	NOTCH2
Genes up in resistant	Crosslinking of Collagen Fibrils	0.789121	0.162509	1/18	LOXL4
Genes up in resistant	Recycling of Bile Acids and Salts	0.789121	0.162509	1/18	ABCC3
Genes up in resistant	FGFR1 Ligand Binding and Activation	0.789121	0.162509	1/18	GIPC1
Genes up in resistant	Formation of Definitive Endoderm	0.789121	0.162509	1/18	SMAD3
Genes up in resistant	G Beta Gamma Signalling Through BTK	0.789121	0.162509	1/18	GNG12
Genes up in resistant	RHOG GTPase Cycle	0.785307	0.163943	2/74	VANGL1;OPHN1
Genes up in resistant	Nicotinamide Salvaging	0.767705	0.170724	1/19	NUDT12
Genes up in resistant	Prostacyclin Signalling Through Prostacyclin Receptor	0.767705	0.170724	1/19	GNG12
Genes up in resistant	SARS-CoV-1 Targets Host Intracellular Signalling and Regulatory Pathways	0.767705	0.170724	1/19	SMAD3
Genes up in resistant	Synthesis, Secretion, and Deacylation of Ghrelin	0.767705	0.170724	1/19	KLF4
Genes up in resistant	Initiation of Nuclear Envelope (NE) Reformation	0.767705	0.170724	1/19	LMNA
Genes up in resistant	Regulation of Insulin Secretion	0.749868	0.177882	2/78	KCNS3;GNG12
Genes up in resistant	Defective B3GALT6 Causes EDSP2 and SEMDJL1	0.747489	0.178859	1/20	GPC1
Genes up in resistant	Defective B3GAT3 Causes JDSSDHD	0.747489	0.178859	1/20	GPC1
Genes up in resistant	Defective B4GALT7 Causes EDS, Progeroid Type	0.747489	0.178859	1/20	GPC1
Genes up in resistant	Receptor-type Tyrosine-Protein Phosphatases	0.747489	0.178859	1/20	PPFIBP1
Genes up in resistant	G Beta Gamma Signalling Through CDC42	0.747489	0.178859	1/20	GNG12
Genes up in resistant	G Beta Gamma Signalling Through PLC Beta	0.747489	0.178859	1/20	GNG12
Genes up in resistant	RHOA GTPase Cycle	0.744593	0.180056	3/149	VANGL1;OPHN1;ARHGEF28
Genes up in resistant	Negative Regulation of MET Activity	0.728358	0.186914	1/21	PTPRJ
Genes up in resistant	Presynaptic Function of Kainate Receptors	0.728358	0.186914	1/21	GNG12
Genes up in resistant	Regulation of FZD by Ubiquitination	0.728358	0.186914	1/21	FZD6
Genes up in resistant	Signal Transduction by L1	0.728358	0.186914	1/21	ITGAV
Genes up in resistant	TP53 Regulates Transcription of Additional Cell Cycle Genes With Uncertain Roles in the P53 Pathway	0.728358	0.186914	1/21	PLK2
Genes up in resistant	Nervous System Development	0.712168	0.194013	8/567	NRP2;GPC1;ARHGEF28;PMP22;ABL2;ITGAV;RHOC;RHOB
Genes up in resistant	CDC42 GTPase Cycle	0.710303	0.194848	3/155	VANGL1;OPHN1;CDC42EP3
Genes up in resistant	ER to Golgi Anterograde Transport	0.710303	0.194848	3/155	KDELR2;CD59;KDELR3
Genes up in resistant	ADP Signalling Through P2Y Purinoceptor 12	0.710209	0.194891	1/22	GNG12
Genes up in resistant	Neurodegenerative Diseases	0.710209	0.194891	1/22	LMNA
Genes up in resistant	Deregulated CDK5 Triggers Multiple Neurodegenerative Pathways in Alzheimer's Disease Models	0.710209	0.194891	1/22	LMNA
Genes up in resistant	ERK MAPK Targets	0.710209	0.194891	1/22	DUSP3
Genes up in resistant	Cell Surface Interactions at the Vascular Wall	0.708408	0.1957	4/233	ITGA3;GPC1;ITGAV;CD44
Genes up in resistant	MAPK Family Signaling Cascades	0.708181	0.195803	5/314	PEA15;CDC42EP3;PDGFB;RASAL2;IL6ST
Genes up in resistant	Cell-Cell Communication	0.699306	0.199845	3/157	CADM1;ACTN1;ACTN4
Genes up in resistant	RHOBTB1 GTPase Cycle	0.692955	0.202789	1/23	RHOBTB1
Genes up in resistant	RHOBTB2 GTPase Cycle	0.692955	0.202789	1/23	ACTN1
Genes up in resistant	RNA Polymerase III Transcription Termination	0.692955	0.202789	1/23	NFIX
Genes up in resistant	Signaling by NODAL	0.692955	0.202789	1/23	SMAD3
Genes up in resistant	Xenobiotics	0.676519	0.210611	1/24	ARNT2
Genes up in resistant	Other Interleukin Signaling	0.676519	0.210611	1/24	CSF1
Genes up in resistant	G-protein Activation	0.676519	0.210611	1/24	GNG12
Genes up in resistant	Interleukin-6 Family Signaling	0.676519	0.210611	1/24	IL6ST
Genes up in resistant	Thromboxane Signalling Through TP Receptor	0.676519	0.210611	1/24	GNG12
Genes up in resistant	Protein-protein Interactions at Synapses	0.670762	0.213421	2/88	PPFIBP1;HOMER3
Genes up in resistant	RAC2 GTPase Cycle	0.670762	0.213421	2/88	VANGL1;OPHN1
Genes up in resistant	Selective Autophagy	0.663509	0.217015	2/89	MAP1LC3A;SQSTM1
Genes up in resistant	Meiosis	0.663509	0.217015	2/89	LMNA;HSPA2
Genes up in resistant	ADP Signalling Through P2Y Purinoceptor 1	0.660834	0.218356	1/25	GNG12
Genes up in resistant	NOTCH2 Activation and Transmission of Signal to the Nucleus	0.660834	0.218356	1/25	NOTCH2
Genes up in resistant	Basigin Interactions	0.660834	0.218356	1/25	ITGA3
Genes up in resistant	Defective Intrinsic Pathway for Apoptosis	0.660834	0.218356	1/25	LMNA
Genes up in resistant	G Beta Gamma Signalling Through PI3Kgamma	0.660834	0.218356	1/25	GNG12
Genes up in resistant	Chaperonin-mediated Protein Folding	0.649326	0.22422	2/91	KIFC3;GNG12
Genes up in resistant	A Tetrasaccharide Linker Sequence Is Required for GAG Synthesis	0.645841	0.226026	1/26	GPC1
Genes up in resistant	Endogenous Sterols	0.645841	0.226026	1/26	ARNT2
Genes up in resistant	Synthesis of IP3 and IP4 in the Cytosol	0.645841	0.226026	1/26	PLCD3
Genes up in resistant	Post-translational Modification Synthesis of GPI-anchored Proteins	0.635557	0.231442	2/93	LYPD1;ULBP2
Genes up in resistant	Signaling by ALK Fusions and Activated Point Mutants	0.635557	0.231442	2/93	PPFIBP1;SQSTM1
Genes up in resistant	Signaling by ALK in Cancer	0.635557	0.231442	2/93	PPFIBP1;SQSTM1
Genes up in resistant	Attenuation Phase	0.631488	0.233621	1/27	HSPA2
Genes up in resistant	Class B 2 (Secretin Family Receptors)	0.628823	0.235059	2/94	FZD6;GNG12
Genes up in resistant	ATF4 Activates Genes in Response to Endoplasmic Reticulum Stress	0.617728	0.241142	1/28	CCL2
Genes up in resistant	Adrenaline,noradrenaline Inhibits Insulin Secretion	0.617728	0.241142	1/28	GNG12
Genes up in resistant	BMAL1 CLOCK,NPAS2 Activates Circadian Gene Expression	0.617728	0.241142	1/28	BHLHE40
Genes up in resistant	TGFBR3 Expression	0.617728	0.241142	1/28	SMAD3
Genes up in resistant	Toll-like Receptor Cascades	0.613668	0.243407	3/174	DUSP3;CTSL;CTSB
Genes up in resistant	Protein Folding	0.609192	0.245928	2/97	KIFC3;GNG12
Genes up in resistant	Activation of G Protein Gated Potassium Channels	0.604518	0.248589	1/29	GNG12
Genes up in resistant	Phosphorylation of CD3 and TCR Zeta Chains	0.604518	0.248589	1/29	PTPRJ
Genes up in resistant	Downstream Signal Transduction	0.604518	0.248589	1/29	PDGFB
Genes up in resistant	EGR2 and SOX10-mediated Initiation of Schwann Cell Myelination	0.604518	0.248589	1/29	PMP22
Genes up in resistant	G Protein Gated Potassium Channels	0.604518	0.248589	1/29	GNG12
Genes up in resistant	Inhibition of Voltage Gated Ca2+ Channels via Gbeta Gamma Subunits	0.604518	0.248589	1/29	GNG12
Genes up in resistant	TNFs Bind Their Physiological Receptors	0.604518	0.248589	1/29	TNFRSF11B
Genes up in resistant	Interferon Gamma Signaling	0.596562	0.253185	2/99	CD44;GBP3
Genes up in resistant	Activation of Kainate Receptors Upon Glutamate Binding	0.591822	0.255963	1/30	GNG12
Genes up in resistant	Paracetamol ADME	0.591822	0.255963	1/30	ABCC3
Genes up in resistant	Surfactant Metabolism	0.591822	0.255963	1/30	LMCD1
Genes up in resistant	Insulin Receptor Recycling	0.591822	0.255963	1/30	CTSD
Genes up in resistant	COPI-dependent Golgi-to-ER Retrograde Traffic	0.58428	0.260447	2/101	KDELR2;KDELR3
Genes up in resistant	Cellular Response to Heat Stress	0.58428	0.260447	2/101	HSPA2;CRYAB
Genes up in resistant	Nicotinate Metabolism	0.579606	0.263266	1/31	NUDT12
Genes up in resistant	Downregulation of SMAD2 3 SMAD4 Transcriptional Activity	0.579606	0.263266	1/31	SMAD3
Genes up in resistant	FOXO-mediated Transcription of Oxidative Stress, Metabolic and Neuronal Genes	0.579606	0.263266	1/31	SMAD3
Genes up in resistant	Signaling by CSF1 (M-CSF) in Myeloid Cells	0.579606	0.263266	1/31	CSF1
Genes up in resistant	Glutamate Binding, Activation of AMPA Receptors and Synaptic Plasticity	0.579606	0.263266	1/31	CACNG4
Genes up in resistant	Trafficking of AMPA Receptors	0.579606	0.263266	1/31	CACNG4
Genes up in resistant	MAPK Targets Nuclear Events Mediated by MAP Kinases	0.579606	0.263266	1/31	DUSP3
Genes up in resistant	Potassium Channels	0.572333	0.267711	2/103	KCNS3;GNG12
Genes up in resistant	RAC1 GTPase Cycle	0.569098	0.269713	3/184	VANGL1;OPHN1;ABL2
Genes up in resistant	Phase 0 - Rapid Depolarisation	0.567838	0.270497	1/32	CACNG4
Genes up in resistant	Respiratory Syncytial Virus (RSV) Attachment and Entry	0.567838	0.270497	1/32	GPC1
Genes up in resistant	G-protein Beta Gamma Signalling	0.567838	0.270497	1/32	GNG12
Genes up in resistant	Thrombin Signalling Through Proteinase Activated Receptors (PARs)	0.567838	0.270497	1/32	GNG12
Genes up in resistant	Transcriptional Regulation of Pluripotent Stem Cells	0.567838	0.270497	1/32	KLF4
Genes up in resistant	Signaling by Nuclear Receptors	0.563669	0.273106	4/270	RARG;FOSB;GNG12;CTSD
Genes up in resistant	Transport to the Golgi and Subsequent Modification	0.560643	0.275016	3/186	KDELR2;CD59;KDELR3
Genes up in resistant	MAPK1 MAPK3 Signaling	0.560232	0.275276	4/271	PEA15;PDGFB;RASAL2;IL6ST
Genes up in resistant	Activation of Matrix Metalloproteinases	0.55649	0.277658	1/33	TIMP2
Genes up in resistant	PERK Regulates Gene Expression	0.55649	0.277658	1/33	CCL2
Genes up in resistant	Cargo Concentration in the ER	0.55649	0.277658	1/33	CD59
Genes up in resistant	Signal Amplification	0.55649	0.277658	1/33	GNG12
Genes up in resistant	Glucagon Signaling in Metabolic Regulation	0.55649	0.277658	1/33	GNG12
Genes up in resistant	Glucagon-type Ligand Receptors	0.55649	0.277658	1/33	GNG12
Genes up in resistant	Axon Guidance	0.551151	0.281092	7/541	NRP2;GPC1;ARHGEF28;ABL2;ITGAV;RHOC;RHOB
Genes up in resistant	Signaling by WNT in Cancer	0.545539	0.284748	1/34	FZD6
Genes up in resistant	Signaling by VEGF	0.543841	0.285864	2/108	NRP2;ITGAV
Genes up in resistant	Integration of Energy Metabolism	0.543841	0.285864	2/108	KCNS3;GNG12
Genes up in resistant	ESR-mediated Signaling	0.536131	0.290984	3/192	FOSB;GNG12;CTSD
Genes up in resistant	Oncogene Induced Senescence	0.53496	0.29177	1/35	CDKN2B
Genes up in resistant	GPVI-mediated Activation Cascade	0.53496	0.29177	1/35	RHOB
Genes up in resistant	Inwardly Rectifying K+ Channels	0.53496	0.29177	1/35	GNG12
Genes up in resistant	Lysosome Vesicle Biogenesis	0.53496	0.29177	1/35	GNS
Genes up in resistant	Interferon Signaling	0.530287	0.294926	4/280	EGR1;HSPA2;CD44;GBP3
Genes up in resistant	Signaling by NOTCH2	0.524732	0.298722	1/36	NOTCH2
Genes up in resistant	Keratan Sulfate Keratin Metabolism	0.524732	0.298722	1/36	GNS
Genes up in resistant	Interleukin-4 and Interleukin-13 Signaling	0.522365	0.300355	2/112	CCL2;IL13RA1
Genes up in resistant	RHOH GTPase Cycle	0.514836	0.305607	1/37	VANGL1
Genes up in resistant	RHOV GTPase Cycle	0.514836	0.305607	1/37	VANGL1
Genes up in resistant	Gene and Protein Expression by JAK-STAT Signaling After Interleukin-12 Stimulation	0.514836	0.305607	1/37	ANXA2
Genes up in resistant	Glutathione Conjugation	0.514836	0.305607	1/37	GSTM3
Genes up in resistant	Sphingolipid De Novo Biosynthesis	0.514836	0.305607	1/37	SGMS2
Genes up in resistant	Apoptotic Cleavage of Cellular Proteins	0.505254	0.312425	1/38	LMNA
Genes up in resistant	Cooperation of PDCL (PhLP1) and TRiC CCT in G-protein Beta Folding	0.505254	0.312425	1/38	GNG12
Genes up in resistant	Regulation of Ornithine Decarboxylase (ODC)	0.505254	0.312425	1/38	NQO1
Genes up in resistant	Transcriptional Regulation by RUNX1	0.497945	0.317728	3/202	LGALS3;CTSL;THBS1
Genes up in resistant	Association of TriC CCT With Target Proteins During Biosynthesis	0.49597	0.319176	1/39	KIFC3
Genes up in resistant	Muscle Contraction	0.490682	0.323086	3/204	ANXA2;ITGB5;CACNG4
Genes up in resistant	Cell Junction Organization	0.487332	0.325588	2/119	CADM1;ACTN1
Genes up in resistant	RHOU GTPase Cycle	0.486967	0.325861	1/40	VANGL1
Genes up in resistant	L1CAM Interactions	0.482573	0.329175	2/120	NRP2;ITGAV
Genes up in resistant	RNA Polymerase III Abortive And Retractive Initiation	0.478233	0.332481	1/41	NFIX
Genes up in resistant	RNA Polymerase III Transcription	0.478233	0.332481	1/41	NFIX
Genes up in resistant	Diseases Associated With Glycosaminoglycan Metabolism	0.478233	0.332481	1/41	GPC1
Genes up in resistant	Signaling by Retinoic Acid	0.478233	0.332481	1/41	RARG
Genes up in resistant	Estrogen-dependent Gene Expression	0.477872	0.332757	2/121	FOSB;CTSD
Genes up in resistant	Signaling by NOTCH	0.473039	0.336481	3/209	NOTCH2;SMAD3;HDAC11
Genes up in resistant	EPHB-mediated Forward Signaling	0.469754	0.339036	1/42	ARHGEF28
Genes up in resistant	ADORA2B Mediated Anti-Inflammatory Cytokines Production	0.461518	0.345527	1/43	GNG12
Genes up in resistant	Activation of GABAB Receptors	0.461518	0.345527	1/43	GNG12
Genes up in resistant	Aspirin ADME	0.461518	0.345527	1/43	ABCC3
Genes up in resistant	RND2 GTPase Cycle	0.461518	0.345527	1/43	VANGL1
Genes up in resistant	GABA B Receptor Activation	0.461518	0.345527	1/43	GNG12
Genes up in resistant	Vasopressin Regulates Renal Water Homeostasis via Aquaporins	0.461518	0.345527	1/43	GNG12
Genes up in resistant	Voltage Gated Potassium Channels	0.461518	0.345527	1/43	KCNS3
Genes up in resistant	Bile Acid and Bile Salt Metabolism	0.453513	0.351955	1/44	ABCC3
Genes up in resistant	Collagen Chain Trimerization	0.453513	0.351955	1/44	COL8A1
Genes up in resistant	Retinoid Metabolism and Transport	0.453513	0.351955	1/44	GPC1
Genes up in resistant	Uptake and Actions of Bacterial Toxins	0.453513	0.351955	1/44	ANTXR1
Genes up in resistant	Reproduction	0.45084	0.354128	2/127	LMNA;HSPA2
Genes up in resistant	Regulation of Complement Cascade	0.446521	0.357667	2/128	CD59;CLU
Genes up in resistant	GPER1 Signaling	0.445729	0.35832	1/45	GNG12
Genes up in resistant	TBC RABGAPs	0.445729	0.35832	1/45	TBC1D16
Genes up in resistant	G Alpha (Q) Signalling Events	0.43983	0.36322	3/219	KISS1;RGS3;GNG12
Genes up in resistant	Interleukin-12 Signaling	0.438157	0.364622	1/46	ANXA2
Genes up in resistant	Metabolism of Polyamines	0.438157	0.364622	1/46	NQO1
Genes up in resistant	Cyclin D Associated Events in G1	0.430786	0.370863	1/47	CDKN2B
Genes up in resistant	G1 Phase	0.430786	0.370863	1/47	CDKN2B
Genes up in resistant	Neuronal System	0.424064	0.376648	5/411	PPFIBP1;KCNS3;HOMER3;GNG12;CACNG4
Genes up in resistant	NOTCH1 Intracellular Domain Regulates Transcription	0.423609	0.377043	1/48	HDAC11
Genes up in resistant	G Alpha (Z) Signalling Events	0.423609	0.377043	1/48	GNG12
Genes up in resistant	Metabolism of Fat-Soluble Vitamins	0.423609	0.377043	1/48	GPC1
Genes up in resistant	Beta-catenin Independent WNT Signaling	0.421646	0.378751	2/134	FZD6;GNG12
Genes up in resistant	Golgi-to-ER Retrograde Transport	0.417667	0.382238	2/135	KDELR2;KDELR3
Genes up in resistant	TP53 Regulates Transcription of Cell Cycle Genes	0.416616	0.383163	1/49	PLK2
Genes up in resistant	Signaling by GPCR	0.410202	0.388864	8/706	KISS1;RGS3;PLPPR2;FZD6;CCL2;GNG12;RHOC;RHOB
Genes up in resistant	Chondroitin Sulfate Dermatan Sulfate Metabolism	0.409802	0.389223	1/50	GPC1
Genes up in resistant	Complement Cascade	0.402196	0.3961	2/139	CD59;CLU
Genes up in resistant	RHO GTPases Activate Formins	0.402196	0.3961	2/139	RHOC;RHOB
Genes up in resistant	Apoptotic Execution Phase	0.396677	0.401165	1/52	LMNA
Genes up in resistant	Aquaporin-mediated Transport	0.396677	0.401165	1/52	GNG12
Genes up in resistant	Signaling by FGFR1	0.396677	0.401165	1/52	GIPC1
Genes up in resistant	Nuclear Envelope Breakdown	0.390353	0.407049	1/53	LMNA
Genes up in resistant	Macroautophagy	0.387409	0.409818	2/143	MAP1LC3A;SQSTM1
Genes up in resistant	Regulation of RAS by GAPs	0.378154	0.418645	1/55	RASAL2
Genes up in resistant	Signaling by Non-Receptor Tyrosine Kinases	0.378154	0.418645	1/55	GPNMB
Genes up in resistant	Signaling by PTK6	0.378154	0.418645	1/55	GPNMB
Genes up in resistant	HSP90 Chaperone Cycle for Steroid Hormone Receptors (SHR) in the Presence of Ligand	0.372268	0.424358	1/56	HSPA2
Genes up in resistant	Neurexins and Neuroligins	0.366516	0.430015	1/57	HOMER3
Genes up in resistant	Chemokine Receptors Bind Chemokines	0.366516	0.430015	1/57	CCL2
Genes up in resistant	Generic Transcription Pathway	0.366164	0.430364	13/1230	NOTCH2;ARNT2;RARG;CDKN2B;SMAD3;PLK2;HDAC11;NR1D2;KLF4;THBS1;LGALS3;NUAK1;CTSL
Genes up in resistant	Constitutive Signaling by NOTCH1 HD+PEST Domain Mutants	0.360895	0.435617	1/58	HDAC11
Genes up in resistant	Constitutive Signaling by NOTCH1 PEST Domain Mutants	0.360895	0.435617	1/58	HDAC11
Genes up in resistant	Signaling by NOTCH1 HD+PEST Domain Mutants in Cancer	0.360895	0.435617	1/58	HDAC11
Genes up in resistant	Signaling by NOTCH1 PEST Domain Mutants in Cancer	0.360895	0.435617	1/58	HDAC11
Genes up in resistant	Signaling by NOTCH1 in Cancer	0.360895	0.435617	1/58	HDAC11
Genes up in resistant	Adherens Junctions Interactions	0.3554	0.441164	1/59	CADM1
Genes up in resistant	GABA Receptor Activation	0.350026	0.446657	1/60	GNG12
Genes up in resistant	Regulation of PTEN Gene Transcription	0.34477	0.452096	1/61	EGR1
Genes up in resistant	SARS-CoV-1 Infection	0.340486	0.456577	2/157	SMAD3;CTSL
Genes up in resistant	Autophagy	0.337397	0.459836	2/158	MAP1LC3A;SQSTM1
Genes up in resistant	MAP Kinase Activation	0.334593	0.462815	1/63	DUSP3
Genes up in resistant	Anti-inflammatory Response Favouring Leishmania Parasite Infection	0.33434	0.463084	2/159	PLK2;GNG12
Genes up in resistant	Leishmania Parasite Growth and Survival	0.33434	0.463084	2/159	PLK2;GNG12
Genes up in resistant	O-linked Glycosylation of Mucins	0.32484	0.473325	1/65	GALNT10
Genes up in resistant	Cytochrome P450 - Arranged by Substrate Type	0.32484	0.473325	1/65	ARNT2
Genes up in resistant	RUNX1 Regulates Genes Involved in Megakaryocyte Differentiation and Platelet Function	0.32484	0.473325	1/65	THBS1
Genes up in resistant	Signaling by BRAF and RAF1 Fusions	0.32484	0.473325	1/65	LMNA
Genes up in resistant	RAF MAP Kinase Cascade	0.316464	0.482543	3/265	PEA15;PDGFB;RASAL2
Genes up in resistant	GPCR Ligand Binding	0.315003	0.484169	5/467	KISS1;PLPPR2;FZD6;CCL2;GNG12
Genes up in resistant	COPII-mediated Vesicle Transport	0.306505	0.493736	1/69	CD59
Genes up in resistant	High Laminar Flow Shear Stress Activates Signaling by PIEZO1 and PECAM1 CDH5 KDR in Endothelial Cell	0.306505	0.493736	1/69	GNG12
Genes up in resistant	Circadian Clock	0.302148	0.498715	1/70	BHLHE40
Genes up in resistant	trans-Golgi Network Vesicle Budding	0.293687	0.508526	1/72	GNS
Genes up in resistant	Pre-NOTCH Transcription and Translation	0.289578	0.51336	1/73	NOTCH2
Genes up in resistant	Signaling by NOTCH1	0.285547	0.518147	1/74	HDAC11
Genes up in resistant	Nuclear Envelope (NE) Reassembly	0.281593	0.522886	1/75	LMNA
Genes up in resistant	Extra-nuclear Estrogen Signaling	0.281593	0.522886	1/75	GNG12
Genes up in resistant	Cell Death Signalling via NRAGE, NRIF and NADE	0.277712	0.52758	1/76	SQSTM1
Genes up in resistant	Diseases of Programmed Cell Death	0.270164	0.536829	1/78	LMNA
Genes up in resistant	Interferon Alpha Beta Signaling	0.270164	0.536829	1/78	EGR1
Genes up in resistant	PCP CE Pathway	0.266493	0.541386	1/79	FZD6
Genes up in resistant	Amyloid Fiber Formation	0.262889	0.545898	1/80	TSPAN15
Genes up in resistant	PKR-mediated Signaling	0.262889	0.545898	1/80	HSPA2
Genes up in resistant	MAPK6 MAPK4 Signaling	0.262889	0.545898	1/80	CDC42EP3
Genes up in resistant	Senescence-Associated Secretory Phenotype (SASP)	0.259348	0.550366	1/81	CDKN2B
Genes up in resistant	Oncogenic MAPK Signaling	0.255871	0.55479	1/82	LMNA
Genes up in resistant	Signaling by Insulin Receptor	0.255871	0.55479	1/82	CTSD
Genes up in resistant	Constitutive Signaling by Aberrant PI3K in Cancer	0.252455	0.559171	1/83	PDGFB
Genes up in resistant	Regulation of HSF1-mediated Heat Shock Response	0.252455	0.559171	1/83	HSPA2
Genes up in resistant	Transcriptional Regulation of White Adipocyte Differentiation	0.249099	0.563509	1/84	KLF4
Genes up in resistant	Transcriptional Regulation by RUNX3	0.242559	0.572059	1/86	SMAD3
Genes up in resistant	Platelet Homeostasis	0.239374	0.576271	1/87	GNG12
Genes up in resistant	RNA Polymerase II Transcription	0.237943	0.578172	13/1360	NOTCH2;ARNT2;RARG;CDKN2B;SMAD3;PLK2;HDAC11;NR1D2;KLF4;THBS1;LGALS3;NUAK1;CTSL
Genes up in resistant	Asparagine N-linked Glycosylation	0.237051	0.57936	3/306	KDELR2;CD59;KDELR3
Genes up in resistant	Peptide Ligand-Binding Receptors	0.236416	0.580209	2/198	KISS1;CCL2
Genes up in resistant	Metabolism of Vitamins and Cofactors	0.236416	0.580209	2/198	GPC1;NUDT12
Genes up in resistant	TNFR2 Non-Canonical NF-kB Pathway	0.236242	0.580441	1/88	TNFRSF11B
Genes up in resistant	Pre-NOTCH Expression and Processing	0.233163	0.584571	1/89	NOTCH2
Genes up in resistant	ABC-family Proteins Mediated Transport	0.230135	0.58866	1/90	ABCC3
Genes up in resistant	Opioid Signalling	0.230135	0.58866	1/90	GNG12
Genes up in resistant	Membrane Trafficking	0.228911	0.590322	6/633	SCARB2;KDELR2;CD59;KDELR3;GNS;TBC1D16
Genes up in resistant	Activation of HOX Genes During Differentiation	0.227158	0.59271	1/91	RARG
Genes up in resistant	Activation of Anterior HOX Genes in Hindbrain Development During Early Embryogenesis	0.227158	0.59271	1/91	RARG
Genes up in resistant	Signaling by FGFR	0.227158	0.59271	1/91	GIPC1
Genes up in resistant	SARS-CoV-2 Infection	0.225684	0.594725	3/313	CTSL;GPC1;IL17RC
Genes up in resistant	Neurotransmitter Receptors and Postsynaptic Signal Transmission	0.224398	0.596489	2/204	GNG12;CACNG4
Genes up in resistant	Intra-Golgi and Retrograde Golgi-to-ER Traffic	0.224398	0.596489	2/204	KDELR2;KDELR3
Genes up in resistant	Cell-cell Junction Organization	0.22423	0.596719	1/92	CADM1
Genes up in resistant	Regulation of TP53 Activity Through Phosphorylation	0.22423	0.596719	1/92	NUAK1
Genes up in resistant	EPH-Ephrin Signaling	0.22423	0.596719	1/92	ARHGEF28
Genes up in resistant	Oxidative Stress Induced Senescence	0.218517	0.604621	1/94	CDKN2B
Genes up in resistant	Developmental Biology	0.218244	0.605001	13/1385	NRP2;RARG;KRT80;SMAD3;ARHGEF28;RHOC;KLF4;RHOB;GPC1;PMP22;ABL2;ITGAV;CACNG4
Genes up in resistant	Antimicrobial Peptides	0.215729	0.608514	1/95	CLU
Genes up in resistant	Signaling by ROBO Receptors	0.21304	0.612294	2/210	GPC1;ABL2
Genes up in resistant	Metabolism of Lipids	0.209864	0.616789	7/758	ABCC3;ARNT2;DUSP23;ARSJ;SGMS2;ARSD;PLPP2
Genes up in resistant	MyD88 Cascade Initiated on Plasma Membrane	0.207632	0.619966	1/98	DUSP3
Genes up in resistant	P75 NTR Receptor-Mediated Signalling	0.207632	0.619966	1/98	SQSTM1
Genes up in resistant	Toll Like Receptor 10 (TLR10) Cascade	0.207632	0.619966	1/98	DUSP3
Genes up in resistant	Toll Like Receptor 5 (TLR5) Cascade	0.207632	0.619966	1/98	DUSP3
Genes up in resistant	VEGFA-VEGFR2 Pathway	0.205018	0.623709	1/99	ITGAV
Genes up in resistant	Visual Phototransduction	0.205018	0.623709	1/99	GPC1
Genes up in resistant	Gene Expression (Transcription)	0.204518	0.624428	15/1615	NOTCH2;ARNT2;RARG;CDKN2B;NFIX;SMAD3;PLK2;HDAC11;NR1D2;KLF4;THBS1;LGALS3;NUAK1;CTSL;PHLDA1
Genes up in resistant	Interleukin-1 Signaling	0.197419	0.634718	1/102	SQSTM1
Genes up in resistant	TRAF6 Mediated Induction of NFkB and MAP Kinases Upon TLR7 8 or 9 Activation	0.197419	0.634718	1/102	DUSP3
Genes up in resistant	Class A 1 (Rhodopsin-like Receptors)	0.19614	0.63659	3/333	KISS1;PLPPR2;CCL2
Genes up in resistant	MyD88 Dependent Cascade Initiated on Endosome	0.194964	0.638316	1/103	DUSP3
Genes up in resistant	Epigenetic Regulation of Adipogenesis Genes by MLL3 and MLL4 Complexes	0.194964	0.638316	1/103	PHLDA1
Genes up in resistant	Epigenetic Regulation of Gene Expression by MLL3 and MLL4 Complexes	0.194964	0.638316	1/103	PHLDA1
Genes up in resistant	MLL4 and MLL3 Complexes Regulate Expression of PPARG Targets in Adipogenesis and Hepatic Steatosis	0.194964	0.638316	1/103	PHLDA1
Genes up in resistant	Biological Oxidations	0.192137	0.642485	2/222	GSTM3;ARNT2
Genes up in resistant	Phase I - Functionalization of Compounds	0.190166	0.645407	1/105	ARNT2
Genes up in resistant	Cargo Recognition for Clathrin-Mediated Endocytosis	0.190166	0.645407	1/105	SCARB2
Genes up in resistant	Toll Like Receptor 3 (TLR3) Cascade	0.187822	0.6489	1/106	DUSP3
Genes up in resistant	Transcriptional Regulation by RUNX2	0.187822	0.6489	1/106	LGALS3
Genes up in resistant	Toll Like Receptor 7 8 (TLR7 8) Cascade	0.185513	0.652359	1/107	DUSP3
Genes up in resistant	Metabolism	0.181778	0.657994	20/2181	ABCC3;GSTM3;NQO1;ARNT2;INPP1;SGMS2;SDSL;GNG12;GNS;SGSH;NDST1;DUSP23;ARSJ;GPC1;KCNS3;ARSD;PLCD3;PLPP2;CD44;NUDT12
Genes up in resistant	RSV-host Interactions	0.180999	0.659176	1/109	GPC1
Genes up in resistant	Drug ADME	0.180999	0.659176	1/109	ABCC3
Genes up in resistant	MyD88-independent TLR4 Cascade	0.178792	0.662534	1/110	DUSP3
Genes up in resistant	Adipogenesis	0.178792	0.662534	1/110	KLF4
Genes up in resistant	PI3K AKT Signaling in Cancer	0.178792	0.662534	1/110	PDGFB
Genes up in resistant	TRIF (TICAM1)-mediated TLR4 Signaling	0.178792	0.662534	1/110	DUSP3
Genes up in resistant	Toll Like Receptor 9 (TLR9) Cascade	0.178792	0.662534	1/110	DUSP3
Genes up in resistant	Mitotic Prophase	0.176617	0.66586	1/111	LMNA
Genes up in resistant	PI5P, PP2A and IER3 Regulate PI3K AKT Signaling	0.176617	0.66586	1/111	PDGFB
Genes up in resistant	Phase II - Conjugation of Compounds	0.176617	0.66586	1/111	GSTM3
Genes up in resistant	SARS-CoV-1-host Interactions	0.174475	0.669153	1/112	SMAD3
Genes up in resistant	TCR Signaling	0.172364	0.672413	1/113	PTPRJ
Genes up in resistant	MyD88 MAL(TIRAP) Cascade Initiated on Plasma Membrane	0.168233	0.678839	1/115	DUSP3
Genes up in resistant	Toll Like Receptor TLR6 TLR2 Cascade	0.168233	0.678839	1/115	DUSP3
Genes up in resistant	PPARA Activates Gene Expression	0.164221	0.685139	1/117	ARNT2
Genes up in resistant	Negative Regulation of the PI3K AKT Network	0.162258	0.688243	1/118	PDGFB
Genes up in resistant	Toll Like Receptor 2 (TLR2) Cascade	0.162258	0.688243	1/118	DUSP3
Genes up in resistant	Toll Like Receptor TLR1 TLR2 Cascade	0.162258	0.688243	1/118	DUSP3
Genes up in resistant	Regulation of Lipid Metabolism by PPARalpha	0.160323	0.691316	1/119	ARNT2
Genes up in resistant	Gastrulation	0.158416	0.694359	1/120	SMAD3
Genes up in resistant	Parasitic Infection Pathways	0.157923	0.695147	2/245	PLK2;GNG12
Genes up in resistant	Leishmania Infection	0.157923	0.695147	2/245	PLK2;GNG12
Genes up in resistant	Rab Regulation of Trafficking	0.152853	0.703311	1/123	TBC1D16
Genes up in resistant	Class I MHC Mediated Antigen Processing & Presentation	0.148112	0.711031	3/373	ITGB5;CTSL;ITGAV
Genes up in resistant	Metabolism of Water-Soluble Vitamins and Cofactors	0.14579	0.714842	1/127	NUDT12
Genes up in resistant	Glycerophospholipid Biosynthesis	0.144085	0.717654	1/128	DUSP23
Genes up in resistant	Formation of the Cornified Envelope	0.142403	0.720439	1/129	KRT80
Genes up in resistant	SARS-CoV Infections	0.141089	0.722622	4/498	SMAD3;CTSL;GPC1;IL17RC
Genes up in resistant	Cardiac Conduction	0.140744	0.723197	1/130	CACNG4
Genes up in resistant	Respiratory Syncytial Virus Infection Pathway	0.1359	0.731308	1/133	GPC1
Genes up in resistant	Epigenetic Regulation by WDR5-containing Histone Modifying Complexes	0.132778	0.736583	1/135	PHLDA1
Genes up in resistant	Transmission Across Chemical Synapses	0.128935	0.74313	2/269	GNG12;CACNG4
Genes up in resistant	SARS-CoV-2 Activates Modulates Innate and Adaptive Immune Responses	0.12825	0.744304	1/138	IL17RC
Genes up in resistant	Mitotic G1 Phase and G1 S Transition	0.12678	0.746827	1/139	CDKN2B
Genes up in resistant	GPCR Downstream Signalling	0.126674	0.74701	5/633	KISS1;RGS3;GNG12;RHOC;RHOB
Genes up in resistant	Vesicle-mediated Transport	0.124654	0.750493	6/752	SCARB2;KDELR2;CD59;KDELR3;GNS;TBC1D16
Genes up in resistant	Bacterial Infection Pathways	0.121091	0.756675	1/143	ANTXR1
Genes up in resistant	PTEN Regulation	0.118356	0.761455	1/145	EGR1
Genes up in resistant	Clathrin-mediated Endocytosis	0.118356	0.761455	1/145	SCARB2
Genes up in resistant	PIP3 Activates AKT Signaling	0.116557	0.764615	2/281	EGR1;PDGFB
Genes up in resistant	Toll Like Receptor 4 (TLR4) Cascade	0.114384	0.76845	1/148	DUSP3
Genes up in resistant	Signaling by WNT	0.110831	0.774764	2/287	FZD6;GNG12
Genes up in resistant	Disease	0.107292	0.781102	18/2131	NOTCH2;SMAD3;PLK2;HDAC11;FZD6;PDGFB;GNG12;ANTXR1;GNS;IL17RC;THBS1;SGSH;ADAMTS15;PPFIBP1;CTSL;GPC1;LMNA;SQSTM1
Genes up in resistant	RHO GTPase Effectors	0.107173	0.781317	2/291	RHOC;RHOB
Genes up in resistant	Metabolism of Steroids	0.10569	0.783989	1/155	ABCC3
Genes up in resistant	Death Receptor Signaling	0.103345	0.788234	1/157	SQSTM1
Genes up in resistant	Antiviral Mechanism by IFN-stimulated Genes	0.102194	0.790326	1/158	HSPA2
Genes up in resistant	Factors Involved in Megakaryocyte Development and Platelet Production	0.102194	0.790326	1/158	MAFF
Genes up in resistant	G Alpha (S) Signalling Events	0.102194	0.790326	1/158	GNG12
Genes up in resistant	Regulation of TP53 Activity	0.0999345	0.794448	1/160	NUAK1
Genes up in resistant	Cellular Senescence	0.0924542	0.80825	1/167	CDKN2B
Genes up in resistant	Apoptosis	0.0914372	0.810145	1/168	LMNA
Genes up in resistant	G Alpha (I) Signalling Events	0.0869211	0.818614	2/316	RGS3;GNG12
Genes up in resistant	Intracellular Signaling by Second Messengers	0.0833586	0.825356	2/321	EGR1;PDGFB
Genes up in resistant	G2 M Transition	0.0767299	0.83805	1/184	PHLDA1
Genes up in resistant	Mitotic G2-G2 M Phases	0.075081	0.841238	1/186	PHLDA1
Genes up in resistant	TCF Dependent Signaling in Response to WNT	0.0726793	0.845903	1/189	FZD6
Genes up in resistant	Adaptive Immune System	0.0719196	0.847384	6/854	ITGB5;CTSL;PTPRJ;ITGAV;CTSD;CTSB
Genes up in resistant	Ub-specific Processing Proteases	0.0718973	0.847428	1/190	SMAD3
Genes up in resistant	Programmed Cell Death	0.0631884	0.864593	1/202	LMNA
Genes up in resistant	Metabolism of Amino Acids and Derivatives	0.0611566	0.868647	2/358	NQO1;SDSL
Genes up in resistant	Transcriptional Regulation by TP53	0.0591411	0.872688	2/362	NUAK1;PLK2
Genes up in resistant	Phospholipid Metabolism	0.0574003	0.876193	1/211	DUSP23
Genes up in resistant	Keratinization	0.0538568	0.883371	1/217	KRT80
Genes up in resistant	Cell Cycle	0.0538234	0.883439	4/649	CDKN2B;LMNA;HSPA2;PHLDA1
Genes up in resistant	Cell Cycle, Mitotic	0.0533101	0.884484	3/516	CDKN2B;LMNA;PHLDA1
Genes up in resistant	SARS-CoV-2-host Interactions	0.0532891	0.884527	1/218	IL17RC
Genes up in resistant	Mitotic Anaphase	0.0516236	0.887925	1/221	LMNA
Genes up in resistant	Mitotic Metaphase and Anaphase	0.0510807	0.889036	1/222	LMNA
Genes up in resistant	Neddylation	0.0450156	0.901539	1/234	SQSTM1
Genes up in resistant	Deubiquitination	0.0315846	0.929855	1/268	SMAD3
Genes up in resistant	Epigenetic Regulation of Gene Expression	0.0249119	0.944252	1/291	PHLDA1
Genes up in resistant	M Phase	0.0108934	0.975229	1/372	LMNA
Genes up in resistant	Infectious Disease	0.0106188	0.975846	7/1311	SMAD3;CTSL;PLK2;GPC1;GNG12;ANTXR1;IL17RC
Genes up in resistant	Viral Infection Pathways	0.00359127	0.991765	4/1029	SMAD3;CTSL;GPC1;IL17RC
Genes up in resistant	Transport of Small Molecules	0.00257756	0.994083	2/724	ABCC3;GNG12
Genes up in resistant	Sensory Perception	0.000718821	0.998346	1/640	GPC1
Genes up in resistant	Metabolism of RNA	0.000209848	0.999517	1/761	CD44
Genes up in sensitive	Apoptotic Execution Phase	3.1667	0.000681247	2/52	STK26;HMGB2
Genes up in sensitive	Negative Regulation of TCF-dependent Signaling by DVL-interacting Proteins	2.42658	0.0037447	1/5	CCDC88C
Genes up in sensitive	Fatty Acids Bound to GPR40 (FFAR1) Regulate Insulin Secretion	2.22292	0.00598524	1/8	PLCB2
Genes up in sensitive	Apoptosis	2.16403	0.00685434	2/168	STK26;HMGB2
Genes up in sensitive	Acetylcholine Regulates Insulin Secretion	2.12631	0.00747633	1/10	PLCB2
Genes up in sensitive	Free Fatty Acids Regulate Insulin Secretion	2.08507	0.00822109	1/11	PLCB2
Genes up in sensitive	Synthesis of Bile Acids and Bile Salts via 24-Hydroxycholesterol	2.01282	0.00970904	1/13	SLC27A5
Genes up in sensitive	Advanced Glycosylation Endproduct Receptor Signaling	2.01282	0.00970904	1/13	AGER
Genes up in sensitive	Apoptosis Induced DNA Fragmentation	2.01282	0.00970904	1/13	HMGB2
Genes up in sensitive	Programmed Cell Death	2.00989	0.00977481	2/202	STK26;HMGB2
Genes up in sensitive	G Alpha (Q) Signalling Events	1.94273	0.0114097	2/219	RASGRP2;PLCB2
Genes up in sensitive	Rap1 Signalling	1.9231	0.0119371	1/16	RASGRP2
Genes up in sensitive	Recycling of Bile Acids and Salts	1.87225	0.0134198	1/18	SLC27A5
Genes up in sensitive	G Beta Gamma Signalling Through PLC Beta	1.8268	0.0149005	1/20	PLCB2
Genes up in sensitive	Presynaptic Function of Kainate Receptors	1.80576	0.0156401	1/21	PLCB2
Genes up in sensitive	Synthesis of Bile Acids and Bile Salts via 7Alpha-Hydroxycholesterol	1.76656	0.0171176	1/23	SLC27A5
Genes up in sensitive	TRAF6 Mediated NF-kB Activation	1.73065	0.0185931	1/25	AGER
Genes up in sensitive	Signaling by WNT	1.72012	0.0190493	2/287	CCDC88C;PLCB2
Genes up in sensitive	Synthesis of IP3 and IP4 in the Cytosol	1.71377	0.0193301	1/26	PLCB2
Genes up in sensitive	Integrin Signaling	1.69753	0.0200666	1/27	RASGRP2
Genes up in sensitive	Effects of PIP2 Hydrolysis	1.69753	0.0200666	1/27	RASGRP2
Genes up in sensitive	Activation of Kainate Receptors Upon Glutamate Binding	1.65222	0.0222728	1/30	PLCB2
Genes up in sensitive	G-protein Beta Gamma Signalling	1.6245	0.0237411	1/32	PLCB2
Genes up in sensitive	Synthesis of Bile Acids and Bile Salts	1.61129	0.0244745	1/33	SLC27A5
Genes up in sensitive	Amino Acid Transport Across the Plasma Membrane	1.61129	0.0244745	1/33	SLC7A3
Genes up in sensitive	Apoptotic Cleavage of Cellular Proteins	1.55077	0.0281336	1/38	STK26
Genes up in sensitive	Platelet Aggregation (Plug Formation)	1.53965	0.0288639	1/39	RASGRP2
Genes up in sensitive	Generation of Second Messenger Molecules	1.51823	0.0303229	1/41	EVL
Genes up in sensitive	Sensory Perception of Sweet, Bitter, and Umami (Glutamate) Taste	1.51823	0.0303229	1/41	PLCB2
Genes up in sensitive	Bile Acid and Bile Salt Metabolism	1.48801	0.0325076	1/44	SLC27A5
Genes up in sensitive	TAK1-dependent IKK and NF-kappa-B Activation	1.47841	0.0332348	1/45	AGER
Genes up in sensitive	Sensory Perception of Taste	1.45982	0.0346877	1/47	PLCB2
Genes up in sensitive	Inositol Phosphate Metabolism	1.45083	0.0354134	1/48	PLCB2
Genes up in sensitive	PLC Beta Mediated Events	1.44203	0.0361386	1/49	PLCB2
Genes up in sensitive	G-protein Mediated Events	1.40059	0.0397569	1/54	PLCB2
Genes up in sensitive	Ca2+ Pathway	1.335	0.0462378	1/63	PLCB2
Genes up in sensitive	Regulation of Insulin Secretion	1.24452	0.0569488	1/78	PLCB2
Genes up in sensitive	DDX58 IFIH1-mediated Induction of Interferon-Alpha Beta	1.20332	0.0626153	1/86	AGER
Genes up in sensitive	Opioid Signalling	1.18418	0.0654366	1/90	PLCB2
Genes up in sensitive	MyD88 Cascade Initiated on Plasma Membrane	1.1484	0.0710555	1/98	AGER
Genes up in sensitive	Toll Like Receptor 10 (TLR10) Cascade	1.1484	0.0710555	1/98	AGER
Genes up in sensitive	Toll Like Receptor 5 (TLR5) Cascade	1.1484	0.0710555	1/98	AGER
Genes up in sensitive	Interleukin-1 Signaling	1.13163	0.073853	1/102	AGER
Genes up in sensitive	TRAF6 Mediated Induction of NFkB and MAP Kinases Upon TLR7 8 or 9 Activation	1.13163	0.073853	1/102	AGER
Genes up in sensitive	MyD88 Dependent Cascade Initiated on Endosome	1.12755	0.0745512	1/103	AGER
Genes up in sensitive	Toll Like Receptor 3 (TLR3) Cascade	1.11553	0.0766428	1/106	AGER
Genes up in sensitive	Transport of Inorganic Cations Anions and Amino Acids Oligopeptides	1.1116	0.077339	1/107	SLC7A3
Genes up in sensitive	Toll Like Receptor 7 8 (TLR7 8) Cascade	1.1116	0.077339	1/107	AGER
Genes up in sensitive	Integration of Energy Metabolism	1.10771	0.0780347	1/108	PLCB2
Genes up in sensitive	MyD88-independent TLR4 Cascade	1.10004	0.0794247	1/110	AGER
Genes up in sensitive	TRIF (TICAM1)-mediated TLR4 Signaling	1.10004	0.0794247	1/110	AGER
Genes up in sensitive	Toll Like Receptor 9 (TLR9) Cascade	1.10004	0.0794247	1/110	AGER
Genes up in sensitive	GPCR Downstream Signalling	1.0968	0.08002	2/633	RASGRP2;PLCB2
Genes up in sensitive	TCR Signaling	1.08881	0.0815059	1/113	EVL
Genes up in sensitive	Toll Like Receptor TLR6 TLR2 Cascade	1.08149	0.082891	1/115	AGER
Genes up in sensitive	MyD88 MAL(TIRAP) Cascade Initiated on Plasma Membrane	1.08149	0.082891	1/115	AGER
Genes up in sensitive	Toll Like Receptor 2 (TLR2) Cascade	1.07076	0.084965	1/118	AGER
Genes up in sensitive	Toll Like Receptor TLR1 TLR2 Cascade	1.07076	0.084965	1/118	AGER
Genes up in sensitive	Beta-catenin Independent WNT Signaling	1.01794	0.0959524	1/134	PLCB2
Genes up in sensitive	Signaling by GPCR	1.01548	0.0964981	2/706	RASGRP2;PLCB2
Genes up in sensitive	RHO GTPases Activate Formins	1.00279	0.0993606	1/139	EVL
Genes up in sensitive	Interleukin-1 Family Signaling	0.999823	0.100041	1/140	AGER
Genes up in sensitive	FCERI Mediated NF-kB Activation	0.979685	0.104789	1/147	RASGRP2
Genes up in sensitive	Toll Like Receptor 4 (TLR4) Cascade	0.976891	0.105465	1/148	AGER
Genes up in sensitive	Metabolism of Steroids	0.957871	0.110187	1/155	SLC27A5
Genes up in sensitive	Signal Transduction	0.913573	0.122019	4/2613	CCDC88C;EVL;RASGRP2;PLCB2
Genes up in sensitive	Toll-like Receptor Cascades	0.910503	0.122885	1/174	AGER
Genes up in sensitive	Adaptive Immune System	0.877467	0.132597	2/854	EVL;RASGRP2
Genes up in sensitive	TCF Dependent Signaling in Response to WNT	0.876836	0.13279	1/189	CCDC88C
Genes up in sensitive	Fc Epsilon Receptor (FCERI) Signaling	0.860028	0.13803	1/197	RASGRP2
Genes up in sensitive	Neurotransmitter Receptors and Postsynaptic Signal Transmission	0.84591	0.14259	1/204	PLCB2
Genes up in sensitive	Signaling by ROBO Receptors	0.834217	0.146481	1/210	EVL
Genes up in sensitive	SLC-mediated Transmembrane Transport	0.766052	0.171375	1/249	SLC7A3
Genes up in sensitive	Platelet Activation, Signaling and Aggregation	0.745883	0.179522	1/262	RASGRP2
Genes up in sensitive	Transmission Across Chemical Synapses	0.735473	0.183877	1/269	PLCB2
Genes up in sensitive	RHO GTPase Effectors	0.704597	0.197425	1/291	EVL
Genes up in sensitive	Innate Immune System	0.673885	0.211892	2/1149	RASGRP2;AGER
Genes up in sensitive	G Alpha (I) Signalling Events	0.672506	0.212566	1/316	PLCB2
Genes up in sensitive	Immune System	0.670397	0.213601	3/2150	EVL;RASGRP2;AGER
Genes up in sensitive	Neuronal System	0.572345	0.267704	1/411	PLCB2
Genes up in sensitive	Signaling by Interleukins	0.53705	0.290369	1/452	AGER
Genes up in sensitive	Axon Guidance	0.47194	0.337334	1/541	EVL
Genes up in sensitive	Nervous System Development	0.455317	0.350496	1/567	EVL
Genes up in sensitive	Sensory Perception	0.413233	0.38616	1/640	PLCB2
Genes up in sensitive	Signaling by Rho GTPases	0.396629	0.401209	1/672	EVL
Genes up in sensitive	Signaling by Rho GTPases, Miro GTPases and RHOBTB3	0.388697	0.408604	1/688	EVL
Genes up in sensitive	Hemostasis	0.379577	0.417275	1/707	RASGRP2
Genes up in sensitive	Transport of Small Molecules	0.37168	0.424933	1/724	SLC7A3
Genes up in sensitive	Metabolism of Lipids	0.35658	0.439967	1/758	SLC27A5
Genes up in sensitive	Cytokine Signaling in Immune System	0.348939	0.447777	1/776	AGER
Genes up in sensitive	Metabolism	0.302508	0.498301	2/2181	PLCB2;SLC27A5
Genes up in sensitive	Developmental Biology	0.180894	0.659335	1/1385	EVL
