# Supplementary material for: Multi-omic integration identifies broad drug resistance mechanisms and strategies to therapeutically reprogram cancer cells
Source: iScience. 2025 Nov 28;29(1):114293. doi: 10.1016/j.isci.2025.114293 (PMC12765193; doi:10.1016/j.isci.2025.114293)
Supplement: Table S9. Depmap custom analyses (two class comparisons) comparing metabolomics data in sensitive and resistant lines from our 3 separate grouping strategies, and correlation analysis plotting metabolite abundance vs. drug sensitivity score (all lines) [file mmc10.xlsx]

## Sheet: Supplemental Table S.9
Supplemental Table S.9 Depmap custom analyses (two class comparisons) comparing metabolomics data in sensitive and resistant lines from our 3 separate grouping strategies, and correlation analysis plotting metabolite abundance vs drug sensitivity score (all lines).
Analysis group	EffectSize	PValue	QValue	label	numCellLines	note: positive effect size = up in resistant
Group 1	-0.502033	3.5501e-09	9.98466e-08	AMP	136
Group 1	0.409469	1.14594e-09	5.43584e-08	xanthine	136
Group 1	0.419596	4.9815e-11	1.12084e-08	C20:4 CE	136
Group 1	-0.41319	2.8389e-07	3.19016e-06	CMP	136
Group 1	0.447803	3.72363e-10	4.18908e-08	hexoses (HILIC neg)	136
Group 1	-0.487977	1.33945e-08	2.51147e-07	UMP	136
Group 1	0.375715	1.69115e-09	5.43584e-08	C18:2 CE	136
Group 1	0.313081	2.24796e-06	1.367e-05	carnosine	136
Group 1	-0.273196	6.47948e-06	3.16931e-05	dCMP	136
Group 1	0.32611	4.68606e-09	1.17152e-07	leucine	136
Group 1	0.362351	1.4589e-08	2.52502e-07	C20:5 CE	136
Group 1	0.283336	7.28836e-07	6.07363e-06	C16:1 CE	136
Group 1	0.335529	2.97748e-07	3.19016e-06	histidine	136
Group 1	0.306155	1.51359e-09	5.43584e-08	C18:3 CE	136
Group 1	0.258204	7.1022e-07	6.07363e-06	sorbitol	136
Group 1	0.252524	2.26671e-07	3.00006e-06	C16:0 CE	136
Group 1	0.44246	6.45215e-07	5.80693e-06	kynurenic acid	136
Group 1	0.276665	3.74899e-06	2.05737e-05	uracil	136
Group 1	0.278252	1.31485e-06	8.97387e-06	C18:1 CE	136
Group 1	0.369471	1.32951e-09	5.43584e-08	methionine	136
Group 1	0.286151	2.55454e-07	3.19016e-06	NMMA	136
Group 1	0.255252	1.02352e-06	7.70301e-06	hippurate	136
Group 1	0.397921	7.47045e-08	1.20061e-06	tyrosine	136
Group 1	0.389053	1.19671e-06	8.68577e-06	lysine	136
Group 1	0.365958	2.19774e-07	3.00006e-06	phenylalanine	136
Group 1	0.223349	1.00081e-06	7.70301e-06	SDMA/ADMA	136
Group 1	0.228131	2.98138e-06	1.67703e-05	creatinine	136
Group 1	-0.425576	1.50376e-07	2.25564e-06	C56:5 TAG	136
Group 1	-0.360664	5.57784e-09	1.25502e-07	C52:5 TAG	136
Group 1	-0.283896	0.000576849	0.00177796	GMP	136
Group 1	1.16411	1.02707e-06	7.70301e-06	1-methylnicotinamide	136
Group 1	-0.319264	1.6948e-05	7.47706e-05	C56:4 TAG	136
Group 1	0.326724	1.41471e-09	5.43584e-08	F1P/F6P/G1P/G6P	136
Group 1	0.155379	9.01124e-05	0.000326783	anserine	136
Group 1	0.210601	2.40367e-05	0.000102043	allantoin	136
Group 1	0.317302	4.7379e-07	4.6349e-06	pyroglutamic acid	136
Group 1	0.279583	2.21424e-05	9.58085e-05	C22:6 CE	136
Group 1	-0.179328	4.51918e-06	2.31094e-05	oxalate	136
Group 1	-0.395014	3.85714e-06	2.06632e-05	C58:6 TAG	136
Group 1	-0.35566	1.46254e-06	9.67858e-06	C54:5 TAG	136
Group 1	-0.277875	5.69233e-06	2.84616e-05	C54:4 TAG	136
Group 1	0.260026	4.04571e-05	0.000162551	C20:3 CE	136
Group 1	-0.431249	1.54868e-06	9.67922e-06	C58:8 TAG	136
Group 1	0.330271	6.41175e-09	1.31149e-07	isoleucine	136
Group 1	-0.349775	4.51191e-07	4.61445e-06	C56:6 TAG	136
Group 1	0.438724	6.70695e-06	3.21077e-05	alpha-glycerophosphocholine	136
Group 1	0.206873	5.1995e-05	0.000205244	methionine sulfoxide	136
Group 1	-0.311921	1.52367e-06	9.67922e-06	C54:6 TAG	136
Group 1	0.145646	0.000994293	0.00272824	glycodeoxycholate/glycochenodeoxycholate	136
Group 1	-0.330257	2.78168e-06	1.60482e-05	C56:7 TAG	136
Group 1	-0.156796	6.94658e-05	0.000260497	C38:4 PC	136
Group 1	0.319378	2.57189e-06	1.52283e-05	thiamine	136
Group 1	0.266988	2.74768e-07	3.19016e-06	carnitine	136
Group 1	-0.193178	0.000103862	0.000365141	C32:0 PC	136
Group 1	-0.284272	4.01166e-06	2.09912e-05	C56:8 TAG	136
Group 1	-0.311779	5.99146e-07	5.617e-06	C54:7 TAG	136
Group 1	0.272926	5.35225e-05	0.00020763	hexoses (HILIC pos)	136
Group 1	-0.281913	1.31617e-06	8.97387e-06	C52:4 TAG	136
Group 1	-0.224329	0.00140085	0.00375227	C54:2 TAG	136
Group 1	0.144577	0.000467104	0.00148026	C22:6 LPC	136
Group 1	0.111508	0.00877187	0.0178628	thyroxine	136
Group 1	-0.449475	8.22573e-06	3.85581e-05	C58:7 TAG	136
Group 1	0.27859	1.35313e-05	6.08907e-05	valine	136
Group 1	-0.237483	0.000542062	0.00169394	C56:3 TAG	136
Group 1	-0.15937	0.00027186	0.000912963	arachidonyl_carnitine	136
Group 1	0.211802	3.98461e-05	0.000162551	arginine	136
Group 1	-0.159407	0.00141898	0.00375614	C40:6 PC	136
Group 1	-0.133804	0.00464379	0.0106618	C36:1 DAG	136
Group 1	-0.311799	0.000915411	0.00257459	alpha-glycerophosphate	136
Group 1	-0.208735	0.00482827	0.0108636	C56:2 TAG	136
Group 1	-0.160752	3.87514e-05	0.000161464	alpha-hydroxybutyrate	136
Group 1	0.117359	0.00202105	0.00505263	dimethylglycine	136
Group 1	-0.202415	6.20844e-05	0.000236763	trimethylamine-N-oxide	136
Group 1	0.433774	0.00162148	0.00409926	phosphocreatine	136
Group 1	0.283818	1.02184e-05	4.69214e-05	tryptophan	136
Group 1	-0.183763	0.000955016	0.00265282	C52:2 TAG	136
Group 1	-0.17356	0.000262511	0.000894923	C38:5 PC	136
Group 1	-0.214283	0.0310165	0.0516947	cytidine	136
Group 1	0.157999	0.000406479	0.00132547	xanthosine	136
Group 1	-0.182133	0.00779903	0.0160989	C52:1 TAG	136
Group 1	0.105103	0.0100146	0.0197658	succinate/methylmalonate	136
Group 1	-0.149343	0.000446998	0.00143678	C36:4 PC-B	136
Group 1	-0.0892365	0.00427315	0.00991195	C22:1 SM	136
Group 1	0.173784	0.00146653	0.00379293	3-phosphoglycerate	136
Group 1	0.225617	0.000668122	0.00200437	glutathione oxidized	136
Group 1	-0.181261	0.00548275	0.0119769	5-adenosylhomocysteine	136
Group 1	-0.14526	0.0471352	0.0726399	C54:1 TAG	136
Group 1	-0.258448	0.000382984	0.00126723	C46:1 TAG	136
Group 1	-0.167628	7.89965e-05	0.000291381	C14:0 LPC	136
Group 1	-0.0824003	0.0440568	0.0687734	C36:1 PC	136
Group 1	-0.23888	0.00333253	0.00806258	C48:1 TAG	136
Group 1	-0.10968	0.0152697	0.0286308	C36:4 PC-A	136
Group 1	0.343761	0.000166827	0.000577477	lactose	136
Group 1	0.29057	0.00366101	0.00876307	thymidine	136
Group 1	-0.196043	0.00152157	0.00389038	C50:2 TAG	136
Group 1	-0.176967	0.0088123	0.0178628	C50:1 TAG	136
Group 1	-0.240452	0.00538277	0.0118738	C34:2 DAG	136
Group 1	-0.111615	0.00537922	0.0118738	glutamate	136
Group 1	0.124162	0.00424666	0.00991195	C18:1 LPC	136
Group 1	-0.156436	0.0056322	0.0121851	C54:3 TAG	136
Group 1	-0.145874	0.00238039	0.00588558	C38:6 PC	136
Group 1	0.12456	0.0212314	0.038838	C18:0 CE	136
Group 1	-0.172967	0.00266331	0.00651354	heptanoylcarnitine	136
Group 1	-0.138394	0.0794399	0.113847	C50:0 TAG	136
Group 1	-0.153105	0.00388113	0.00919215	C52:3 TAG	136
Group 1	0.219615	0.000903856	0.00257427	ribose-5-P/ribulose5-P	136
Group 1	0.152459	0.000719784	0.00213094	erythrose-4-phosphate	136
Group 1	-0.0522591	0.0542849	0.0819739	C34:1 PC	136
Group 1	-0.185704	0.000813435	0.00234645	C46:0 TAG	136
Group 1	0.22271	0.00079687	0.00232852	urate	136
Group 1	-0.168986	9.14993e-05	0.000326783	C18:1 LPE	136
Group 1	0.144348	0.00659114	0.0138599	aconitate	136
Group 1	0.11879	0.0297784	0.0507586	lactate	136
Group 1	-0.108409	0.00621477	0.0133174	C16:0 SM	136
Group 1	0.184708	0.0047113	0.0107075	threonine	136
Group 1	-0.165344	0.0124879	0.0240152	C36:2 DAG	136
Group 1	-0.110953	0.0809097	0.11522	C34:1 DAG	136
Group 1	-0.231503	0.0014666	0.00379293	C48:2 TAG	136
Group 1	0.145391	0.0190881	0.0352034	ornithine	136
Group 1	-0.0719274	0.0234856	0.0419385	C36:3 PC	136
Group 1	0.138561	0.0425663	0.0674557	NADP	136
Group 1	-0.117306	0.00933066	0.0185787	acetylglycine	136
Group 1	0.131225	0.0724773	0.106843	anthranilic acid	136
Group 1	-0.221433	0.000659939	0.00200437	C50:3 TAG	136
Group 1	0.179896	0.00892992	0.0179396	propionylcarnitine	136
Group 1	-0.240284	0.0123216	0.0238996	cystathionine	136
Group 1	-0.189639	0.0344327	0.0565501	GABA	136
Group 1	0.133292	0.0225252	0.040612	glutathione reduced	136
Group 1	-0.139048	0.0766995	0.112061	C48:0 TAG	136
Group 1	-0.234415	0.0443207	0.0687734	palmitoylcarnitine	136
Group 1	-0.15832	0.118535	0.161638	stearoylcarnitine	136
Group 1	-0.0619095	0.0781144	0.112964	C32:1 PC	136
Group 1	-0.131882	0.0373928	0.0605279	adenine	136
Group 1	-0.0602197	0.2547	0.303214	C38:2 PC	136
Group 1	-0.152167	0.00652831	0.0138573	C16:0 LPE	136
Group 1	-0.0640207	0.083033	0.1175	C18:1 SM	136
Group 1	0.0717153	0.181256	0.227835	aspartate	136
Group 1	-0.0846387	0.0249773	0.0439332	3-methyladipate/pimelate	136
Group 1	0.0976903	0.182282	0.227852	serine	136
Group 1	-0.27617	0.0107458	0.0210244	hypoxanthine	136
Group 1	0.149666	0.00679979	0.0141662	citrate	136
Group 1	-0.151441	0.0301842	0.0510635	cotinine	136
Group 1	-0.0973994	0.100149	0.13996	C18:0 LPE	136
Group 1	-0.200261	0.00109757	0.00297534	C46:2 TAG	136
Group 1	0.0910982	0.0508074	0.0777664	citrulline	136
Group 1	0.121531	0.155311	0.198551	2-deoxyadenosine	136
Group 1	-0.140777	0.0225622	0.040612	2-hydroxyglutarate	136
Group 1	0.0899357	0.144093	0.188494	creatine	136
Group 1	0.136198	0.0523083	0.0795228	niacinamide	136
Group 1	-0.0903541	0.0176821	0.0328799	C34:4 PC	136
Group 1	0.0940259	0.0350373	0.057126	butyrobetaine	136
Group 1	0.0660457	0.0867251	0.121957	C20:4 LPC	136
Group 1	0.373633	0.0249931	0.0439332	taurodeoxycholate/taurochenodeoxycholate	136
Group 1	0.145251	0.0412484	0.0662921	homocysteine	136
Group 1	0.100292	0.029408	0.0505099	glucuronate	136
Group 1	-0.0835094	0.10719	0.148875	C20:3 LPC	136
Group 1	0.127667	0.196847	0.244699	adenosine	136
Group 1	-0.041565	0.16495	0.209682	C36:2 PC	136
Group 1	-0.101961	0.0726535	0.106843	C18:2 SM	136
Group 1	-0.0972525	0.12262	0.166202	4-pyridoxate	136
Group 1	0.208765	0.0336011	0.0555901	valerylcarnitine/isovalerylcarnitine/2-methylbutyroylcarnitine	136
Group 1	-0.267115	0.0783219	0.112964	acetylcholine	136
Group 1	0.124827	0.0256628	0.0447606	isocitrate	136
Group 1	0.120713	0.0425721	0.0674557	DHAP/glyceraldehyde 3P	136
Group 1	-0.0673266	0.180995	0.227835	choline	136
Group 1	-0.101003	0.0258665	0.0447689	5-HIAA	136
Group 1	0.0787676	0.216971	0.261061	alanine	136
Group 1	-0.114445	0.0551179	0.0826768	C18:0 SM	136
Group 1	0.126353	0.0676784	0.100845	malonylcarnitine	136
Group 1	0.131127	0.0310168	0.0516947	taurocholate	136
Group 1	0.126045	0.0435017	0.0684467	acetylcarnitine	136
Group 1	-0.048214	0.292771	0.343091	C18:2 LPC	136
Group 1	-0.0633048	0.202208	0.249982	cAMP	136
Group 1	-0.0499932	0.251211	0.300651	C20:4 LPE	136
Group 1	-0.0793982	0.378753	0.437023	uridine	136
Group 1	-0.226732	0.0131343	0.0250443	C48:3 TAG	136
Group 1	-0.00387798	0.949133	0.957645	2-aminoadipate	136
Group 1	-0.0530755	0.1153	0.158556	C22:0 SM	136
Group 1	0.0412332	0.214727	0.260828	betaine	136
Group 1	0.0857399	0.11557	0.158556	UDP-galactose/UDP-glucose	136
Group 1	-0.0917764	0.125477	0.169056	putrescine	136
Group 1	-0.146061	0.128266	0.170769	cis/trans-hydroxyproline	136
Group 1	-0.147454	0.136871	0.180094	myristoylcarnitine	136
Group 1	-0.108061	0.133663	0.176907	C22:6 LPE	136
Group 1	0.112131	0.206015	0.253297	glutamine	136
Group 1	-0.0711635	0.0149503	0.0282673	adipate	136
Group 1	0.0897973	0.283928	0.33447	sucrose	136
Group 1	0.0349552	0.470148	0.5211	alpha-ketoglutarate	136
Group 1	0.051912	0.404753	0.46381	PEP	136
Group 1	-0.024451	0.622922	0.667416	C24:1 SM	136
Group 1	0.0389437	0.211074	0.258106	C16:1 SM	136
Group 1	0.0313113	0.474172	0.522984	C14:0 CE	136
Group 1	0.0671236	0.450626	0.509502	6-phosphogluconate	136
Group 1	-0.0283874	0.424099	0.481931	fumarate/maleate/alpha-ketoisovalerate	136
Group 1	0.0264242	0.610716	0.657469	C16:0 LPC	136
Group 1	-0.0079201	0.889328	0.90954	inosine	136
Group 1	0.0198782	0.697116	0.72954	inositol	136
Group 1	0.0637639	0.346994	0.402442	guanosine	136
Group 1	0.0617728	0.151675	0.19501	NAD	136
Group 1	-0.0627863	0.147713	0.191008	C34:3 PC	136
Group 1	-0.0357537	0.632238	0.671489	kynurenine	136
Group 1	0.0652734	0.527186	0.575809	N-carbamoyl-beta-alanine	136
Group 1	0.198462	0.145209	0.188855	2-deoxycytidine	136
Group 1	-0.0222522	0.460086	0.515022	C34:2 PC	136
Group 1	-0.0679341	0.406091	0.46381	lauroylcarnitine	136
Group 1	-0.0757204	0.459528	0.515022	oleylcarnitine	136
Group 1	0.0178768	0.756746	0.784644	thymine	136
Group 1	-0.0761993	0.215618	0.260828	glycine	136
Group 1	-0.0317914	0.598377	0.647283	C18:0 LPC	136
Group 1	0.0105443	0.860905	0.884491	C24:0 SM	136
Group 1	0.0478776	0.466942	0.520109	beta-alanine	136
Group 1	-0.0352551	0.318289	0.371063	malondialdehyde	136
Group 1	-0.0416136	0.489622	0.53739	C32:2 PC	136
Group 1	0.0314132	0.739901	0.77073	serotonin	136
Group 1	-0.109477	0.277241	0.328312	pipecolic acid	136
Group 1	-0.0142178	0.632692	0.671489	C14:0 SM	136
Group 1	0.00599716	0.928796	0.941347	pantothenate	136
Group 1	-0.0141952	0.853927	0.881347	taurine	136
Group 1	-0.00252814	0.979873	0.979873	asparagine	136
Group 1	-0.0581556	0.127195	0.17035	C16:1 LPC	136
Group 1	-0.00142221	0.972439	0.97678	malate	136
Group 1	0.0060629	0.910454	0.926933	hexanoylcarnitine	136
Group 1	-0.0414278	0.578729	0.629053	butyrylcarnitine/isobutyrylcarnitine	136
Group 1	-0.0190178	0.674416	0.712411	sarcosine	136
Group 1	-0.018094	0.68384	0.718991	proline	136
Group 2	-1.02543	7.61788e-07	1.2243e-05	AMP	31
Group 2	0.636796	1.88394e-09	1.05971e-07	xanthine	31
Group 2	0.780761	8.04336e-10	9.04878e-08	C20:4 CE	31
Group 2	-0.851753	9.32689e-05	0.000476943	CMP	31
Group 2	0.721002	3.24222e-05	0.000208429	hexoses (HILIC neg)	31
Group 2	-0.978931	8.06235e-06	6.47867e-05	UMP	31
Group 2	0.684186	1.26867e-09	9.51501e-08	C18:2 CE	31
Group 2	0.478813	0.0005047	0.0018616	carnosine	31
Group 2	-0.6361	1.28993e-06	1.77778e-05	dCMP	31
Group 2	0.539608	2.39397e-06	2.56496e-05	leucine	31
Group 2	0.76476	5.42856e-09	2.44285e-07	C20:5 CE	31
Group 2	0.554941	6.389e-08	1.79691e-06	C16:1 CE	31
Group 2	0.573122	1.23121e-05	8.93617e-05	histidine	31
Group 2	0.548111	9.2092e-07	1.38138e-05	C18:3 CE	31
Group 2	0.329976	0.000520467	0.00188879	sorbitol	31
Group 2	0.498761	5.77651e-08	1.79691e-06	C16:0 CE	31
Group 2	0.656173	1.42189e-05	9.99768e-05	kynurenic acid	31
Group 2	0.472837	4.38423e-06	3.94581e-05	uracil	31
Group 2	0.552969	6.17402e-10	9.04878e-08	C18:1 CE	31
Group 2	0.639601	1.65504e-06	1.95992e-05	methionine	31
Group 2	0.488472	1.99983e-06	2.24981e-05	NMMA	31
Group 2	0.488326	1.25144e-07	3.1286e-06	hippurate	31
Group 2	0.684626	2.91447e-07	6.33498e-06	tyrosine	31
Group 2	0.80965	1.88153e-05	0.000128286	lysine	31
Group 2	0.699885	4.18186e-07	7.23783e-06	phenylalanine	31
Group 2	0.262504	0.000356573	0.00145871	SDMA/ADMA	31
Group 2	0.391599	2.67038e-05	0.000176716	creatinine	31
Group 2	-0.691116	8.66076e-06	6.71955e-05	C56:5 TAG	31
Group 2	-0.463822	2.65108e-06	2.59345e-05	C52:5 TAG	31
Group 2	-0.676964	0.00101147	0.00325768	GMP	31
Group 2	2.22821	2.78266e-08	1.0435e-06	1-methylnicotinamide	31
Group 2	-0.388643	0.00336005	0.00900013	C56:4 TAG	31
Group 2	0.409286	0.00018868	0.000832413	F1P/F6P/G1P/G6P	31
Group 2	0.213993	0.0160729	0.0337983	anserine	31
Group 2	0.281885	0.000350821	0.00145871	allantoin	31
Group 2	0.519873	1.34321e-06	1.77778e-05	pyroglutamic acid	31
Group 2	0.634917	3.0971e-07	6.33498e-06	C22:6 CE	31
Group 2	-0.294339	0.000110926	0.000554631	oxalate	31
Group 2	-0.602828	0.000160404	0.000736549	C58:6 TAG	31
Group 2	-0.542519	0.000585007	0.00208931	C54:5 TAG	31
Group 2	-0.335544	0.00174418	0.00509663	C54:4 TAG	31
Group 2	0.588042	3.9931e-07	7.23783e-06	C20:3 CE	31
Group 2	-0.60997	0.000137528	0.000644665	C58:8 TAG	31
Group 2	0.546727	2.59146e-06	2.59345e-05	isoleucine	31
Group 2	-0.551549	3.47505e-05	0.000217191	C56:6 TAG	31
Group 2	0.634972	0.00426366	0.0106591	alpha-glycerophosphocholine	31
Group 2	0.365705	0.00102798	0.00325768	methionine sulfoxide	31
Group 2	-0.400113	0.00173662	0.00509663	C54:6 TAG	31
Group 2	0.369112	8.24546e-05	0.000437784	glycodeoxycholate/glycochenodeoxycholate	31
Group 2	-0.513565	6.7227e-05	0.000378152	C56:7 TAG	31
Group 2	-0.346751	4.75401e-06	4.11405e-05	C38:4 PC	31
Group 2	0.629576	0.000175994	0.000791973	thiamine	31
Group 2	0.47273	5.5349e-05	0.000327724	carnitine	31
Group 2	-0.351859	0.00101612	0.00325768	C32:0 PC	31
Group 2	-0.486095	0.000901926	0.00298431	C56:8 TAG	31
Group 2	-0.476005	8.05399e-05	0.000437784	C54:7 TAG	31
Group 2	0.523786	0.00195509	0.00556828	hexoses (HILIC pos)	31
Group 2	-0.34246	0.000400489	0.00152737	C52:4 TAG	31
Group 2	-0.187491	0.126401	0.192164	C54:2 TAG	31
Group 2	0.150506	0.192308	0.262238	C22:6 LPC	31
Group 2	0.34089	0.000341627	0.0014503	thyroxine	31
Group 2	-0.590682	0.00208051	0.00585143	C58:7 TAG	31
Group 2	0.616852	9.20585e-06	6.90439e-05	valine	31
Group 2	-0.260892	0.0514728	0.0919156	C56:3 TAG	31
Group 2	-0.279762	8.36654e-05	0.000437784	arachidonyl_carnitine	31
Group 2	0.217915	0.0415564	0.078573	arginine	31
Group 2	-0.383659	1.63173e-06	1.95992e-05	C40:6 PC	31
Group 2	-0.167136	0.0660456	0.112578	C36:1 DAG	31
Group 2	-0.490141	0.0193799	0.0400044	alpha-glycerophosphate	31
Group 2	-0.218856	0.108361	0.170131	C56:2 TAG	31
Group 2	-0.257304	0.00351402	0.00919367	alpha-hydroxybutyrate	31
Group 2	0.179361	0.00606563	0.0148344	dimethylglycine	31
Group 2	-0.399077	6.50509e-05	0.000375293	trimethylamine-N-oxide	31
Group 2	1.11507	0.000130968	0.000640607	phosphocreatine	31
Group 2	0.506293	4.23724e-06	3.94581e-05	tryptophan	31
Group 2	-0.144467	0.186083	0.256862	C52:2 TAG	31
Group 2	-0.367383	0.00027118	0.00117338	C38:5 PC	31
Group 2	-0.791854	0.000840055	0.00286382	cytidine	31
Group 2	0.16121	0.078283	0.130472	xanthosine	31
Group 2	-0.314228	0.0118316	0.0274445	C52:1 TAG	31
Group 2	0.0900632	0.135599	0.203176	succinate/methylmalonate	31
Group 2	-0.340969	0.000394377	0.00152737	C36:4 PC-B	31
Group 2	-0.168963	0.0124186	0.0279419	C22:1 SM	31
Group 2	0.377155	0.00109045	0.00340766	3-phosphoglycerate	31
Group 2	0.337521	0.00171098	0.00509663	glutathione oxidized	31
Group 2	-0.434726	0.00134468	0.00414457	5-adenosylhomocysteine	31
Group 2	-0.272393	0.0451189	0.0832111	C54:1 TAG	31
Group 2	-0.478965	0.000135353	0.000644665	C46:1 TAG	31
Group 2	-0.29364	0.00341719	0.0090455	C14:0 LPC	31
Group 2	-0.0817257	0.387814	0.459253	C36:1 PC	31
Group 2	-0.389719	0.0045418	0.0112297	C48:1 TAG	31
Group 2	-0.233838	0.00192097	0.00554127	C36:4 PC-A	31
Group 2	0.420574	0.00065042	0.00228663	lactose	31
Group 2	0.371872	0.100057	0.159046	thymidine	31
Group 2	-0.173116	0.125339	0.191846	C50:2 TAG	31
Group 2	-0.2782	0.0236862	0.0471627	C50:1 TAG	31
Group 2	-0.449308	0.00218068	0.00605745	C34:2 DAG	31
Group 2	-0.210974	0.00405709	0.0103732	glutamate	31
Group 2	0.143037	0.0278924	0.054572	C18:1 LPC	31
Group 2	-0.0924215	0.377759	0.454523	C54:3 TAG	31
Group 2	-0.309832	0.00250166	0.00686431	C38:6 PC	31
Group 2	0.331498	0.000493628	0.00185111	C18:0 CE	31
Group 2	-0.356065	0.0182143	0.0379464	heptanoylcarnitine	31
Group 2	-0.363972	0.0143611	0.0314175	C50:0 TAG	31
Group 2	-0.155354	0.136354	0.203176	C52:3 TAG	31
Group 2	0.315785	0.0153639	0.0326316	ribose-5-P/ribulose5-P	31
Group 2	0.136606	0.0948704	0.15247	erythrose-4-phosphate	31
Group 2	-0.0572928	0.309968	0.394027	C34:1 PC	31
Group 2	-0.417569	6.98592e-06	5.8216e-05	C46:0 TAG	31
Group 2	0.276314	0.0122905	0.027933	urate	31
Group 2	-0.362548	5.41989e-05	0.000327724	C18:1 LPE	31
Group 2	0.167567	0.14274	0.20942	aconitate	31
Group 2	0.176931	0.0474219	0.0867474	lactate	31
Group 2	-0.00857971	0.922965	0.939057	C16:0 SM	31
Group 2	0.41897	0.00085768	0.00288027	threonine	31
Group 2	-0.133997	0.198978	0.269699	C36:2 DAG	31
Group 2	-0.219649	0.0221678	0.0449347	C34:1 DAG	31
Group 2	-0.241942	0.044613	0.0829581	C48:2 TAG	31
Group 2	0.0175643	0.864419	0.893059	ornithine	31
Group 2	-0.221161	0.00412434	0.0104267	C36:3 PC	31
Group 2	0.454668	0.00291108	0.00789148	NADP	31
Group 2	-0.309198	0.000752868	0.00260608	acetylglycine	31
Group 2	0.242718	0.0804087	0.132107	anthranilic acid	31
Group 2	-0.265675	0.0256501	0.0506252	C50:3 TAG	31
Group 2	0.275496	0.0804387	0.132107	propionylcarnitine	31
Group 2	-0.259623	0.184766	0.25662	cystathionine	31
Group 2	-0.15395	0.299192	0.383541	GABA	31
Group 2	0.221086	0.00727908	0.0172399	glutathione reduced	31
Group 2	-0.374276	0.0137739	0.0306845	C48:0 TAG	31
Group 2	-0.211354	0.383217	0.458637	palmitoylcarnitine	31
Group 2	0.0365395	0.865275	0.893059	stearoylcarnitine	31
Group 2	-0.1043	0.120722	0.186045	C32:1 PC	31
Group 2	-0.312133	0.0287312	0.0557286	adenine	31
Group 2	0.0526878	0.714842	0.765902	C38:2 PC	31
Group 2	-0.442591	0.000400512	0.00152737	C16:0 LPE	31
Group 2	-0.0284412	0.731016	0.77952	C18:1 SM	31
Group 2	-0.109346	0.361534	0.442093	aspartate	31
Group 2	-0.249329	0.00675455	0.0161678	3-methyladipate/pimelate	31
Group 2	0.137124	0.418505	0.490436	serine	31
Group 2	-0.564773	0.0153731	0.0326316	hypoxanthine	31
Group 2	0.129792	0.358311	0.440546	citrate	31
Group 2	-0.264537	0.070055	0.11763	cotinine	31
Group 2	-0.31205	0.02014	0.0411954	C18:0 LPE	31
Group 2	-0.397662	0.000366214	0.0014714	C46:2 TAG	31
Group 2	0.0866387	0.217522	0.293068	citrulline	31
Group 2	0.339242	0.117376	0.182136	2-deoxyadenosine	31
Group 2	-0.132959	0.437381	0.507272	2-hydroxyglutarate	31
Group 2	0.248823	0.0539724	0.0948734	creatine	31
Group 2	0.206414	0.138533	0.205065	niacinamide	31
Group 2	-0.228151	0.00144399	0.00439052	C34:4 PC	31
Group 2	0.06417	0.511173	0.57796	butyrobetaine	31
Group 2	0.0323699	0.657541	0.711283	C20:4 LPC	31
Group 2	0.497794	0.0603425	0.103642	taurodeoxycholate/taurochenodeoxycholate	31
Group 2	0.298897	0.0568817	0.098449	homocysteine	31
Group 2	0.279639	0.00403092	0.0103732	glucuronate	31
Group 2	-0.136094	0.128827	0.194537	C20:3 LPC	31
Group 2	0.323298	0.0487735	0.0877922	adenosine	31
Group 2	-0.0558683	0.335764	0.424421	C36:2 PC	31
Group 2	-0.253028	0.0518977	0.0919448	C18:2 SM	31
Group 2	-0.156327	0.268073	0.352728	4-pyridoxate	31
Group 2	0.335522	0.0916393	0.149412	valerylcarnitine/isovalerylcarnitine/2-methylbutyroylcarnitine	31
Group 2	0.0142168	0.963357	0.971997	acetylcholine	31
Group 2	0.156466	0.286855	0.370998	isocitrate	31
Group 2	0.233616	0.0480181	0.0871297	DHAP/glyceraldehyde 3P	31
Group 2	-0.223241	0.0564582	0.098449	choline	31
Group 2	-0.116553	0.188001	0.257928	5-HIAA	31
Group 2	0.0299077	0.804265	0.841673	alanine	31
Group 2	-0.22931	0.143336	0.20942	C18:0 SM	31
Group 2	0.268278	0.146249	0.212298	malonylcarnitine	31
Group 2	0.0423182	0.774274	0.821753	taurocholate	31
Group 2	0.158549	0.25558	0.338268	acetylcarnitine	31
Group 2	-0.0624909	0.456761	0.527032	C18:2 LPC	31
Group 2	-0.279587	0.0311443	0.0598928	cAMP	31
Group 2	-0.275451	0.0143822	0.0314175	C20:4 LPE	31
Group 2	-0.537377	0.0147542	0.0319201	uridine	31
Group 2	-0.296513	0.0699073	0.11763	C48:3 TAG	31
Group 2	0.0358912	0.682352	0.73459	2-aminoadipate	31
Group 2	-0.0561203	0.39543	0.46582	C22:0 SM	31
Group 2	0.0362703	0.573692	0.632749	betaine	31
Group 2	0.0747284	0.503863	0.575478	UDP-galactose/UDP-glucose	31
Group 2	-0.283846	0.0231297	0.0464659	putrescine	31
Group 2	-0.613614	0.00634346	0.0153471	cis/trans-hydroxyproline	31
Group 2	-0.127956	0.495501	0.568814	myristoylcarnitine	31
Group 2	-0.420249	0.0116266	0.0272499	C22:6 LPE	31
Group 2	0.375726	0.100376	0.159046	glutamine	31
Group 2	-0.0692108	0.343814	0.427393	adipate	31
Group 2	0.0801834	0.551627	0.611409	sucrose	31
Group 2	0.0898794	0.341276	0.426595	alpha-ketoglutarate	31
Group 2	0.103014	0.376188	0.454523	PEP	31
Group 2	0.0607187	0.622813	0.680257	C24:1 SM	31
Group 2	0.119135	0.175394	0.2482	C16:1 SM	31
Group 2	0.115377	0.108884	0.170131	C14:0 CE	31
Group 2	0.161856	0.364641	0.443482	6-phosphogluconate	31
Group 2	-0.145878	0.0335629	0.0639971	fumarate/maleate/alpha-ketoisovalerate	31
Group 2	-0.015228	0.870262	0.894105	C16:0 LPC	31
Group 2	-0.123013	0.300014	0.383541	inosine	31
Group 2	-0.150949	0.162156	0.233662	inositol	31
Group 2	-0.10767	0.385834	0.459253	guanosine	31
Group 2	0.0574655	0.510024	0.57796	NAD	31
Group 2	-0.0981402	0.271253	0.354837	C34:3 PC	31
Group 2	0.00362061	0.981825	0.981825	kynurenine	31
Group 2	0.269574	0.183821	0.25662	N-carbamoyl-beta-alanine	31
Group 2	0.193504	0.538892	0.605302	2-deoxycytidine	31
Group 2	-0.00968784	0.878261	0.898221	C34:2 PC	31
Group 2	0.0137777	0.926536	0.939057	lauroylcarnitine	31
Group 2	0.124427	0.606447	0.665613	oleylcarnitine	31
Group 2	0.180258	0.168638	0.240149	thymine	31
Group 2	-0.150234	0.181585	0.255353	glycine	31
Group 2	-0.11052	0.286905	0.370998	C18:0 LPC	31
Group 2	0.150911	0.222297	0.297719	C24:0 SM	31
Group 2	-0.0289089	0.798351	0.839388	beta-alanine	31
Group 2	-0.0786456	0.346529	0.428402	malondialdehyde	31
Group 2	-0.0327932	0.793972	0.838703	C32:2 PC	31
Group 2	-0.110522	0.543897	0.605826	serotonin	31
Group 2	-0.0880077	0.646547	0.702769	pipecolic acid	31
Group 2	0.060139	0.237027	0.315569	C14:0 SM	31
Group 2	0.0917967	0.540737	0.605302	pantothenate	31
Group 2	-0.169027	0.163044	0.233662	taurine	31
Group 2	-0.364406	0.0444183	0.0829581	asparagine	31
Group 2	-0.167278	0.012111	0.0278059	C16:1 LPC	31
Group 2	-0.0765133	0.33813	0.425024	malate	31
Group 2	-0.00292513	0.980543	0.981825	hexanoylcarnitine	31
Group 2	-0.121619	0.430526	0.501908	butyrylcarnitine/isobutyrylcarnitine	31
Group 2	-0.017225	0.862032	0.893059	sarcosine	31
Group 2	-0.140753	0.0944656	0.15247	proline	31
Group 3	-0.131989	0.152212	0.393725	AMP	72
Group 3	0.18642	0.0319708	0.208834	xanthine	72
Group 3	0.200233	0.0145872	0.192814	C20:4 CE	72
Group 3	-0.153368	0.0895869	0.325114	CMP	72
Group 3	0.173836	0.0352697	0.208834	hexoses (HILIC neg)	72
Group 3	-0.153242	0.122519	0.37849	UMP	72
Group 3	0.18473	0.0324472	0.208834	C18:2 CE	72
Group 3	0.127639	0.106601	0.36753	carnosine	72
Group 3	-0.113896	0.165957	0.405873	dCMP	72
Group 3	0.174575	0.0155512	0.192814	leucine	72
Group 3	0.167627	0.0300651	0.208834	C20:5 CE	72
Group 3	0.1049	0.156488	0.393725	C16:1 CE	72
Group 3	0.151704	0.107809	0.36753	histidine	72
Group 3	0.150251	0.0218658	0.208834	C18:3 CE	72
Group 3	0.151918	0.0216553	0.208834	sorbitol	72
Group 3	0.0425819	0.483781	0.672399	C16:0 CE	72
Group 3	0.155199	0.198856	0.451945	kynurenic acid	72
Group 3	0.150307	0.0682152	0.281644	uracil	72
Group 3	0.0717096	0.345951	0.572346	C18:1 CE	72
Group 3	0.184258	0.0287651	0.208834	methionine	72
Group 3	0.114498	0.128743	0.37849	NMMA	72
Group 3	0.180404	0.010423	0.192814	hippurate	72
Group 3	0.225537	0.0352517	0.208834	tyrosine	72
Group 3	0.202895	0.0555941	0.250174	lysine	72
Group 3	0.173722	0.0756742	0.293564	phenylalanine	72
Group 3	0.110087	0.0688464	0.281644	SDMA/ADMA	72
Group 3	0.0949569	0.111451	0.368771	creatinine	72
Group 3	-0.252166	0.0255926	0.208834	C56:5 TAG	72
Group 3	-0.229696	0.00752549	0.189846	C52:5 TAG	72
Group 3	-0.055313	0.543222	0.72753	GMP	72
Group 3	0.558985	0.0878119	0.323896	1-methylnicotinamide	72
Group 3	-0.191828	0.056785	0.250522	C56:4 TAG	72
Group 3	0.183466	0.00759385	0.189846	F1P/F6P/G1P/G6P	72
Group 3	0.0901911	0.0494234	0.231672	anserine	72
Group 3	0.132395	0.0452559	0.228788	allantoin	72
Group 3	0.163053	0.0480122	0.229846	pyroglutamic acid	72
Group 3	0.0883311	0.28642	0.534246	C22:6 CE	72
Group 3	-0.0430646	0.403718	0.63081	oxalate	72
Group 3	-0.154561	0.187664	0.430862	C58:6 TAG	72
Group 3	-0.222448	0.0348042	0.208834	C54:5 TAG	72
Group 3	-0.208784	0.0152744	0.192814	C54:4 TAG	72
Group 3	0.0996209	0.248525	0.49927	C20:3 CE	72
Group 3	-0.180877	0.13704	0.37849	C58:8 TAG	72
Group 3	0.169602	0.0219519	0.208834	isoleucine	72
Group 3	-0.15938	0.0916698	0.327392	C56:6 TAG	72
Group 3	0.298892	0.0146316	0.192814	alpha-glycerophosphocholine	72
Group 3	-0.00242007	0.971067	0.989525	methionine sulfoxide	72
Group 3	-0.107778	0.207339	0.461893	C54:6 TAG	72
Group 3	0.0384487	0.474695	0.672399	glycodeoxycholate/glycochenodeoxycholate	72
Group 3	-0.178289	0.0665359	0.281644	C56:7 TAG	72
Group 3	-0.0309845	0.584982	0.760814	C38:4 PC	72
Group 3	0.158665	0.0437794	0.228788	thiamine	72
Group 3	0.0959751	0.130733	0.37849	carnitine	72
Group 3	-0.0970504	0.124854	0.37849	C32:0 PC	72
Group 3	-0.173559	0.0277239	0.208834	C56:8 TAG	72
Group 3	-0.196488	0.0236658	0.208834	C54:7 TAG	72
Group 3	0.149989	0.0618476	0.26761	hexoses (HILIC pos)	72
Group 3	-0.276031	0.000671836	0.123238	C52:4 TAG	72
Group 3	-0.258288	0.00612933	0.189846	C54:2 TAG	72
Group 3	0.0851204	0.082494	0.314596	C22:6 LPC	72
Group 3	0.0268046	0.634676	0.806791	thyroxine	72
Group 3	-0.130229	0.33322	0.571481	C58:7 TAG	72
Group 3	0.184077	0.0436992	0.228788	valine	72
Group 3	-0.184069	0.0472891	0.229846	C56:3 TAG	72
Group 3	-0.0571626	0.311462	0.560632	arachidonyl_carnitine	72
Group 3	0.165439	0.00508794	0.189846	arginine	72
Group 3	-0.052364	0.443356	0.660073	C40:6 PC	72
Group 3	-0.128572	0.0443436	0.228788	C36:1 DAG	72
Group 3	-0.137804	0.233039	0.47667	alpha-glycerophosphate	72
Group 3	-0.208246	0.0389216	0.224548	C56:2 TAG	72
Group 3	-0.0655941	0.236415	0.47922	alpha-hydroxybutyrate	72
Group 3	0.0982542	0.0449944	0.228788	dimethylglycine	72
Group 3	-0.0435694	0.419917	0.647133	trimethylamine-N-oxide	72
Group 3	-0.0646169	0.701343	0.843862	phosphocreatine	72
Group 3	0.185434	0.0554716	0.250174	tryptophan	72
Group 3	-0.240263	0.00164317	0.123238	C52:2 TAG	72
Group 3	0.000833097	0.989525	0.989525	C38:5 PC	72
Group 3	-0.137045	0.22098	0.46906	cytidine	72
Group 3	0.0921235	0.152895	0.393725	xanthosine	72
Group 3	-0.234182	0.0162821	0.192814	C52:1 TAG	72
Group 3	0.0745082	0.230318	0.475427	succinate/methylmalonate	72
Group 3	0.0159081	0.773467	0.877635	C36:4 PC-B	72
Group 3	-0.0142194	0.731427	0.857621	C22:1 SM	72
Group 3	0.0133906	0.856668	0.940246	3-phosphoglycerate	72
Group 3	0.079677	0.343411	0.572346	glutathione oxidized	72
Group 3	-0.0673134	0.445066	0.660073	5-adenosylhomocysteine	72
Group 3	-0.202254	0.0457575	0.228788	C54:1 TAG	72
Group 3	-0.252936	0.0238436	0.208834	C46:1 TAG	72
Group 3	-0.0789744	0.156862	0.393725	C14:0 LPC	72
Group 3	-0.0794386	0.133674	0.37849	C36:1 PC	72
Group 3	-0.297146	0.0154846	0.192814	C48:1 TAG	72
Group 3	0.0517569	0.371935	0.593514	C36:4 PC-A	72
Group 3	0.173391	0.216513	0.4685	lactose	72
Group 3	0.193995	0.136713	0.37849	thymidine	72
Group 3	-0.29889	0.00142426	0.123238	C50:2 TAG	72
Group 3	-0.242739	0.00945566	0.192814	C50:1 TAG	72
Group 3	-0.21137	0.0725476	0.286372	C34:2 DAG	72
Group 3	0.061971	0.288483	0.534246	glutamate	72
Group 3	0.0132437	0.808149	0.895524	C18:1 LPC	72
Group 3	-0.165234	0.0342203	0.208834	C54:3 TAG	72
Group 3	0.0427398	0.469501	0.672399	C38:6 PC	72
Group 3	-0.0511067	0.416786	0.646737	C18:0 CE	72
Group 3	-0.0693371	0.343028	0.572346	heptanoylcarnitine	72
Group 3	-0.169819	0.109934	0.368771	C50:0 TAG	72
Group 3	-0.213378	0.00605712	0.189846	C52:3 TAG	72
Group 3	-0.00770926	0.932172	0.985255	ribose-5-P/ribulose5-P	72
Group 3	0.0682503	0.257157	0.512038	erythrose-4-phosphate	72
Group 3	-0.018194	0.619548	0.796561	C34:1 PC	72
Group 3	-0.134006	0.097687	0.343431	C46:0 TAG	72
Group 3	0.0884447	0.315201	0.562859	urate	72
Group 3	-0.137532	0.0294841	0.208834	C18:1 LPE	72
Group 3	0.0698059	0.283809	0.534246	aconitate	72
Group 3	0.0693396	0.330451	0.571481	lactate	72
Group 3	-0.0918282	0.0719236	0.286372	C16:0 SM	72
Group 3	0.103257	0.28968	0.534246	threonine	72
Group 3	-0.124897	0.179734	0.421251	C36:2 DAG	72
Group 3	-0.144628	0.120849	0.37849	C34:1 DAG	72
Group 3	-0.293304	0.00899014	0.192814	C48:2 TAG	72
Group 3	0.0876487	0.226957	0.472827	ornithine	72
Group 3	0.0132695	0.746197	0.857621	C36:3 PC	72
Group 3	0.0672417	0.43065	0.65031	NADP	72
Group 3	-0.0391869	0.471846	0.672399	acetylglycine	72
Group 3	0.110436	0.265215	0.518899	anthranilic acid	72
Group 3	-0.254597	0.00685913	0.189846	C50:3 TAG	72
Group 3	0.0883337	0.356539	0.581313	propionylcarnitine	72
Group 3	-0.296831	0.0315701	0.208834	cystathionine	72
Group 3	-0.130963	0.276931	0.53256	GABA	72
Group 3	0.0580212	0.430245	0.65031	glutathione reduced	72
Group 3	-0.16644	0.120006	0.37849	C48:0 TAG	72
Group 3	-0.150475	0.353976	0.581313	palmitoylcarnitine	72
Group 3	-0.19749	0.15749	0.393725	stearoylcarnitine	72
Group 3	-0.0325833	0.530214	0.716274	C32:1 PC	72
Group 3	-0.125153	0.161533	0.399395	adenine	72
Group 3	-0.0760041	0.217213	0.4685	C38:2 PC	72
Group 3	-0.0591223	0.4509	0.660073	C16:0 LPE	72
Group 3	-0.0316216	0.516093	0.703763	C18:1 SM	72
Group 3	0.0972432	0.183442	0.42551	aspartate	72
Group 3	0.0148637	0.77622	0.877635	3-methyladipate/pimelate	72
Group 3	0.0438417	0.664526	0.817919	serine	72
Group 3	-0.00393006	0.97883	0.989525	hypoxanthine	72
Group 3	0.0905596	0.174359	0.417665	citrate	72
Group 3	0.0462751	0.642944	0.80817	cotinine	72
Group 3	-0.0566856	0.484127	0.672399	C18:0 LPE	72
Group 3	-0.203142	0.0316386	0.208834	C46:2 TAG	72
Group 3	0.0702115	0.28365	0.534246	citrulline	72
Group 3	-0.0899426	0.394233	0.620297	2-deoxyadenosine	72
Group 3	-0.0958089	0.210408	0.464135	2-hydroxyglutarate	72
Group 3	-0.046266	0.551697	0.734508	creatine	72
Group 3	0.135756	0.137939	0.37849	niacinamide	72
Group 3	-0.0237636	0.665241	0.817919	C34:4 PC	72
Group 3	0.0232787	0.65071	0.808893	butyrobetaine	72
Group 3	0.0122684	0.801351	0.892594	C20:4 LPC	72
Group 3	0.342348	0.1544	0.393725	taurodeoxycholate/taurochenodeoxycholate	72
Group 3	0.0711222	0.47833	0.672399	homocysteine	72
Group 3	0.114372	0.0222216	0.208834	glucuronate	72
Group 3	-0.115386	0.0850004	0.318752	C20:3 LPC	72
Group 3	-0.00320534	0.983214	0.989525	adenosine	72
Group 3	-0.00132147	0.97537	0.989525	C36:2 PC	72
Group 3	0.00221147	0.977654	0.989525	C18:2 SM	72
Group 3	0.0230054	0.780641	0.878221	4-pyridoxate	72
Group 3	0.0156493	0.89807	0.966821	valerylcarnitine/isovalerylcarnitine/2-methylbutyroylcarnitine	72
Group 3	-0.195924	0.335269	0.571481	acetylcholine	72
Group 3	0.0661953	0.308266	0.559353	isocitrate	72
Group 3	-0.0107082	0.875885	0.956671	DHAP/glyceraldehyde 3P	72
Group 3	0.0814094	0.218633	0.4685	choline	72
Group 3	0.00842339	0.897647	0.966821	5-HIAA	72
Group 3	0.00313539	0.972064	0.989525	alanine	72
Group 3	-0.0799014	0.293753	0.537352	C18:0 SM	72
Group 3	0.0744482	0.338625	0.572346	malonylcarnitine	72
Group 3	0.116048	0.15294	0.393725	taurocholate	72
Group 3	0.032303	0.673949	0.824122	acetylcarnitine	72
Group 3	0.0016832	0.979864	0.989525	C18:2 LPC	72
Group 3	0.00652399	0.91834	0.979273	cAMP	72
Group 3	-0.0575546	0.273784	0.531047	C20:4 LPE	72
Group 3	-0.00192944	0.986189	0.989525	uridine	72
Group 3	-0.323224	0.0143105	0.192814	C48:3 TAG	72
Group 3	-0.086518	0.366021	0.58972	2-aminoadipate	72
Group 3	-0.00353784	0.941466	0.985255	C22:0 SM	72
Group 3	0.017465	0.638831	0.807512	betaine	72
Group 3	0.10946	0.116959	0.37849	UDP-galactose/UDP-glucose	72
Group 3	-0.0476504	0.562328	0.740879	putrescine	72
Group 3	-0.0469236	0.717533	0.854621	cis/trans-hydroxyproline	72
Group 3	-0.0109674	0.939819	0.985255	myristoylcarnitine	72
Group 3	-0.0683003	0.458009	0.664852	C22:6 LPE	72
Group 3	0.0587166	0.599935	0.775777	glutamine	72
Group 3	0.0143493	0.685379	0.829088	adipate	72
Group 3	0.0701051	0.531635	0.716274	sucrose	72
Group 3	0.00483126	0.939109	0.985255	alpha-ketoglutarate	72
Group 3	-0.0593021	0.476858	0.672399	PEP	72
Group 3	0.0380637	0.492551	0.679902	C24:1 SM	72
Group 3	-0.0121293	0.7573	0.864936	C16:1 SM	72
Group 3	-0.0827648	0.129164	0.37849	C14:0 CE	72
Group 3	-0.0661657	0.633836	0.806791	6-phosphogluconate	72
Group 3	0.0753401	0.130866	0.37849	fumarate/maleate/alpha-ketoisovalerate	72
Group 3	-0.0416796	0.495847	0.680278	C16:0 LPC	72
Group 3	-0.00901617	0.913933	0.979214	inosine	72
Group 3	0.0401358	0.570918	0.74684	inositol	72
Group 3	0.133043	0.202314	0.455206	guanosine	72
Group 3	0.0840999	0.131671	0.37849	NAD	72
Group 3	-0.0532138	0.388352	0.615346	C34:3 PC	72
Group 3	0.0384291	0.747083	0.857621	kynurenine	72
Group 3	0.152264	0.329418	0.571481	N-carbamoyl-beta-alanine	72
Group 3	0.0533221	0.735328	0.857621	2-deoxycytidine	72
Group 3	-0.0112405	0.784895	0.878614	C34:2 PC	72
Group 3	-0.0397358	0.74366	0.857621	lauroylcarnitine	72
Group 3	-0.105636	0.423501	0.648215	oleylcarnitine	72
Group 3	0.038091	0.646697	0.808371	thymine	72
Group 3	-0.13465	0.148998	0.393725	glycine	72
Group 3	-0.0942965	0.225045	0.472827	C18:0 LPC	72
Group 3	0.0435105	0.563068	0.740879	C24:0 SM	72
Group 3	0.0661555	0.449086	0.660073	beta-alanine	72
Group 3	0.0164777	0.717882	0.854621	malondialdehyde	72
Group 3	-0.0776262	0.366937	0.58972	C32:2 PC	72
Group 3	0.142586	0.333089	0.571481	serotonin	72
Group 3	0.0438979	0.744927	0.857621	pipecolic acid	72
Group 3	-0.0427196	0.331146	0.571481	C14:0 SM	72
Group 3	0.0352019	0.6826	0.829088	pantothenate	72
Group 3	0.0998076	0.262363	0.517822	taurine	72
Group 3	-0.0187757	0.887328	0.964487	asparagine	72
Group 3	-0.067148	0.175904	0.417665	C16:1 LPC	72
Group 3	0.0795654	0.176348	0.417665	malate	72
Group 3	-0.00411331	0.95755	0.989525	hexanoylcarnitine	72
Group 3	-0.0772705	0.451783	0.660073	butyrylcarnitine/isobutyrylcarnitine	72
Group 3	-0.0219016	0.72886	0.857621	sarcosine	72
Group 3	0.014336	0.811942	0.895524	proline	72
	Cor	PValue	QValue	label	numCellLines
correlation analysis	-0.318603	1.01585e-17	2.28567e-15	AMP	689
correlation analysis	0.303289	3.98588e-16	4.48412e-14	xanthine	689
correlation analysis	0.293941	3.37364e-15	2.53023e-13	C20:4 CE	689
correlation analysis	-0.291874	5.35358e-15	3.01139e-13	CMP	689
correlation analysis	0.288771	1.0635e-14	4.78574e-13	hexoses (HILIC neg)	689
correlation analysis	-0.280674	6.12552e-14	2.29707e-12	UMP	689
correlation analysis	0.272219	3.5896e-13	1.1109e-11	C18:2 CE	689
correlation analysis	0.271754	3.94985e-13	1.1109e-11	carnosine	689
correlation analysis	-0.267734	8.94713e-13	2.23678e-11	dCMP	689
correlation analysis	0.266947	1.04855e-12	2.35923e-11	leucine	689
correlation analysis	0.265008	1.54593e-12	2.94332e-11	C20:5 CE	689
correlation analysis	0.264931	1.56977e-12	2.94332e-11	C16:1 CE	689
correlation analysis	0.263889	1.93128e-12	3.34259e-11	histidine	689
correlation analysis	0.263273	2.18246e-12	3.41665e-11	C18:3 CE	689
correlation analysis	0.263057	2.27776e-12	3.41665e-11	sorbitol	689
correlation analysis	0.261489	3.10254e-12	4.17157e-11	C16:0 CE	689
correlation analysis	0.261409	3.15185e-12	4.17157e-11	kynurenic acid	689
correlation analysis	0.255342	1.02223e-11	1.27779e-10	uracil	689
correlation analysis	0.254759	1.14273e-11	1.35323e-10	C18:1 CE	689
correlation analysis	0.253454	1.46512e-11	1.64826e-10	methionine	689
correlation analysis	0.246169	5.71613e-11	5.95983e-10	NMMA	689
correlation analysis	0.246064	5.82739e-11	5.95983e-10	hippurate	689
correlation analysis	0.243902	8.65472e-11	8.46657e-10	tyrosine	689
correlation analysis	0.24286	1.0459e-10	9.25387e-10	lysine	689
correlation analysis	0.242747	1.06739e-10	9.25387e-10	phenylalanine	689
correlation analysis	0.242737	1.06934e-10	9.25387e-10	SDMA/ADMA	689
correlation analysis	0.240564	1.58225e-10	1.31854e-09	creatinine	689
correlation analysis	-0.240097	1.72045e-10	1.38251e-09	C56:5 TAG	689
correlation analysis	-0.238028	2.48742e-10	1.92989e-09	C52:5 TAG	689
correlation analysis	-0.235696	3.75278e-10	2.81459e-09	GMP	689
correlation analysis	0.233381	5.62211e-10	4.08056e-09	1-methylnicotinamide	689
correlation analysis	-0.233087	5.91661e-10	4.16012e-09	C56:4 TAG	689
correlation analysis	0.232575	6.46481e-10	4.33578e-09	F1P/F6P/G1P/G6P	689
correlation analysis	0.232498	6.55184e-10	4.33578e-09	anserine	689
correlation analysis	0.227558	1.52486e-09	9.80264e-09	allantoin	689
correlation analysis	0.221641	4.08941e-09	2.55588e-08	pyroglutamic acid	689
correlation analysis	0.220878	4.63452e-09	2.81829e-08	C22:6 CE	689
correlation analysis	-0.217819	7.62182e-09	4.51292e-08	oxalate	689
correlation analysis	-0.216499	9.42622e-09	5.4382e-08	C58:6 TAG	689
correlation analysis	-0.215065	1.18541e-08	6.66792e-08	C54:5 TAG	689
correlation analysis	-0.212647	1.73866e-08	9.39496e-08	C54:4 TAG	689
correlation analysis	0.212592	1.75373e-08	9.39496e-08	C20:3 CE	689
correlation analysis	-0.20969	2.76008e-08	1.44423e-07	C58:8 TAG	689
correlation analysis	0.20867	3.23233e-08	1.64082e-07	isoleucine	689
correlation analysis	-0.208572	3.28164e-08	1.64082e-07	C56:6 TAG	689
correlation analysis	0.206684	4.38545e-08	2.14506e-07	alpha-glycerophosphocholine	689
correlation analysis	0.205907	4.93734e-08	2.32634e-07	methionine sulfoxide	689
correlation analysis	-0.205873	4.96286e-08	2.32634e-07	C54:6 TAG	689
correlation analysis	0.20497	5.69284e-08	2.61406e-07	glycodeoxycholate/glycochenodeoxycholate	689
correlation analysis	-0.204475	6.13627e-08	2.76132e-07	C56:7 TAG	689
correlation analysis	-0.20251	8.24649e-08	3.63816e-07	C38:4 PC	689
correlation analysis	0.199572	1.27609e-07	5.52156e-07	thiamine	689
correlation analysis	0.199365	1.31557e-07	5.58495e-07	carnitine	689
correlation analysis	-0.198646	1.46235e-07	6.09313e-07	C32:0 PC	689
correlation analysis	-0.197383	1.75934e-07	7.19728e-07	C56:8 TAG	689
correlation analysis	-0.197158	1.81795e-07	7.30425e-07	C54:7 TAG	689
correlation analysis	0.194864	2.53417e-07	1.00033e-06	hexoses (HILIC pos)	689
correlation analysis	-0.19345	3.10394e-07	1.20412e-06	C52:4 TAG	689
correlation analysis	-0.189855	5.16335e-07	1.96907e-06	C54:2 TAG	689
correlation analysis	0.187391	7.27737e-07	2.72901e-06	C22:6 LPC	689
correlation analysis	0.186536	8.18916e-07	3.02059e-06	thyroxine	689
correlation analysis	-0.185145	9.91145e-07	3.5969e-06	C58:7 TAG	689
correlation analysis	0.183647	1.21546e-06	4.34095e-06	valine	689
correlation analysis	-0.183408	1.2555e-06	4.41388e-06	C56:3 TAG	689
correlation analysis	-0.182443	1.43031e-06	4.95108e-06	arachidonyl_carnitine	689
correlation analysis	0.180873	1.76576e-06	6.01965e-06	arginine	689
correlation analysis	-0.180128	1.95002e-06	6.54857e-06	C40:6 PC	689
correlation analysis	-0.179797	2.03769e-06	6.74236e-06	C36:1 DAG	689
correlation analysis	-0.177001	2.94527e-06	9.60414e-06	alpha-glycerophosphate	689
correlation analysis	-0.176076	3.32317e-06	1.06816e-05	C56:2 TAG	689
correlation analysis	-0.172057	5.57247e-06	1.76592e-05	alpha-hydroxybutyrate	689
correlation analysis	0.170571	6.72532e-06	2.10166e-05	dimethylglycine	689
correlation analysis	-0.170353	6.91291e-06	2.11634e-05	trimethylamine-N-oxide	689
correlation analysis	0.170299	6.96042e-06	2.11634e-05	phosphocreatine	689
correlation analysis	0.169382	7.80972e-06	2.34292e-05	tryptophan	689
correlation analysis	-0.166214	1.15696e-05	3.42522e-05	C52:2 TAG	689
correlation analysis	-0.164616	1.4068e-05	4.11078e-05	C38:5 PC	689
correlation analysis	-0.164508	1.42547e-05	4.11194e-05	cytidine	689
correlation analysis	0.163305	1.64942e-05	4.69771e-05	xanthosine	689
correlation analysis	-0.161844	1.9665e-05	5.53078e-05	C52:1 TAG	689
correlation analysis	0.153493	5.21667e-05	0.000144907	succinate/methylmalonate	689
correlation analysis	-0.152427	5.88789e-05	0.000161558	C36:4 PC-B	689
correlation analysis	-0.151635	6.43819e-05	0.000174529	C22:1 SM	689
correlation analysis	0.150487	7.32352e-05	0.000196166	3-phosphoglycerate	689
correlation analysis	0.150228	7.5379e-05	0.000199533	glutathione oxidized	689
correlation analysis	-0.149587	8.09563e-05	0.000211804	5-adenosylhomocysteine	689
correlation analysis	-0.149252	8.40288e-05	0.000217316	C54:1 TAG	689
correlation analysis	-0.149031	8.61078e-05	0.000220162	C46:1 TAG	689
correlation analysis	-0.148425	9.20747e-05	0.000232773	C14:0 LPC	689
correlation analysis	-0.144414	0.000142512	0.000356281	C36:1 PC	689
correlation analysis	-0.14348	0.000157514	0.000389457	C48:1 TAG	689
correlation analysis	-0.142889	0.000167772	0.000410311	C36:4 PC-A	689
correlation analysis	0.140514	0.000215603	0.000518738	lactose	689
correlation analysis	0.140465	0.000216717	0.000518738	thymidine	689
correlation analysis	-0.139322	0.000244165	0.000578285	C50:2 TAG	689
correlation analysis	-0.139038	0.000251473	0.000589389	C50:1 TAG	689
correlation analysis	-0.137632	0.000290796	0.000674527	C34:2 DAG	689
correlation analysis	-0.136224	0.000335836	0.000771053	glutamate	689
correlation analysis	0.136111	0.000339719	0.000772089	C18:1 LPC	689
correlation analysis	-0.135733	0.00035303	0.000794318	C54:3 TAG	689
correlation analysis	-0.134989	0.000380656	0.000847995	C38:6 PC	689
correlation analysis	0.133323	0.000449958	0.000992554	C18:0 CE	689
correlation analysis	-0.131327	0.000548467	0.00119811	heptanoylcarnitine	689
correlation analysis	-0.128009	0.00075754	0.00163891	C50:0 TAG	689
correlation analysis	-0.127324	0.000809054	0.00173369	C52:3 TAG	689
correlation analysis	0.126899	0.000842598	0.00178853	ribose-5-P/ribulose5-P	689
correlation analysis	0.126102	0.000909041	0.00191154	erythrose-4-phosphate	689
correlation analysis	-0.125916	0.000925181	0.00192563	C34:1 PC	689
correlation analysis	-0.125807	0.00093481	0.00192563	C46:0 TAG	689
correlation analysis	0.125733	0.000941418	0.00192563	urate	689
correlation analysis	-0.124922	0.00101627	0.00206001	C18:1 LPE	689
correlation analysis	0.123315	0.00118121	0.00237297	aconitate	689
correlation analysis	0.121326	0.00141941	0.00282625	lactate	689
correlation analysis	-0.120328	0.00155489	0.00305279	C16:0 SM	689
correlation analysis	0.12029	0.00156031	0.00305279	threonine	689
correlation analysis	-0.119234	0.00171707	0.00333052	C36:2 DAG	689
correlation analysis	-0.118918	0.00176667	0.00339745	C34:1 DAG	689
correlation analysis	-0.118363	0.00185696	0.00352686	C48:2 TAG	689
correlation analysis	0.118313	0.00186532	0.00352686	ornithine	689
correlation analysis	-0.116713	0.00215137	0.00403382	C36:3 PC	689
correlation analysis	0.11502	0.00249713	0.00464343	NADP	689
correlation analysis	-0.112648	0.00306698	0.00565631	acetylglycine	689
correlation analysis	0.110973	0.00353843	0.00647273	anthranilic acid	689
correlation analysis	-0.110774	0.00359848	0.00652951	C50:3 TAG	689
correlation analysis	0.110105	0.00380766	0.00685378	propionylcarnitine	689
correlation analysis	-0.108852	0.00422914	0.00755204	cystathionine	689
correlation analysis	-0.108201	0.00446423	0.00790908	GABA	689
correlation analysis	0.107835	0.00460177	0.00808905	glutathione reduced	689
correlation analysis	-0.107232	0.00483632	0.00843544	C48:0 TAG	689
correlation analysis	-0.106639	0.0050776	0.00878816	palmitoylcarnitine	689
correlation analysis	-0.105564	0.00554309	0.00952058	stearoylcarnitine	689
correlation analysis	-0.104697	0.00594582	0.0101349	C32:1 PC	689
correlation analysis	-0.104567	0.00600859	0.0101649	adenine	689
correlation analysis	-0.10406	0.00625872	0.010509	C38:2 PC	689
correlation analysis	-0.103834	0.00637302	0.0106037	C16:0 LPE	689
correlation analysis	-0.103763	0.00640936	0.0106037	C18:1 SM	689
correlation analysis	0.10202	0.00736152	0.0119546	aspartate	689
correlation analysis	-0.101998	0.00737396	0.0119546	3-methyladipate/pimelate	689
correlation analysis	0.101979	0.00738527	0.0119546	serine	689
correlation analysis	-0.100425	0.00834172	0.0134063	hypoxanthine	689
correlation analysis	0.100225	0.00847226	0.0135196	citrate	689
correlation analysis	-0.0995807	0.00890625	0.014112	cotinine	689
correlation analysis	-0.0983555	0.00978622	0.0153979	C18:0 LPE	689
correlation analysis	-0.0974402	0.0104933	0.0163957	C46:2 TAG	689
correlation analysis	0.0970309	0.0108238	0.0167955	citrulline	689
correlation analysis	0.0934432	0.0141399	0.021791	2-deoxyadenosine	689
correlation analysis	-0.0904905	0.0175095	0.0268002	2-hydroxyglutarate	689
correlation analysis	0.0890075	0.0194528	0.0295735	creatine	689
correlation analysis	0.0880606	0.0207897	0.0313939	niacinamide	689
correlation analysis	-0.0876044	0.0214618	0.0321927	C34:4 PC	689
correlation analysis	0.0863141	0.0234661	0.0348554	butyrobetaine	689
correlation analysis	0.0862642	0.0235468	0.0348554	C20:4 LPC	689
correlation analysis	0.0848001	0.0260229	0.0382689	taurodeoxycholate/taurochenodeoxycholate	689
correlation analysis	0.0844669	0.0266167	0.0388881	homocysteine	689
correlation analysis	0.0843166	0.0268884	0.0390316	glucuronate	689
correlation analysis	-0.0840894	0.0273036	0.0393802	C20:3 LPC	689
correlation analysis	0.0835122	0.0283834	0.0406769	adenosine	689
correlation analysis	-0.0801855	0.0353486	0.0503381	C36:2 PC	689
correlation analysis	-0.0799889	0.0358024	0.0505325	C18:2 SM	689
correlation analysis	-0.0798829	0.0360489	0.0505325	4-pyridoxate	689
correlation analysis	0.0798359	0.0361588	0.0505325	valerylcarnitine/isovalerylcarnitine/2-methylbutyroylcarnitine	689
correlation analysis	-0.0789819	0.0382043	0.0530616	acetylcholine	689
correlation analysis	0.0785111	0.0393735	0.0543499	isocitrate	689
correlation analysis	0.0777886	0.0412264	0.0565607	DHAP/glyceraldehyde 3P	689
correlation analysis	-0.0773914	0.0422763	0.0576494	choline	689
correlation analysis	-0.0765035	0.0447047	0.0605937	5-HIAA	689
correlation analysis	0.0760751	0.0459179	0.0618654	alanine	689
correlation analysis	-0.0732017	0.0547889	0.073378	C18:0 SM	689
correlation analysis	0.0726557	0.0566265	0.0753903	malonylcarnitine	689
correlation analysis	0.070276	0.0652427	0.0863507	taurocholate	689
correlation analysis	0.068823	0.0710146	0.0934403	acetylcarnitine	689
correlation analysis	-0.0680401	0.0742942	0.0971871	C18:2 LPC	689
correlation analysis	-0.0674084	0.0770293	0.100183	cAMP	689
correlation analysis	-0.0663864	0.0816275	0.105553	C20:4 LPE	689
correlation analysis	-0.064339	0.0915066	0.117651	uridine	689
correlation analysis	-0.0610855	0.109154	0.139543	C48:3 TAG	689
correlation analysis	0.0602324	0.1142	0.14517	2-aminoadipate	689
correlation analysis	-0.0560603	0.141562	0.17894	C22:0 SM	689
correlation analysis	0.0549786	0.149417	0.187815	betaine	689
correlation analysis	0.0547968	0.150769	0.188461	UDP-galactose/UDP-glucose	689
correlation analysis	-0.0523642	0.169769	0.211039	putrescine	689
correlation analysis	-0.049632	0.193184	0.237902	cis/trans-hydroxyproline	689
correlation analysis	-0.0495976	0.193494	0.237902	myristoylcarnitine	689
correlation analysis	-0.0482858	0.205555	0.251358	C22:6 LPE	689
correlation analysis	0.0480979	0.207327	0.252154	glutamine	689
correlation analysis	-0.0473327	0.214655	0.259664	adipate	689
correlation analysis	0.0471521	0.216411	0.260388	sucrose	689
correlation analysis	0.0470074	0.217826	0.260696	alpha-ketoglutarate	689
correlation analysis	0.04592	0.22867	0.272227	PEP	689
correlation analysis	-0.0447411	0.240854	0.285222	C24:1 SM	689
correlation analysis	0.0438174	0.250713	0.295343	C16:1 SM	689
correlation analysis	0.0428929	0.26086	0.305695	C14:0 CE	689
correlation analysis	0.0401528	0.292582	0.341056	6-phosphogluconate	689
correlation analysis	-0.0400297	0.294066	0.341056	fumarate/maleate/alpha-ketoisovalerate	689
correlation analysis	0.0390763	0.305724	0.352759	C16:0 LPC	689
correlation analysis	-0.0385899	0.311789	0.357921	inosine	689
correlation analysis	-0.0376794	0.323352	0.36931	inositol	689
correlation analysis	0.0370589	0.331389	0.376578	guanosine	689
correlation analysis	0.0368686	0.333879	0.377502	NAD	689
correlation analysis	-0.0366681	0.336517	0.378582	C34:3 PC	689
correlation analysis	0.0350821	0.357847	0.400575	kynurenine	689
correlation analysis	0.0335607	0.379089	0.422253	N-carbamoyl-beta-alanine	689
correlation analysis	0.031181	0.413828	0.458676	2-deoxycytidine	689
correlation analysis	-0.0299242	0.432909	0.477473	C34:2 PC	689
correlation analysis	-0.029483	0.439726	0.482626	lauroylcarnitine	689
correlation analysis	-0.0288621	0.449422	0.490874	oleylcarnitine	689
correlation analysis	0.0275734	0.46993	0.510793	thymine	689
correlation analysis	-0.0259456	0.496555	0.536938	glycine	689
correlation analysis	-0.0258132	0.498756	0.536938	C18:0 LPC	689
correlation analysis	-0.0244389	0.521897	0.559175	C24:0 SM	689
correlation analysis	0.0234843	0.538289	0.574005	beta-alanine	689
correlation analysis	-0.0220843	0.562789	0.5973	malondialdehyde	689
correlation analysis	-0.0210688	0.580888	0.613614	C32:2 PC	689
correlation analysis	0.0149597	0.69507	0.730798	serotonin	689
correlation analysis	-0.0144488	0.704988	0.737779	pipecolic acid	689
correlation analysis	0.0135755	0.722059	0.752144	C14:0 SM	689
correlation analysis	0.0122343	0.74854	0.776136	pantothenate	689
correlation analysis	-0.0114729	0.76371	0.788233	taurine	689
correlation analysis	0.00817687	0.830354	0.853104	asparagine	689
correlation analysis	0.0069052	0.856425	0.87589	C16:1 LPC	689
correlation analysis	0.00580826	0.879042	0.894952	malate	689
correlation analysis	0.00467225	0.902567	0.914764	hexanoylcarnitine	689
correlation analysis	-0.003401	0.928994	0.937326	butyrylcarnitine/isobutyrylcarnitine	689
correlation analysis	-0.00239783	0.949905	0.954146	sarcosine	689
correlation analysis	0.000666926	0.986058	0.986058	proline	689
