# Supplementary material for: Multi-omic integration identifies broad drug resistance mechanisms and strategies to therapeutically reprogram cancer cells
Source: iScience. 2025 Nov 28;29(1):114293. doi: 10.1016/j.isci.2025.114293 (PMC12765193; doi:10.1016/j.isci.2025.114293)
Supplement: Table S10. Results from Metaboanalyst joint pathway analysis using DEGs and metabolites from Tables S6 and S9 [file mmc11.xlsx]

## Sheet: Supplemental Table S.10
Supplemental Table S.10 Results from Metaboanalyst joint pathway analysis using DEGs and metabolites from Supplemental Tables S.6 and S.9.
Pathway	Total	Expected	Hits	Raw p	-LOG10(p)	Holm adjust	FDR	Impact
Aminoacyl-tRNA biosynthesis	74	1.8493	7	0.002091	2.6796	0.16937	0.16937	0.00057078
Glycerophospholipid metabolism	87	2.1741	7	0.0052589	2.2791	0.42071	0.21299	0.6514
Sphingolipid metabolism	81	2.0242	6	0.014382	1.8422	1	0.38831	0.31052
Glycosaminoglycan degradation	44	1.0996	4	0.022763	1.6428	1	0.46096	0.063677
Phenylalanine, tyrosine and tryptophan biosynthesis	11	0.27489	2	0.029239	1.534	1	0.46615	0.62222
Valine, leucine and isoleucine biosynthesis	12	0.29988	2	0.034529	1.4618	1	0.46615	0.0090909
N-Glycan biosynthesis	81	2.0242	5	0.04961	1.3044	1	0.52	1.0415
Pentose and glucuronate interconversions	34	0.84966	3	0.051358	1.2894	1	0.52	0.070076
Phenylalanine metabolism	18	0.44982	2	0.07276	1.1381	1	0.65484	0.22059
Inositol phosphate metabolism	69	1.7243	4	0.091638	1.0379	1	0.70348	0.66352
beta-Alanine metabolism	44	1.0996	3	0.095535	1.0198	1	0.70348	0.052602
Pyrimidine metabolism	103	2.574	5	0.11215	0.95022	1	0.75698	0.75074
Mucin type O-glycan biosynthesis	27	0.67473	2	0.14496	0.83874	1	0.90323	0.11077
Lysine degradation	57	1.4244	3	0.16892	0.77231	1	0.91755	0.0048701
Histidine metabolism	32	0.79968	2	0.18962	0.72211	1	0.91755	0.13548
Ubiquinone and other terpenoid-quinone biosynthesis	34	0.84966	2	0.208	0.68194	1	0.91755	0.018939
Glycerolipid metabolism	34	0.84966	2	0.208	0.68194	1	0.91755	0.47159
Phosphonate and phosphinate metabolism	10	0.2499	1	0.22395	0.64985	1	0.91755	0.041667
Nitrogen metabolism	10	0.2499	1	0.22395	0.64985	1	0.91755	0.083333
Various types of N-glycan biosynthesis	36	0.89964	2	0.22656	0.64482	1	0.91755	0.14622
Purine metabolism	170	4.2483	6	0.24854	0.6046	1	0.95867	0.58252
Ether lipid metabolism	40	0.9996	2	0.26399	0.57841	1	0.97196	0.078273
Glycosaminoglycan biosynthesis - heparan sulfate or heparin	15	0.37485	1	0.31661	0.49948	1	1	0.18132
Pentose phosphate pathway	49	1.2245	2	0.34794	0.4585	1	1	0.12362
Linoleic acid metabolism	17	0.42483	1	0.35054	0.45526	1	1	0.0625
Galactose metabolism	51	1.2745	2	0.36626	0.43621	1	1	0.073673
Biotin metabolism	21	0.52479	1	0.41351	0.38351	1	1	0
Vitamin B6 metabolism	21	0.52479	1	0.41351	0.38351	1	1	0.25
alpha-Linolenic acid metabolism	22	0.54978	1	0.42829	0.36826	1	1	0.0035714
Arginine biosynthesis	28	0.69972	1	0.50958	0.29279	1	1	0.11966
Cysteine and methionine metabolism	72	1.7993	2	0.54335	0.26492	1	1	0.28531
Pantothenate and CoA biosynthesis	36	0.89964	1	0.6005	0.22149	1	1	0
Terpenoid backbone biosynthesis	36	0.89964	1	0.6005	0.22149	1	1	0.00084034
Fructose and mannose metabolism	40	0.9996	1	0.63952	0.19415	1	1	0.040486
Nicotinate and nicotinamide metabolism	42	1.0496	1	0.6576	0.18204	1	1	0.011877
Citrate cycle (TCA cycle)	42	1.0496	1	0.6576	0.18204	1	1	0.058215
Starch and sucrose metabolism	43	1.0746	1	0.6663	0.17633	1	1	0.022842
Glycosphingolipid biosynthesis - ganglio series	47	1.1745	1	0.69898	0.15553	1	1	0.022705
Porphyrin metabolism	55	1.3745	1	0.75518	0.12195	1	1	0.0069881
Glutathione metabolism	57	1.4244	1	0.76753	0.1149	1	1	0.093831
Folate biosynthesis	61	1.5244	1	0.79043	0.10214	1	1	0.0045198
Alanine, aspartate and glutamate metabolism	61	1.5244	1	0.79043	0.10214	1	1	0.025847
Glycine, serine and threonine metabolism	68	1.6993	1	0.82527	0.083405	1	1	0.010403
Drug metabolism - other enzymes	70	1.7493	1	0.83413	0.078766	1	1	0.0019182
One carbon pool by folate	72	1.7993	1	0.84255	0.074405	1	1	0.039717
Arginine and proline metabolism	74	1.8493	1	0.85055	0.070301	1	1	0.012557
Valine, leucine and isoleucine degradation	87	2.1741	1	0.89362	0.048849	1	1	0
Tyrosine metabolism	88	2.1991	1	0.89637	0.047513	1	1	0.047314
Amino sugar and nucleotide sugar metabolism	91	2.2741	1	0.90422	0.043728	1	1	0.038077
Primary bile acid biosynthesis	92	2.2991	1	0.9067	0.042536	1	1	0.084005
Arachidonic acid metabolism	95	2.3741	1	0.91378	0.03916	1	1	0.010753
Drug metabolism - cytochrome P450	98	2.449	1	0.92032	0.03606	1	1	0.00010739
Metabolism of xenobiotics by cytochrome P450	145	3.6236	1	0.97718	0.010026	1	1	0.0026709
