# Supplementary material for: Multi-omic integration identifies broad drug resistance mechanisms and strategies to therapeutically reprogram cancer cells
Source: iScience. 2025 Nov 28;29(1):114293. doi: 10.1016/j.isci.2025.114293 (PMC12765193; doi:10.1016/j.isci.2025.114293)
Supplement: Table S11. Multiple functional enrichment analyses using PANGEA with top 50 mutations from each group [file mmc12.xlsx]

## Sheet: Supplemental Table S.11
Supplemental Table S.11 Multiple functional enrichment analyses using PANGEA with top 50 mutations from each group
Gene Set Name	p value resistant	p value sensitive	p value (negative_log_10) resistant	p value (negative_log_10) sensitive	% genes in gene set resistant	% genes in gene set sensitive	% difference (resistant - sensitive)	gene symbol resistant	gene symbol sensitive
RAF/MAP kinase cascade	0.000712		3.1472		10		10	ERBB4; SPTA1; HGF; NF1; KRAS
MAPK1/MAPK3 signaling	0.000783		3.1058		10		10	NF1; SPTA1; ERBB4; KRAS; HGF
Post-translational protein modification	0.0711	0.72	1.1481	0.1424	14	6	8	TP53; MUC19; SPTA1; ADAMTS7; FBN1; EP300; APC	TRRAP; CREBBP; HLA-A
Metabolism of proteins	0.231	0.889	0.6348	0.0507	14	6	8	SPTA1; ADAMTS7; APC; TP53; MUC19; EP300; FBN1	TRRAP; HLA-A; CREBBP
Diseases of signal transduction by growth factor receptors and second messengers	0.000775	0.0977	3.1103	1.0098	12	6	6	APC; KRAS; ERBB4; NF1; HGF; EP300	NOTCH1; CREBBP; TLN1
Signaling by MET	0.00107		2.9701		6		6	COL3A1; KRAS; HGF
MAPK family signaling cascades	0.00138	0.2	2.8586	0.698	10	4	6	KRAS; HGF; SPTA1; ERBB4; NF1	TNRC6C; TLN1
Signaling by Receptor Tyrosine Kinases	0.00205	0.148	2.6866	0.8285	12	6	6	HGF; EP300; ERBB4; PCSK5; KRAS; COL3A1	COL4A5; LAMA5; COL6A5
Signaling by NTRKs	0.00481		2.3173		6		6	PCSK5; EP300; KRAS
C-type lectin receptors (CLRs)	0.00565		2.2474		6		6	KRAS; MUC19; EP300
Disease	0.0114	0.152	1.94	0.8163	20	14	6	ADAMTS7; MUC19; MRC1; HGF; KRAS; NF1; TP53; APC; ERBB4; EP300	SI; HLA-A; RB1; MSH2; CREBBP; TLN1; NOTCH1
PIP3 activates AKT signaling	0.0307		1.5121		6		6	HGF; ERBB4; TP53
Transmission across Chemical Synapses	0.0313		1.5039		6		6	KRAS; PPFIA2; ERBB4
Deubiquitination	0.0401		1.3962		6		6	EP300; TP53; APC
Intracellular signaling by second messengers	0.0442		1.3537		6		6	ERBB4; HGF; TP53
Innate Immune System	0.133	0.763	0.8736	0.1174	10	4	6	KRAS; EP300; TP53; MUC19; CR1	CREBBP; AGL
Immune System	0.138	0.596	0.8598	0.2242	16	10	6	MRC1; CR1; COL3A1; EP300; MUC19; KRAS; TP53; HGF	LAMA5; AGL; HLA-DRB5; HLA-A; CREBBP
Hemostasis	0.209		0.6782		6		6	TP53; HGF; KRAS
Degradation of the extracellular matrix	2.8e-05	0.00543	4.5522	2.2644	10	6	4	FBN1; COL3A1; COL14A1; FBN2; TLL1	LAMA5; COL6A5; COL4A5
RAS signaling downstream of NF1 loss-of-function variants	0.000132		3.8785		4		4	KRAS; NF1
PI5P Regulates TP53 Acetylation	0.000226		3.6458		4		4	EP300; TP53
RUNX3 regulates p14-ARF	0.000226		3.6458		4		4	EP300; KRAS
MET activates RAS signaling	0.000344		3.4631		4		4	KRAS; HGF
SHC1 events in ERBB4 signaling	0.000566		3.2466		4		4	ERBB4; KRAS
GRB2 events in ERBB2 signaling	0.000744		3.1279		4		4	KRAS; ERBB4
TP53 Regulates Transcription of Genes Involved in G2 Cell Cycle Arrest	0.000946		3.0238		4		4	TP53; EP300
Regulation of TP53 Activity through Methylation	0.00105		2.9762		4		4	TP53; EP300
CD209 (DC-SIGN) signaling	0.00129		2.8884		4		4	EP300; KRAS
SHC1 events in ERBB2 signaling	0.00142		2.8477		4		4	ERBB4; KRAS
Signaling by ERBB2 TMD/JMD mutants	0.00142		2.8477		4		4	KRAS; ERBB4
Signaling by ERBB2 KD Mutants	0.00183		2.7363		4		4	KRAS; ERBB4
Signaling by ERBB2 in Cancer	0.00198		2.7022		4		4	ERBB4; KRAS
Regulation of TP53 Activity through Acetylation	0.00263		2.5784		4		4	EP300; TP53
MET activates PTK2 signaling	0.00263		2.5784		4		4	COL3A1; HGF
Molecules associated with elastic fibres	0.00399		2.3984		4		4	FBN2; FBN1
Ovarian tumor domain proteases	0.00443		2.3534		4		4	TP53; APC
MET promotes cell motility	0.00488		2.3109		4		4	COL3A1; HGF
Elastic fibre formation	0.00561		2.2509		4		4	FBN1; FBN2
TP53 Regulates Transcription of Cell Cycle Genes	0.00664		2.1773		4		4	TP53; EP300
Signaling by ERBB2	0.00719		2.1429		4		4	KRAS; ERBB4
Signaling by PTK6	0.00835		2.0782		4		4	ERBB4; KRAS
Signaling by Non-Receptor Tyrosine Kinases	0.00835		2.0782		4		4	ERBB4; KRAS
Signaling by ERBB4	0.00958		2.0183		4		4	ERBB4; KRAS
Diseases associated with O-glycosylation of proteins	0.0129		1.8861		4		4	ADAMTS7; MUC19
Regulation of RAS by GAPs	0.0129		1.8861		4		4	KRAS; NF1
Plasma lipoprotein assembly, remodeling, and clearance	0.0156		1.8053		4		4	NPC1; PCSK5
Constitutive Signaling by Aberrant PI3K in Cancer	0.0168		1.7731		4		4	HGF; ERBB4
Post NMDA receptor activation events	0.0176		1.7523		4		4	KRAS; ERBB4
Oncogenic MAPK signaling	0.0193		1.7125		4		4	NF1; KRAS
Signaling by TGF-beta Receptor Complex	0.0234		1.6299		4		4	FBN1; EP300
Activation of NMDA receptors and postsynaptic events	0.0234		1.6299		4		4	ERBB4; KRAS
PI3K/AKT Signaling in Cancer	0.0288		1.5399		4		4	ERBB4; HGF
PI5P, PP2A and IER3 Regulate PI3K/AKT Signaling	0.0298		1.5247		4		4	ERBB4; HGF
Interleukin-4 and Interleukin-13 signaling	0.0309		1.5098		4		4	TP53; HGF
O-linked glycosylation	0.0325		1.4879		4		4	ADAMTS7; MUC19
Negative regulation of the PI3K/AKT network	0.0335		1.4738		4		4	HGF; ERBB4
Signaling by NTRK1 (TRKA)	0.0346		1.4598		4		4	KRAS; EP300
Signaling by TGFB family members	0.0386		1.4132		4		4	EP300; FBN1
Diseases of glycosylation	0.0513		1.2892		4		4	MUC19; ADAMTS7
Regulation of TP53 Activity	0.0626		1.203		4		4	EP300; TP53
Apoptosis	0.0768		1.1142		4		4	TP53; APC
SUMO E3 ligases SUMOylate target proteins	0.0783		1.1059		4		4	TP53; EP300
SUMOylation	0.0828		1.0818		4		4	TP53; EP300
Neurotransmitter receptors and postsynaptic signal transmission	0.0959		1.018		4		4	ERBB4; KRAS
Programmed Cell Death	0.102		0.9902		4		4	APC; TP53
DNA Repair	0.209		0.6783		4		4	TP53; EP300
Signaling by Interleukins	0.339		0.4687		4		4	TP53; HGF
NCAM signaling for neurite out-growth	0.000553	0.0112	3.2568	1.9494	6	4	2	KRAS; SPTA1; COL3A1	COL6A5; COL4A5
Collagen biosynthesis and modifying enzymes	0.000663	0.0126	3.1784	1.8983	6	4	2	TLL1; COL3A1; COL14A1	COL4A5; COL6A5
Transcriptional regulation by RUNX3	0.00187	0.0248	2.7263	1.6042	6	4	2	EP300; KRAS; TP53	CREBBP; NOTCH1
Axon guidance	0.0129	0.0517	1.8866	1.2858	10	8	2	KRAS; COL3A1; SLIT1; SEMA6A; SPTA1	COL4A5; COL6A5; ROBO1; TLN1
Nervous system development	0.0154	0.059	1.8108	1.2286	10	8	2	SPTA1; SEMA6A; COL3A1; KRAS; SLIT1	TLN1; COL6A5; ROBO1; COL4A5
ESR-mediated signaling	0.0189	0.109	1.7233	0.9603	6	4	2	EP300; ERBB4; KRAS	TNRC6C; CREBBP
Neuronal System	0.0202	0.0863	1.6934	1.0638	8	6	2	KRAS; NRXN1; PPFIA2; ERBB4	NRXN2; SLC1A7; NRXN3
Signaling by Nuclear Receptors	0.0401	0.175	1.3962	0.7554	6	4	2	KRAS; EP300; ERBB4	TNRC6C; CREBBP
Transport of small molecules	0.282	0.557	0.5485	0.2535	6	4	2	ABCA9; PCSK5; NPC1	SLC1A7; SLC4A2
Adaptive Immune System	0.31	0.587	0.5074	0.2311	6	4	2	KRAS; MRC1; COL3A1	HLA-DRB5; HLA-A
Extracellular matrix organization	0.000109	0.000109	3.9622	3.9622	12	12	0	COL3A1; TLL1; COL14A1; FBN1; FBN2; NRXN1	COL6A5; DDR2; LTBP3; COL4A5; DST; LAMA5
Assembly of collagen fibrils and other multimeric structures	0.000503	0.000503	3.298	3.298	6	6	0	TLL1; COL3A1; COL14A1	COL4A5; DST; COL6A5
Collagen formation	0.00156	0.00156	2.8067	2.8067	6	6	0	COL14A1; COL3A1; TLL1	COL4A5; COL6A5; DST
Collagen chain trimerization	0.00561	0.00561	2.2509	2.2509	4	4	0	COL3A1; COL14A1	COL4A5; COL6A5
Developmental Biology	0.00877	0.00877	2.0566	2.0566	16	16	0	KRAS; COL3A1; SPTA1; FLG; EP300; SLIT1; SEMA6A; CTNNA2	COL4A5; COL6A5; KMT2A; KMT2D; CREBBP; ROBO1; TLN1; NOTCH1
Signaling by PDGF	0.00958	0.00958	2.0183	2.0183	4	4	0	KRAS; COL3A1	COL6A5; COL4A5
Collagen degradation	0.0115	0.0115	1.9363	1.9363	4	4	0	COL3A1; COL14A1	COL4A5; COL6A5
Integrin cell surface interactions	0.0198	0.0198	1.7028	1.7028	4	4	0	FBN1; COL3A1	COL4A5; COL6A5
Protein-protein interactions at synapses	0.0202	0.0202	1.6933	1.6933	4	4	0	PPFIA2; NRXN1	NRXN2; NRXN3
Estrogen-dependent gene expression	0.0552	0.0552	1.2575	1.2575	4	4	0	ERBB4; EP300	TNRC6C; CREBBP
G2/M Transition	0.0889	0.0889	1.051	1.051	4	4	0	TP53; EP300	PCNT; CENPF
Mitotic G2-G2/M phases	0.0904	0.0904	1.0435	1.0435	4	4	0	TP53; EP300	CENPF; PCNT
Diseases of metabolism	0.132	0.132	0.8787	0.8787	4	4	0	MUC19; ADAMTS7	NOTCH1; SI
Cytokine Signaling in Immune system	0.285	0.285	0.5442	0.5442	6	6	0	KRAS; HGF; TP53	HLA-A; LAMA5; HLA-DRB5
Vesicle-mediated transport	0.514	0.514	0.2882	0.2882	4	4	0	SPTA1; COL3A1	LRP1; DENND4B
Non-integrin membrane-ECM interactions	0.0099	0.000456	2.0041	3.3406	4	6	-2	COL3A1; NRXN1	LAMA5; COL4A5; DDR2
Pre-NOTCH Transcription and Translation	0.0229	0.00166	1.6386	2.7793	4	6	-2	EP300; TP53	TNRC6C; CREBBP; NOTCH1
Pre-NOTCH Expression and Processing	0.0309	0.00262	1.5098	2.5806	4	6	-2	TP53; EP300	TNRC6C; NOTCH1; CREBBP
Signaling by WNT	0.052	0.00992	1.2839	2.0034	6	8	-2	KRAS; APC; EP300	TRRAP; CREBBP; TNRC6C; KMT2D
TCF dependent signaling in response to WNT	0.117	0.0212	0.9287	1.6733	4	6	-2	APC; EP300	KMT2D; TRRAP; CREBBP
Signaling by NOTCH	0.12	0.0219	0.9196	1.6588	4	6	-2	EP300; TP53	TNRC6C; NOTCH1; CREBBP
Transcriptional Regulation by TP53	0.235	0.0645	0.6288	1.1904	4	6	-2	EP300; TP53	TNRC6C; MSH2; CREBBP
Cell Cycle, Mitotic	0.419	0.17	0.3775	0.7684	4	6	-2	EP300; TP53	PCNT; CENPF; RB1
Cell Cycle	0.529	0.257	0.2763	0.5898	4	6	-2	EP300; TP53	PCNT; RB1; CENPF
Infectious disease	0.709	0.444	0.1493	0.3519	4	6	-2	EP300; MRC1	HLA-A; RB1; CREBBP
Signal Transduction	0.058	0.011	1.2364	1.9556	22	26	-4	NF1; PCSK5; FBN1; EP300; ERBB4; COL3A1; APC; KRAS; HGF; SPTA1; TP53	CREBBP; COL4A5; TRRAP; TNRC6C; CENPF; DST; NOTCH1; OBSCN; TLN1; LAMA5; LTBP3; COL6A5; KMT2D
Transcriptional regulation by RUNX1	0.122	0.00308	0.9136	2.5112	4	8	-4	CR1; EP300	TNRC6C; KMT2A; KMT2D; CREBBP
Generic Transcription Pathway	0.212	0.0384	0.6718	1.4153	10	14	-4	KRAS; EP300; CR1; TP53; ZNF208	TNRC6C; CREBBP; KMT2D; MSH2; KMT2A; RB1; NOTCH1
RNA Polymerase II Transcription	0.271	0.0584	0.5656	1.2331	10	14	-4	CR1; ZNF208; KRAS; TP53; EP300	CREBBP; RB1; TNRC6C; KMT2D; NOTCH1; KMT2A; MSH2
Gene expression (Transcription)	0.357	0.0949	0.4468	1.0226	10	14	-4	EP300; CR1; TP53; KRAS; ZNF208	TNRC6C; NOTCH1; RB1; KMT2A; KMT2D; MSH2; CREBBP
RUNX3 regulates NOTCH signaling		0.000566		3.2466		4	-4		CREBBP; NOTCH1
Regulation of gene expression in late stage (branching morphogenesis) pancreatic bud precursor cells		0.000744		3.1279		4	-4		CREBBP; NOTCH1
NOTCH4 Intracellular Domain Regulates Transcription		0.00117		2.9311		4	-4		CREBBP; NOTCH1
NOTCH3 Intracellular Domain Regulates Transcription		0.00183		2.7363		4	-4		NOTCH1; CREBBP
Notch-HLH transcription pathway		0.0023		2.638		4	-4		CREBBP; NOTCH1
Laminin interactions		0.00263		2.5784		4	-4		LAMA5; COL4A5
Oncogene Induced Senescence		0.00318		2.4964		4	-4		RB1; TNRC6C
Transcriptional Regulation by NPAS4		0.00338		2.4708		4	-4		CREBBP; TNRC6C
Regulation of beta-cell development		0.00488		2.3109		4	-4		CREBBP; NOTCH1
NCAM1 interactions		0.00512		2.2904		4	-4		COL4A5; COL6A5
Formation of WDR5-containing histone-modifying complexes		0.00512		2.2904		4	-4		KMT2A; KMT2D
NOTCH1 Intracellular Domain Regulates Transcription		0.00664		2.1773		4	-4		NOTCH1; CREBBP
Signaling by NOTCH3		0.00692		2.1599		4	-4		NOTCH1; CREBBP
Neurexins and neuroligins		0.00865		2.0628		4	-4		NRXN3; NRXN2
Signaling by NOTCH1 PEST Domain Mutants in Cancer		0.00958		2.0183		4	-4		NOTCH1; CREBBP
Signaling by NOTCH1 in Cancer		0.00958		2.0183		4	-4		NOTCH1; CREBBP
Constitutive Signaling by NOTCH1 PEST Domain Mutants		0.00958		2.0183		4	-4		CREBBP; NOTCH1
Signaling by NOTCH1 HD+PEST Domain Mutants in Cancer		0.00958		2.0183		4	-4		CREBBP; NOTCH1
Constitutive Signaling by NOTCH1 HD+PEST Domain Mutants		0.00958		2.0183		4	-4		NOTCH1; CREBBP
Formation of paraxial mesoderm		0.0126		1.8983		4	-4		NOTCH1; CREBBP
PKMTs methylate histone lysines		0.0137		1.8621		4	-4		KMT2A; KMT2D
Signaling by NOTCH1		0.0152		1.8163		4	-4		NOTCH1; CREBBP
Nuclear events mediated by NFE2L2		0.0172		1.7626		4	-4		CREBBP; NOTCH1
Signaling by NOTCH4		0.0185		1.7322		4	-4		NOTCH1; CREBBP
Interferon gamma signaling		0.0248		1.6042		4	-4		HLA-A; HLA-DRB5
Gastrulation		0.0263		1.5794		4	-4		CREBBP; NOTCH1
Cell junction organization		0.0303		1.5172		4	-4		DST; TNRC6C
KEAP1-NFE2L2 pathway		0.0303		1.5172		4	-4		NOTCH1; CREBBP
Transport of inorganic cations/anions and amino acids/oligopeptides		0.0309		1.5098		4	-4		SLC4A2; SLC1A7
Activation of anterior HOX genes in hindbrain development during early embryogenesis		0.038		1.4196		4	-4		CREBBP; KMT2D
Activation of HOX genes during differentiation		0.038		1.4196		4	-4		CREBBP; KMT2D
SARS-CoV-2 activates/modulates innate and adaptive immune responses		0.0409		1.3878		4	-4		HLA-A; CREBBP
HATs acetylate histones		0.0507		1.2946		4	-4		CREBBP; TRRAP
Cell-Cell communication		0.0526		1.2785		4	-4		DST; TNRC6C
ECM proteoglycans		0.000957		3.0189		6	-6		LAMA5; COL4A5; COL6A5
Formation of the beta-catenin:TCF transactivating complex		0.00156		2.8067		6	-6		KMT2D; CREBBP; TRRAP
RUNX1 regulates genes involved in megakaryocyte differentiation and platelet function		0.00182		2.7394		6	-6		TNRC6C; KMT2D; KMT2A
Chromatin modifying enzymes		0.00502		2.2987		8	-8		TRRAP; KMT2A; KMT2D; CREBBP
Chromatin organization		0.00502		2.2987		8	-8		CREBBP; TRRAP; KMT2A; KMT2D
SARS-CoV-2 Infection		0.0404		1.3925		6	-6		RB1; HLA-A; CREBBP
Cellular responses to stress	0.601	0.0492	0.2208	1.3074	4	10	-6	EP300; TP53	CREBBP; NOTCH1; TLN1; TNRC6C; RB1
Cellular responses to stimuli	0.611	0.0524	0.2138	1.2805	4	10	-6	TP53; EP300	TLN1; TNRC6C; NOTCH1; RB1; CREBBP
Regulation of expression of SLITs and ROBOs		0.071		1.1483		4	-4		ROBO1; COL4A5
Epigenetic regulation of gene expression		0.0828		1.0818		4	-4		KMT2A; KMT2D
SARS-CoV Infections		0.0882		1.0542		6	-6		HLA-A; RB1; CREBBP
Cellular Senescence		0.0889		1.051		4	-4		RB1; TNRC6C
M Phase		0.0897		1.047		6	-6		PCNT; CENPF; RB1
Cellular response to chemical stress		0.0912		1.0398		4	-4		CREBBP; NOTCH1
Interferon Signaling		0.0943		1.0252		4	-4		HLA-DRB5; HLA-A
SARS-CoV-2-host interactions		0.0943		1.0252		4	-4		HLA-A; CREBBP
Mitotic Prometaphase		0.0951		1.0216		4	-4		PCNT; CENPF
Signaling by ROBO receptors		0.107		0.9701		4	-4		ROBO1; COL4A5
SLC-mediated transmembrane transport		0.131		0.8815		4	-4		SLC1A7; SLC4A2
Organelle biogenesis and maintenance		0.173		0.7599		4	-4		PCNT; CREBBP
Signaling by Rho GTPases		0.267		0.5726		6	-6		CENPF; OBSCN; DST
Metabolism of RNA		0.274		0.5615		6	-6		DHX37; UPF1; SNRNP200
Signaling by Rho GTPases, Miro GTPases and RHOBTB3		0.278		0.5549		6	-6		OBSCN; CENPF; DST
Viral Infection Pathways		0.31		0.5084		6	-6		HLA-A; CREBBP; RB1
RHO GTPase cycle		0.317		0.4985		4	-4		DST; OBSCN
Metabolism		0.917		0.0373		6	-6		AGL; CREBBP; LRP1
