# Supplementary material for: Multi-omic integration identifies broad drug resistance mechanisms and strategies to therapeutically reprogram cancer cells
Source: iScience. 2025 Nov 28;29(1):114293. doi: 10.1016/j.isci.2025.114293 (PMC12765193; doi:10.1016/j.isci.2025.114293)
Supplement: Table S12. Separate pathway enrichment analyses using all damaging mutations for each individual cell line [file mmc13.xlsx]

## Sheet: Supplemental Table S.12
Supplemental Table S.12 Separate pathway enrichment analyses using all damaging mutations for each individual cell line
pathway	number of resistant lines enriched	% of resistant lines enriched	average enrichment	impact resistant	number of sensitive lines enriched	% of sensitive lines enriched	average enrichment	impact sensitive	total lines	% difference (resistant - sensitive)	group skew (resistant - sensitive)
RUNX3 REGULATES P14 ARF	9	18	2.81876	50.7376	4	8	1.52217	12.1774	13	10	38.5603
COLLAGEN CHAIN TRIMERIZATION	13	26	3.42663	89.0924	7	14	3.66007	51.241	20	12	37.8513
L1CAM INTERACTIONS	10	20	2.7894	55.788	4	8	2.65184	21.2147	14	12	34.5733
COLLAGEN BIOSYNTHESIS AND MODIFYING ENZYMES	10	20	3.84296	76.8592	7	14	3.09095	43.2733	17	6	33.5858
INTERACTION BETWEEN L1 AND ANKYRINS	10	20	3.29794	65.9587	6	12	2.84601	34.1521	16	8	31.8066
SIGNALING BY FLT3 FUSION PROTEINS	10	20	2.24703	44.9406	4	8	1.73513	13.881	14	12	31.0596
SIGNALING BY NTRKS	11	22	1.93295	42.5249	4	8	1.48133	11.8507	15	14	30.6742
SIGNALING BY NTRK3 TRKC	10	20	2.18521	43.7042	5	10	1.37208	13.7208	15	10	29.9834
NON INTEGRIN MEMBRANE ECM INTERACTIONS	12	24	3.06794	73.6307	7	14	3.12229	43.712	19	10	29.9186
SIGNALING BY PDGF	8	16	2.5821	41.3136	4	8	1.61874	12.9499	12	8	28.3637
SIGNALING BY MET	11	22	2.42504	53.3508	5	10	2.55581	25.5581	16	12	27.7928
NEURONAL SYSTEM	11	22	2.56515	56.4334	4	8	3.61957	28.9566	15	14	27.4768
REGULATION OF TP53 ACTIVITY THROUGH METHYLATION	11	22	2.1742	47.8324	9	18	1.25949	22.6708	20	4	25.1616
RHO GTPASE CYCLE	10	20	2.28471	45.6942	5	10	2.05953	20.5953	15	10	25.099
TRANSCRIPTIONAL REGULATION BY RUNX3	9	18	2.46012	44.2822	5	10	1.94686	19.4686	14	8	24.8136
EXTRACELLULAR MATRIX ORGANIZATION	14	28	3.73153	104.483	12	24	3.32147	79.7154	26	4	24.7674
FLT3 SIGNALING IN DISEASE	11	22	1.78867	39.3508	5	10	1.47327	14.7327	16	12	24.6181
SIGNALING BY FLT3 ITD AND TKD MUTANTS	11	22	1.76851	38.9073	4	8	1.82784	14.6227	15	14	24.2845
DISEASES ASSOCIATED WITH O GLYCOSYLATION OF PROTEINS	4	8	4.4159	35.3272	2	4	3.26567	13.0627	6	4	22.2646
SIGNALING BY FGFR4 IN DISEASE	9	18	2.08877	37.5978	5	10	1.55789	15.5789	14	8	22.0189
INTEGRIN CELL SURFACE INTERACTIONS	9	18	2.58521	46.5337	5	10	2.48845	24.8845	14	8	21.6492
SIGNALING BY NTRK2 TRKB	11	22	1.66891	36.716	5	10	1.54818	15.4818	16	12	21.2342
O LINKED GLYCOSYLATION	5	10	2.70176	27.0176	1	2	2.97236	5.94471	6	8	21.0729
SIGNALING BY ERBB4	5	10	2.27191	22.7191	1	2	1.00876	2.01753	6	8	20.7016
TRANSMISSION ACROSS CHEMICAL SYNAPSES	5	10	2.40392	24.0392	2	4	1.03361	4.13442	7	6	19.9048
SIGNALING BY ERBB2 ECD MUTANTS	10	20	1.8172	36.3439	6	12	1.42021	17.0426	16	8	19.3014
SIGNALING BY PDGFRA TRANSMEMBRANE JUXTAMEMBRANE AND KINASE DOMAIN MUTANTS	9	18	2.03367	36.6061	6	12	1.48605	17.8326	15	6	18.7736
SIGNALING BY ERYTHROPOIETIN	10	20	1.54257	30.8515	5	10	1.2089	12.089	15	10	18.7625
DOWNSTREAM SIGNALING OF ACTIVATED FGFR3	10	20	1.53829	30.7658	5	10	1.2089	12.089	15	10	18.6768
GASTRIN CREB SIGNALLING PATHWAY VIA PKC AND MAPK	9	18	1.81787	32.7216	5	10	1.41843	14.1843	14	8	18.5373
SIGNALING BY EGFR	4	8	2.55036	20.4029	1	2	1.04611	2.09222	5	6	18.3107
TIE2 SIGNALING	11	22	1.69208	37.2258	6	12	1.59001	19.0801	17	10	18.1456
SEMA4D IN SEMAPHORIN SIGNALING	4	8	2.25569	18.0456	0	0	0	0	4	8	18.0456
O GLYCOSYLATION OF TSR DOMAIN CONTAINING PROTEINS	4	8	4.2106	33.6848	2	4	4.047	16.188	6	4	17.4968
SEMA4D INDUCED CELL MIGRATION AND GROWTH CONE COLLAPSE	4	8	2.16333	17.3067	0	0	0	0	4	8	17.3067
RHOA GTPASE CYCLE	4	8	2.50539	20.0431	1	2	1.48554	2.97107	5	6	17.0721
CONSTITUTIVE SIGNALING BY EGFRVIII	9	18	1.89348	34.0826	6	12	1.44123	17.2948	15	6	16.7878
GLUCURONIDATION	4	8	2.09213	16.737	0	0	0	0	4	8	16.737
G ALPHA 12 13 SIGNALLING EVENTS	4	8	2.33351	18.6681	1	2	1.26597	2.53194	5	6	16.1362
KINESINS	3	6	2.59064	15.5438	0	0	0	0	3	6	15.5438
CONSTITUTIVE SIGNALING BY LIGAND RESPONSIVE EGFR CANCER VARIANTS	9	18	1.74665	31.4397	6	12	1.34065	16.0878	15	6	15.3519
REGULATION OF TP53 ACTIVITY THROUGH ASSOCIATION WITH CO FACTORS	11	22	1.83235	40.3116	9	18	1.38887	24.9997	20	4	15.3119
SIGNALING BY PDGFR IN DISEASE	10	20	1.67494	33.4987	6	12	1.52877	18.3453	16	8	15.1535
SIGNALING BY FGFR3	6	12	1.63871	19.6645	2	4	1.13438	4.53753	8	8	15.127
STIMULI SENSING CHANNELS	5	10	2.92445	29.2445	3	6	2.37769	14.2661	8	4	14.9784
SIGNALING BY FGFR4	6	12	1.61876	19.4251	2	4	1.12405	4.4962	8	8	14.9289
RECEPTOR TYPE TYROSINE PROTEIN PHOSPHATASES	4	8	2.795	22.36	2	4	1.87739	7.50955	6	4	14.8505
REGULATION OF TP53 EXPRESSION AND DEGRADATION	10	20	1.88787	37.7573	7	14	1.6439	23.0146	17	6	14.7427
DOWNSTREAM SIGNALING OF ACTIVATED FGFR2	8	16	1.48549	23.7678	4	8	1.13692	9.09537	12	8	14.6725
DOWNSTREAM SIGNALING OF ACTIVATED FGFR1	8	16	1.46657	23.4652	4	8	1.12321	8.98571	12	8	14.4795
ECM PROTEOGLYCANS	12	24	3.19577	76.6986	9	18	3.46443	62.3597	21	6	14.3388
SCAVENGING BY CLASS A RECEPTORS	5	10	1.92098	19.2098	2	4	1.26649	5.06595	7	6	14.1438
TOLL LIKE RECEPTOR 9 TLR9 CASCADE	5	10	1.91823	19.1823	1	2	2.52464	5.04927	6	8	14.133
TAK1 DEPENDENT IKK AND NF KAPPA B ACTIVATION	4	8	2.28595	18.2876	2	4	1.09361	4.37445	6	4	13.9131
SIGNALING BY LEPTIN	4	8	2.10018	16.8014	1	2	1.48597	2.97195	5	6	13.8295
RAS ACTIVATION UPON CA2 INFLUX THROUGH NMDA RECEPTOR	8	16	1.51667	24.2667	4	8	1.31449	10.5159	12	8	13.7508
SIGNALING BY EGFR IN CANCER	9	18	1.57843	28.4118	6	12	1.22458	14.695	15	6	13.7169
TOLL LIKE RECEPTOR TLR1 TLR2 CASCADE	5	10	1.84656	18.4656	1	2	2.44089	4.88178	6	8	13.5838
MUSCLE CONTRACTION	10	20	2.92122	58.4245	6	12	3.73738	44.8485	16	8	13.5759
MYD88 INDEPENDENT TLR4 CASCADE	6	12	1.73618	20.8341	2	4	1.88494	7.53976	8	8	13.2944
RIBAVIRIN ADME	3	6	2.19426	13.1655	0	0	0	0	3	6	13.1655
SIGNALING BY INSULIN RECEPTOR	4	8	2.0377	16.3016	1	2	1.62331	3.24662	5	6	13.055
TP53 REGULATES TRANSCRIPTION OF GENES INVOLVED IN CYTOCHROME C RELEASE	11	22	1.75838	38.6844	9	18	1.42807	25.7053	20	4	12.9791
DOWNSTREAM SIGNALING OF ACTIVATED FGFR4	8	16	1.54649	24.7439	5	10	1.17656	11.7656	13	6	12.9784
AZATHIOPRINE ADME	4	8	1.6037	12.8296	0	0	0	0	4	8	12.8296
PTK6 REGULATES RHO GTPASES RAS GTPASE AND MAP KINASES	9	18	1.66123	29.9022	6	12	1.42359	17.083	15	6	12.8191
SIGNALING BY FGFR2 IN DISEASE	5	10	1.49406	14.9406	1	2	1.1333	2.26659	6	8	12.674
SIGNALING BY KIT IN DISEASE	9	18	1.88647	33.9564	6	12	1.79081	21.4897	15	6	12.4666
A TETRASACCHARIDE LINKER SEQUENCE IS REQUIRED FOR GAG SYNTHESIS	2	4	3.10489	12.4196	0	0	0	0	2	4	12.4196
SIGNALING BY CYTOSOLIC FGFR1 FUSION MUTANTS	4	8	2.18294	17.4636	2	4	1.28284	5.13135	6	4	12.3322
CREB1 PHOSPHORYLATION THROUGH NMDA RECEPTOR MEDIATED ACTIVATION OF RAS SIGNALING	7	14	1.54421	21.619	4	8	1.17257	9.38054	11	6	12.2384
SIGNALING BY CSF1 M CSF IN MYELOID CELLS	7	14	1.52628	21.368	3	6	1.56585	9.39512	10	8	11.9728
SARS COV 1 TARGETS HOST INTRACELLULAR SIGNALLING AND REGULATORY PATHWAYS	4	8	1.48783	11.9026	0	0	0	0	4	8	11.9026
DOWNREGULATION OF TGF BETA RECEPTOR SIGNALING	3	6	1.93271	11.5962	0	0	0	0	3	6	11.5962
SIGNALING BY FGFR1 IN DISEASE	6	12	1.68205	20.1845	3	6	1.48356	8.90135	9	6	11.2832
DEFECTIVE B4GALT7 CAUSES EDS PROGEROID TYPE	2	4	2.7968	11.1872	0	0	0	0	2	4	11.1872
ACTIVATED NTRK2 SIGNALS THROUGH FRS2 AND FRS3	8	16	1.48369	23.739	4	8	1.56939	12.5551	12	8	11.1839
METABOLISM OF FAT SOLUBLE VITAMINS	3	6	1.85699	11.1419	0	0	0	0	3	6	11.1419
RHOC GTPASE CYCLE	2	4	2.77992	11.1197	0	0	0	0	2	4	11.1197
SIGNALING BY TGF BETA RECEPTOR COMPLEX	4	8	1.80636	14.4508	1	2	1.67678	3.35357	5	6	11.0973
SIGNALING BY ALK IN CANCER	6	12	2.22356	26.6828	4	8	1.95196	15.6157	10	4	11.0671
RHO GTPASES ACTIVATE CIT	3	6	1.8387	11.0322	0	0	0	0	3	6	11.0322
CLEC7A DECTIN 1 INDUCES NFAT ACTIVATION	3	6	2.29192	13.7515	1	2	1.37592	2.75183	4	4	10.9997
INSULIN RECEPTOR SIGNALLING CASCADE	4	8	2.11793	16.9434	2	4	1.50262	6.01048	6	4	10.933
SIGNALING BY TYPE 1 INSULIN LIKE GROWTH FACTOR 1 RECEPTOR IGF1R	4	8	2.10433	16.8346	2	4	1.50262	6.01048	6	4	10.8241
RA BIOSYNTHESIS PATHWAY	2	4	2.67299	10.692	0	0	0	0	2	4	10.692
DOWNSTREAM SIGNAL TRANSDUCTION	8	16	1.50508	24.0813	6	12	1.13488	13.6186	14	4	10.4627
ERYTHROPOIETIN ACTIVATES RAS	8	16	1.38635	22.1816	4	8	1.46624	11.7299	12	8	10.4518
INTERLEUKIN 7 SIGNALING	4	8	1.26893	10.1514	0	0	0	0	4	8	10.1514
TP53 REGULATES TRANSCRIPTION OF CELL CYCLE GENES	5	10	2.06119	20.6119	3	6	1.77985	10.6791	8	4	9.93275
APOPTOTIC CLEAVAGE OF CELL ADHESION PROTEINS	4	8	1.66234	13.2987	1	2	1.69274	3.38547	5	6	9.91328
NCAM1 INTERACTIONS	6	12	2.69532	32.3438	4	8	2.80561	22.4448	10	4	9.89898
PURINE SALVAGE	2	4	2.46467	9.85867	0	0	0	0	2	4	9.85867
EXTRA NUCLEAR ESTROGEN SIGNALING	3	6	1.96158	11.7695	1	2	1.04974	2.09948	4	4	9.67002
HDR THROUGH MMEJ ALT NHEJ	3	6	2.12032	12.7219	1	2	1.61625	3.23249	4	4	9.48941
REGULATION OF INSULIN SECRETION	2	4	2.3548	9.41919	0	0	0	0	2	4	9.41919
SIGNAL ATTENUATION	2	4	2.34999	9.39997	0	0	0	0	2	4	9.39997
GOLGI TO ER RETROGRADE TRANSPORT	2	4	2.31516	9.26065	0	0	0	0	2	4	9.26065
RND2 GTPASE CYCLE	3	6	1.9057	11.4342	1	2	1.0935	2.18701	4	4	9.24721
TRANSCRIPTIONAL ACTIVITY OF SMAD2 SMAD3 SMAD4 HETEROTRIMER	2	4	2.30878	9.23512	0	0	0	0	2	4	9.23512
DOWNREGULATION OF SMAD2 3 SMAD4 TRANSCRIPTIONAL ACTIVITY	3	6	1.53867	9.23201	0	0	0	0	3	6	9.23201
TERMINATION OF TRANSLESION DNA SYNTHESIS	3	6	1.49833	8.98996	0	0	0	0	3	6	8.98996
NUCLEAR EVENTS KINASE AND TRANSCRIPTION FACTOR ACTIVATION	2	4	2.23198	8.92793	0	0	0	0	2	4	8.92793
EPHB MEDIATED FORWARD SIGNALING	2	4	2.1842	8.7368	0	0	0	0	2	4	8.7368
PREGNENOLONE BIOSYNTHESIS	3	6	1.43394	8.60361	0	0	0	0	3	6	8.60361
ERYTHROPOIETIN ACTIVATES PHOSPHOINOSITIDE 3 KINASE PI3K	3	6	1.42365	8.54189	0	0	0	0	3	6	8.54189
RHO GTPASES ACTIVATE ROCKS	3	6	1.8387	11.0322	1	2	1.26629	2.53257	4	4	8.49964
GROWTH HORMONE RECEPTOR SIGNALING	3	6	1.78491	10.7095	1	2	1.15536	2.31072	4	4	8.39876
NUCLEOTIDE SALVAGE	2	4	2.09111	8.36444	0	0	0	0	2	4	8.36444
FLT3 SIGNALING	7	14	1.5959	22.3427	4	8	1.76522	14.1218	11	6	8.22091
MET ACTIVATES RAS SIGNALING	7	14	1.47771	20.688	4	8	1.56939	12.5551	11	6	8.13287
CLASS C 3 METABOTROPIC GLUTAMATE PHEROMONE RECEPTORS	2	4	2.01798	8.07191	0	0	0	0	2	4	8.07191
CONSTITUTIVE SIGNALING BY OVEREXPRESSED ERBB2	8	16	1.4997	23.9952	5	10	1.59406	15.9406	13	6	8.05462
INTERLEUKIN 1 SIGNALING	5	10	1.46118	14.6118	2	4	1.65433	6.61733	7	6	7.99443
GRB2 EVENTS IN ERBB2 SIGNALING	7	14	1.53842	21.5378	5	10	1.39026	13.9026	12	4	7.63522
STAT3 NUCLEAR EVENTS DOWNSTREAM OF ALK SIGNALING	3	6	1.76039	10.5624	1	2	1.48597	2.97195	4	4	7.59042
SHC1 EVENTS IN EGFR SIGNALING	7	14	1.37498	19.2497	4	8	1.46624	11.7299	11	6	7.51984
WNT5A DEPENDENT INTERNALIZATION OF FZD2 FZD5 AND ROR2	2	4	1.84611	7.38442	0	0	0	0	2	4	7.38442
RND3 GTPASE CYCLE	2	4	1.79903	7.19614	0	0	0	0	2	4	7.19614
FOXO MEDIATED TRANSCRIPTION OF OXIDATIVE STRESS METABOLIC AND NEURONAL GENES	2	4	1.78503	7.14011	0	0	0	0	2	4	7.14011
FRS MEDIATED FGFR3 SIGNALING	7	14	1.25947	17.6326	4	8	1.31449	10.5159	11	6	7.11664
FRS MEDIATED FGFR4 SIGNALING	7	14	1.21927	17.0698	4	8	1.27415	10.1932	11	6	6.87661
REGULATION OF NPAS4 GENE EXPRESSION	3	6	1.57696	9.46177	1	2	1.30501	2.61003	4	4	6.85174
FRS MEDIATED FGFR1 SIGNALING	7	14	1.20057	16.8079	4	8	1.25537	10.043	11	6	6.76493
TRANSCRIPTION COUPLED NUCLEOTIDE EXCISION REPAIR TC NER	2	4	1.64572	6.58287	0	0	0	0	2	4	6.58287
SIGNALING BY FGFR IN DISEASE	3	6	1.70602	10.2361	1	2	1.83893	3.67785	4	4	6.55828
FRS MEDIATED FGFR2 SIGNALING	7	14	1.16555	16.3177	4	8	1.22021	9.76169	11	6	6.55597
NETRIN 1 SIGNALING	3	6	1.79952	10.7971	1	2	2.13874	4.27747	4	4	6.51964
METABOLISM OF NUCLEOTIDES	2	4	1.6241	6.49641	0	0	0	0	2	4	6.49641
TRANSLESION SYNTHESIS BY Y FAMILY DNA POLYMERASES BYPASSES LESIONS ON DNA TEMPLATE	2	4	1.61043	6.44172	0	0	0	0	2	4	6.44172
METABOLIC DISORDERS OF BIOLOGICAL OXIDATION ENZYMES	2	4	1.60067	6.40268	0	0	0	0	2	4	6.40268
FORMATION OF TC NER PRE INCISION COMPLEX	2	4	1.5789	6.31558	0	0	0	0	2	4	6.31558
SIGNALING BY FGFR2	2	4	1.54538	6.18153	0	0	0	0	2	4	6.18153
IRAK2 MEDIATED ACTIVATION OF TAK1 COMPLEX	2	4	1.47652	5.90606	0	0	0	0	2	4	5.90606
ATF6 ATF6 ALPHA ACTIVATES CHAPERONE GENES	2	4	1.47652	5.90606	0	0	0	0	2	4	5.90606
NEUROTRANSMITTER RECEPTORS AND POSTSYNAPTIC SIGNAL TRANSMISSION	3	6	1.35364	8.12184	1	2	1.14597	2.29194	4	4	5.8299
RUNX1 INTERACTS WITH CO FACTORS WHOSE PRECISE EFFECT ON RUNX1 TARGETS IS NOT KNOWN	6	12	1.3875	16.65	3	6	1.82902	10.9741	9	6	5.67587
ATF6 ATF6 ALPHA ACTIVATES CHAPERONES	2	4	1.39877	5.59509	0	0	0	0	2	4	5.59509
SIGNALING BY CSF3 G CSF	6	12	1.22874	14.7448	3	6	1.52582	9.15492	9	6	5.58991
DRUG ADME	2	4	1.38872	5.55489	0	0	0	0	2	4	5.55489
NUCLEOTIDE EXCISION REPAIR	2	4	1.36582	5.46329	0	0	0	0	2	4	5.46329
RSV HOST INTERACTIONS	2	4	1.36374	5.45495	0	0	0	0	2	4	5.45495
SIGNALING BY CTNNB1 PHOSPHO SITE MUTANTS	2	4	1.36119	5.44478	0	0	0	0	2	4	5.44478
GAB1 SIGNALOSOME	2	4	1.34687	5.3875	0	0	0	0	2	4	5.3875
SIGNALING BY SCF KIT	6	12	1.7658	21.1896	4	8	1.9817	15.8536	10	4	5.33601
TRANSLESION SYNTHESIS BY POLK	2	4	1.32728	5.3091	0	0	0	0	2	4	5.3091
PI 3K CASCADE FGFR3	2	4	1.32262	5.29046	0	0	0	0	2	4	5.29046
BETA CATENIN INDEPENDENT WNT SIGNALING	4	8	1.37023	10.9619	2	4	1.42623	5.7049	6	4	5.25695
BETA CATENIN PHOSPHORYLATION CASCADE	2	4	1.30812	5.23247	0	0	0	0	2	4	5.23247
GLYOXYLATE METABOLISM AND GLYCINE DEGRADATION	2	4	1.30252	5.21007	0	0	0	0	2	4	5.21007
PI 3K CASCADE FGFR4	2	4	1.27799	5.11195	0	0	0	0	2	4	5.11195
TRAF6 MEDIATED INDUCTION OF TAK1 COMPLEX WITHIN TLR4 COMPLEX	2	4	1.2767	5.10681	0	0	0	0	2	4	5.10681
MOLECULES ASSOCIATED WITH ELASTIC FIBRES	3	6	1.66749	10.005	1	2	2.45758	4.91515	4	4	5.0898
PI 3K CASCADE FGFR1	2	4	1.25736	5.02944	0	0	0	0	2	4	5.02944
REGULATION OF GENE EXPRESSION IN BETA CELLS	2	4	1.25248	5.0099	0	0	0	0	2	4	5.0099
CLASS I PEROXISOMAL MEMBRANE PROTEIN IMPORT	2	4	1.25153	5.00614	0	0	0	0	2	4	5.00614
GERM LAYER FORMATION AT GASTRULATION	2	4	1.24495	4.9798	0	0	0	0	2	4	4.9798
PI 3K CASCADE FGFR2	2	4	1.21898	4.87592	0	0	0	0	2	4	4.87592
MISCELLANEOUS TRANSPORT AND BINDING EVENTS	2	4	1.21893	4.87572	0	0	0	0	2	4	4.87572
RESPIRATORY SYNCYTIAL VIRUS INFECTION PATHWAY	2	4	1.20716	4.82862	0	0	0	0	2	4	4.82862
SHC1 EVENTS IN ERBB4 SIGNALING	7	14	1.37498	19.2497	5	10	1.44715	14.4715	12	4	4.77825
SHC MEDIATED CASCADE FGFR3	6	12	1.30209	15.6251	4	8	1.3592	10.8736	10	4	4.75154
SHC MEDIATED CASCADE FGFR4	6	12	1.25754	15.0905	4	8	1.31449	10.5159	10	4	4.57455
JNK C JUN KINASES PHOSPHORYLATION AND ACTIVATION MEDIATED BY ACTIVATED HUMAN TAK1	2	4	1.1427	4.57078	0	0	0	0	2	4	4.57078
P38MAPK EVENTS	7	14	1.4065	19.691	5	10	1.5147	15.147	12	4	4.54401
ACTIVATED TAK1 MEDIATES P38 MAPK ACTIVATION	2	4	1.12411	4.49642	0	0	0	0	2	4	4.49642
SHC MEDIATED CASCADE FGFR1	6	12	1.23695	14.8434	4	8	1.29383	10.3506	10	4	4.4928
DISASSEMBLY OF THE DESTRUCTION COMPLEX AND RECRUITMENT OF AXIN TO THE MEMBRANE	2	4	1.10457	4.4183	0	0	0	0	2	4	4.4183
REGULATION OF PYRUVATE METABOLISM	2	4	1.09824	4.39297	0	0	0	0	2	4	4.39297
DNA DAMAGE RECOGNITION IN GG NER	2	4	1.08563	4.34253	0	0	0	0	2	4	4.34253
COLLAGEN DEGRADATION	7	14	2.63644	36.9102	5	10	3.25922	32.5922	12	4	4.31791
DISEASES OF SIGNAL TRANSDUCTION BY GROWTH FACTOR RECEPTORS AND SECOND MESSENGERS	8	16	2.89832	46.373	11	22	1.94021	42.6846	19	-6	3.68842
TOLL LIKE RECEPTOR CASCADES	4	8	1.26611	10.1289	2	4	1.64308	6.57232	6	4	3.55659
DAG AND IP3 SIGNALING	4	8	1.30925	10.474	2	4	1.74949	6.99795	6	4	3.47602
RAS PROCESSING	6	12	1.18077	14.1692	4	8	1.60991	12.8793	10	4	1.28988
EGR2 AND SOX10 MEDIATED INITIATION OF SCHWANN CELL MYELINATION	4	8	1.15062	9.20497	2	4	2.23066	8.92264	6	4	0.282332
DISEASES OF METABOLISM	2	4	4.30507	17.2203	4	8	2.17127	17.3702	6	-4	-0.149891
REGULATION OF TP53 ACTIVITY THROUGH PHOSPHORYLATION	3	6	2.96342	17.7805	5	10	1.81398	18.1398	8	-4	-0.359308
NR1H3 NR1H2 REGULATE GENE EXPRESSION LINKED TO CHOLESTEROL TRANSPORT AND EFFLUX	4	8	1.28845	10.3076	1	2	5.57144	11.1429	5	6	-0.835324
TRANSPORT OF VITAMINS NUCLEOSIDES AND RELATED MOLECULES	1	2	2.36157	4.72315	3	6	1.12523	6.75138	4	-4	-2.02823
EXTENSION OF TELOMERES	1	2	1.98957	3.97914	3	6	1.09191	6.55145	4	-4	-2.57231
DISORDERS OF TRANSMEMBRANE TRANSPORTERS	1	2	2.24969	4.49938	3	6	1.18302	7.09812	4	-4	-2.59874
REGULATION OF FZD BY UBIQUITINATION	1	2	2.45127	4.90255	3	6	1.2524	7.5144	4	-4	-2.61185
INTERACTIONS OF VPR WITH HOST CELLULAR PROTEINS	1	2	3.03172	6.06344	3	6	1.52259	9.13554	4	-4	-3.0721
UB SPECIFIC PROCESSING PROTEASES	1	2	1.69068	3.38135	3	6	1.08244	6.49462	4	-4	-3.11326
SIGNALING BY HEDGEHOG	1	2	3.46417	6.92834	3	6	1.7112	10.2672	4	-4	-3.33883
NUCLEAR PORE COMPLEX NPC DISASSEMBLY	1	2	3.06683	6.13367	3	6	1.59516	9.57097	4	-4	-3.43731
DEACTIVATION OF THE BETA CATENIN TRANSACTIVATING COMPLEX	1	2	2.10515	4.2103	3	6	1.28605	7.71632	4	-4	-3.50603
INTRACELLULAR SIGNALING BY SECOND MESSENGERS	4	8	1.7983	14.3864	7	14	1.31113	18.3558	11	-6	-3.96945
NEGATIVE REGULATORS OF DDX58 IFIH1 SIGNALING	0	0	0	0	2	4	1.01709	4.06835	2	-4	-4.06835
DEUBIQUITINATION	2	4	1.41391	5.65563	4	8	1.21941	9.75529	6	-4	-4.09966
PIWI INTERACTING RNA PIRNA BIOGENESIS	0	0	0	0	2	4	1.08895	4.35579	2	-4	-4.35579
KERATAN SULFATE KERATIN METABOLISM	0	0	0	0	2	4	1.10986	4.43945	2	-4	-4.43945
HEDGEHOG OFF STATE	1	2	2.79159	5.58318	3	6	1.67211	10.0327	4	-4	-4.4495
TRANSPORT OF MATURE MRNAS DERIVED FROM INTRONLESS TRANSCRIPTS	2	4	1.84348	7.37391	4	8	1.48191	11.8553	6	-4	-4.48141
REGULATION OF MECP2 EXPRESSION AND ACTIVITY	3	6	1.06156	6.36937	1	2	5.43393	10.8679	4	4	-4.49848
INACTIVATION OF CSF3 G CSF SIGNALING	0	0	0	0	2	4	1.13219	4.52877	2	-4	-4.52877
MEIOSIS	0	0	0	0	2	4	1.13581	4.54323	2	-4	-4.54323
FC EPSILON RECEPTOR FCERI SIGNALING	1	2	1.88944	3.77888	3	6	1.38774	8.32646	4	-4	-4.54758
G PROTEIN BETA GAMMA SIGNALLING	0	0	0	0	2	4	1.14242	4.5697	2	-4	-4.5697
HATS ACETYLATE HISTONES	0	0	0	0	2	4	1.14253	4.57011	2	-4	-4.57011
ACTIVATION OF BH3 ONLY PROTEINS	4	8	1.11656	8.9325	6	12	1.13057	13.5668	10	-4	-4.63433
POSTMITOTIC NUCLEAR PORE COMPLEX NPC REFORMATION	0	0	0	0	2	4	1.1916	4.76639	2	-4	-4.76639
SENESCENCE ASSOCIATED SECRETORY PHENOTYPE SASP	0	0	0	0	2	4	1.19483	4.7793	2	-4	-4.7793
RNA POLYMERASE I TRANSCRIPTION	0	0	0	0	2	4	1.20172	4.80688	2	-4	-4.80688
NEGATIVE EPIGENETIC REGULATION OF RRNA EXPRESSION	0	0	0	0	2	4	1.21573	4.86292	2	-4	-4.86292
SIGNALING BY TGFBR3	1	2	2.21831	4.43662	3	6	1.55189	9.31134	4	-4	-4.87472
ANTIVIRAL MECHANISM BY IFN STIMULATED GENES	3	6	2.61588	15.6953	6	12	1.71589	20.5907	9	-6	-4.89539
ION HOMEOSTASIS	5	10	2.72532	27.2532	7	14	2.29941	32.1917	12	-4	-4.93846
RIPK1 MEDIATED REGULATED NECROSIS	0	0	0	0	2	4	1.23752	4.95008	2	-4	-4.95008
ASPARAGINE N LINKED GLYCOSYLATION	0	0	0	0	2	4	1.23942	4.95767	2	-4	-4.95767
INTERLEUKIN 15 SIGNALING	1	2	2.62919	5.25838	3	6	1.71167	10.27	4	-4	-5.01163
CONDENSATION OF PROPHASE CHROMOSOMES	0	0	0	0	2	4	1.25838	5.0335	2	-4	-5.0335
TYPE I HEMIDESMOSOME ASSEMBLY	2	4	3.0118	12.0472	4	8	2.14291	17.1433	6	-4	-5.09605
MAPK FAMILY SIGNALING CASCADES	3	6	2.04306	12.2583	5	10	1.73879	17.3879	8	-4	-5.12957
CYTOSOLIC SULFONATION OF SMALL MOLECULES	0	0	0	0	2	4	1.29577	5.18308	2	-4	-5.18308
CARGO CONCENTRATION IN THE ER	0	0	0	0	2	4	1.30015	5.20061	2	-4	-5.20061
GLYCOGEN METABOLISM	1	2	1.177	2.35401	3	6	1.26093	7.56557	4	-4	-5.21157
PYROPTOSIS	5	10	1.34966	13.4966	8	16	1.16963	18.7141	13	-6	-5.21748
TRANSCRIPTIONAL REGULATION BY VENTX	4	8	1.64386	13.1509	6	12	1.5322	18.3864	10	-4	-5.23554
SUMOYLATION OF INTRACELLULAR RECEPTORS	0	0	0	0	2	4	1.31649	5.26596	2	-4	-5.26596
INTRINSIC PATHWAY FOR APOPTOSIS	2	4	2.30804	9.23217	5	10	1.46427	14.6427	7	-6	-5.41052
HEME DEGRADATION	0	0	0	0	2	4	1.35287	5.41147	2	-4	-5.41147
TNFR2 NON CANONICAL NF KB PATHWAY	0	0	0	0	2	4	1.35381	5.41522	2	-4	-5.41522
MECP2 REGULATES NEURONAL RECEPTORS AND CHANNELS	0	0	0	0	2	4	1.35515	5.42058	2	-4	-5.42058
CELLULAR RESPONSE TO HEAT STRESS	0	0	0	0	2	4	1.35672	5.42686	2	-4	-5.42686
RNA POLYMERASE I PROMOTER ESCAPE	0	0	0	0	2	4	1.35684	5.42736	2	-4	-5.42736
PLASMA LIPOPROTEIN ASSEMBLY	0	0	0	0	2	4	1.35895	5.43579	2	-4	-5.43579
CLEC7A DECTIN 1 SIGNALING	0	0	0	0	2	4	1.36154	5.44616	2	-4	-5.44616
VITAMIN B5 PANTOTHENATE METABOLISM	0	0	0	0	2	4	1.38307	5.53229	2	-4	-5.53229
LYSINE CATABOLISM	0	0	0	0	2	4	1.3877	5.55078	2	-4	-5.55078
LGI ADAM INTERACTIONS	0	0	0	0	2	4	1.39665	5.5866	2	-4	-5.5866
LISTERIA MONOCYTOGENES ENTRY INTO HOST CELLS	0	0	0	0	2	4	1.41716	5.66865	2	-4	-5.66865
TRAFFICKING OF GLUR2 CONTAINING AMPA RECEPTORS	0	0	0	0	2	4	1.42103	5.68413	2	-4	-5.68413
SWITCHING OF ORIGINS TO A POST REPLICATIVE STATE	0	0	0	0	2	4	1.42673	5.7069	2	-4	-5.7069
ERBB2 REGULATES CELL MOTILITY	0	0	0	0	2	4	1.44056	5.76224	2	-4	-5.76224
PROCESSIVE SYNTHESIS ON THE C STRAND OF THE TELOMERE	0	0	0	0	2	4	1.44852	5.79407	2	-4	-5.79407
TELOMERE EXTENSION BY TELOMERASE	0	0	0	0	2	4	1.45368	5.81473	2	-4	-5.81473
TERMINATION OF O GLYCAN BIOSYNTHESIS	2	4	1.67963	6.71853	4	8	1.56698	12.5358	6	-4	-5.81728
SUMOYLATION OF DNA METHYLATION PROTEINS	0	0	0	0	2	4	1.45577	5.82309	2	-4	-5.82309
MEIOTIC SYNAPSIS	0	0	0	0	2	4	1.4698	5.87918	2	-4	-5.87918
REGULATION OF MRNA STABILITY BY PROTEINS THAT BIND AU RICH ELEMENTS	0	0	0	0	2	4	1.47077	5.88307	2	-4	-5.88307
KERATAN SULFATE DEGRADATION	0	0	0	0	2	4	1.48005	5.92018	2	-4	-5.92018
METABOLISM OF NITRIC OXIDE NOS3 ACTIVATION AND REGULATION	0	0	0	0	2	4	1.48908	5.95633	2	-4	-5.95633
MITOCHONDRIAL BIOGENESIS	0	0	0	0	2	4	1.50168	6.00672	2	-4	-6.00672
RECYCLING OF BILE ACIDS AND SALTS	1	2	1.88569	3.77138	3	6	1.63434	9.80602	4	-4	-6.03464
MITOTIC PROPHASE	1	2	2.16822	4.33644	3	6	1.73623	10.4174	4	-4	-6.08094
DOWNSTREAM SIGNALING EVENTS OF B CELL RECEPTOR BCR	1	2	1.71139	3.42278	3	6	1.58878	9.53268	4	-4	-6.1099
RHO GTPASE EFFECTORS	0	0	0	0	2	4	1.52988	6.11951	2	-4	-6.11951
GAP JUNCTION TRAFFICKING AND REGULATION	0	0	0	0	2	4	1.53158	6.12631	2	-4	-6.12631
HIV TRANSCRIPTION ELONGATION	0	0	0	0	2	4	1.54475	6.17901	2	-4	-6.17901
UPTAKE OF DIETARY COBALAMINS INTO ENTEROCYTES	0	0	0	0	2	4	1.55357	6.21426	2	-4	-6.21426
CELLULAR RESPONSE TO HYPOXIA	0	0	0	0	2	4	1.58901	6.35605	2	-4	-6.35605
SUMOYLATION OF CHROMATIN ORGANIZATION PROTEINS	0	0	0	0	2	4	1.59938	6.39751	2	-4	-6.39751
LYSOSOME VESICLE BIOGENESIS	0	0	0	0	3	6	1.07129	6.42775	3	-6	-6.42775
REGULATION OF RAS BY GAPS	2	4	1.8992	7.59682	4	8	1.75475	14.038	6	-4	-6.44116
FERTILIZATION	0	0	0	0	3	6	1.07644	6.45862	3	-6	-6.45862
REGULATION OF RUNX2 EXPRESSION AND ACTIVITY	0	0	0	0	2	4	1.62184	6.48736	2	-4	-6.48736
THE ACTIVATION OF ARYLSULFATASES	0	0	0	0	2	4	1.63178	6.52711	2	-4	-6.52711
ORC1 REMOVAL FROM CHROMATIN	0	0	0	0	2	4	1.63311	6.53246	2	-4	-6.53246
CHYLOMICRON ASSEMBLY	0	0	0	0	2	4	1.63321	6.53286	2	-4	-6.53286
HCMV INFECTION	0	0	0	0	2	4	1.6369	6.54758	2	-4	-6.54758
FREE FATTY ACIDS REGULATE INSULIN SECRETION	0	0	0	0	2	4	1.63874	6.55496	2	-4	-6.55496
RUNX1 REGULATES TRANSCRIPTION OF GENES INVOLVED IN DIFFERENTIATION OF HSCS	0	0	0	0	2	4	1.64239	6.56954	2	-4	-6.56954
REGULATION OF PTEN STABILITY AND ACTIVITY	0	0	0	0	2	4	1.65619	6.62478	2	-4	-6.62478
FORMATION OF PARAXIAL MESODERM	0	0	0	0	2	4	1.65619	6.62478	2	-4	-6.62478
DDX58 IFIH1 MEDIATED INDUCTION OF INTERFERON ALPHA BETA	0	0	0	0	2	4	1.65671	6.62683	2	-4	-6.62683
NONHOMOLOGOUS END JOINING NHEJ	0	0	0	0	2	4	1.65857	6.63429	2	-4	-6.63429
INSULIN PROCESSING	0	0	0	0	2	4	1.65896	6.63583	2	-4	-6.63583
PROGRAMMED CELL DEATH	3	6	1.21934	7.31603	5	10	1.39913	13.9913	8	-4	-6.67531
TRANSCRIPTIONAL REGULATION OF GRANULOPOIESIS	0	0	0	0	2	4	1.67006	6.68026	2	-4	-6.68026
AQUAPORIN MEDIATED TRANSPORT	0	0	0	0	2	4	1.67037	6.68149	2	-4	-6.68149
RRNA PROCESSING IN THE MITOCHONDRION	0	0	0	0	2	4	1.67382	6.69529	2	-4	-6.69529
REPRODUCTION	0	0	0	0	2	4	1.68458	6.73831	2	-4	-6.73831
HEDGEHOG LIGAND BIOGENESIS	0	0	0	0	2	4	1.70462	6.81847	2	-4	-6.81847
ASYMMETRIC LOCALIZATION OF PCP PROTEINS	0	0	0	0	2	4	1.71723	6.86892	2	-4	-6.86892
PHASE 2 PLATEAU PHASE	0	0	0	0	2	4	1.71894	6.87574	2	-4	-6.87574
RNA POLYMERASE II PRE TRANSCRIPTION EVENTS	0	0	0	0	2	4	1.72398	6.89593	2	-4	-6.89593
NITRIC OXIDE STIMULATES GUANYLATE CYCLASE	0	0	0	0	2	4	1.72621	6.90482	2	-4	-6.90482
BIOLOGICAL OXIDATIONS	1	2	1.29243	2.58486	3	6	1.59125	9.5475	4	-4	-6.96264
DECTIN 1 MEDIATED NONCANONICAL NF KB SIGNALING	0	0	0	0	2	4	1.74311	6.97243	2	-4	-6.97243
DEFECTIVE CFTR CAUSES CYSTIC FIBROSIS	0	0	0	0	2	4	1.75639	7.02554	2	-4	-7.02554
DEGRADATION OF GLI1 BY THE PROTEASOME	0	0	0	0	2	4	1.7699	7.07961	2	-4	-7.07961
SCF SKP2 MEDIATED DEGRADATION OF P27 P21	0	0	0	0	2	4	1.7699	7.07961	2	-4	-7.07961
METABOLISM OF POLYAMINES	0	0	0	0	2	4	1.78366	7.13465	2	-4	-7.13465
HCMV EARLY EVENTS	0	0	0	0	2	4	1.79488	7.1795	2	-4	-7.1795
PD 1 SIGNALING	1	2	1.1295	2.259	3	6	1.57721	9.46325	4	-4	-7.20424
DEGRADATION OF DVL	0	0	0	0	2	4	1.81196	7.24782	2	-4	-7.24782
NEF MEDIATES DOWN MODULATION OF CELL SURFACE RECEPTORS BY RECRUITING THEM TO CLATHRIN ADAPTERS	0	0	0	0	3	6	1.22418	7.34506	3	-6	-7.34506
GENE SILENCING BY RNA	1	2	3.38021	6.76041	4	8	1.76444	14.1155	5	-6	-7.35512
AUF1 HNRNP D0 BINDS AND DESTABILIZES MRNA	0	0	0	0	2	4	1.84134	7.36534	2	-4	-7.36534
DEGRADATION OF AXIN	0	0	0	0	2	4	1.84134	7.36534	2	-4	-7.36534
SCF BETA TRCP MEDIATED DEGRADATION OF EMI1	0	0	0	0	2	4	1.84134	7.36534	2	-4	-7.36534
SOMITOGENESIS	0	0	0	0	2	4	1.84134	7.36534	2	-4	-7.36534
TRANSCRIPTION OF THE HIV GENOME	0	0	0	0	2	4	1.84352	7.37409	2	-4	-7.37409
APC C CDH1 MEDIATED DEGRADATION OF CDC20 AND OTHER APC C CDH1 TARGETED PROTEINS IN LATE MITOSIS EARLY G1	1	2	1.78543	3.57086	3	6	1.83458	11.0075	4	-4	-7.43664
DOWNREGULATION OF ERBB2 SIGNALING	1	2	1.24019	2.48039	3	6	1.66044	9.96264	4	-4	-7.48225
CROSS PRESENTATION OF SOLUBLE EXOGENOUS ANTIGENS ENDOSOMES	0	0	0	0	2	4	1.92011	7.68043	2	-4	-7.68043
VEGFR2 MEDIATED CELL PROLIFERATION	7	14	1.28732	18.0224	9	18	1.42941	25.7293	16	-4	-7.70691
APOPTOTIC CLEAVAGE OF CELLULAR PROTEINS	2	4	1.02363	4.09452	4	8	1.4764	11.8112	6	-4	-7.71668
DEGRADATION OF BETA CATENIN BY THE DESTRUCTION COMPLEX	0	0	0	0	2	4	1.94585	7.78341	2	-4	-7.78341
C TYPE LECTIN RECEPTORS CLRS	4	8	1.39623	11.1699	7	14	1.35585	18.9819	11	-6	-7.81201
DECTIN 2 FAMILY	1	2	2.09382	4.18764	4	8	1.50181	12.0145	5	-6	-7.82685
THE ROLE OF NEF IN HIV 1 REPLICATION AND DISEASE PATHOGENESIS	2	4	1.14712	4.58848	4	8	1.55686	12.4549	6	-4	-7.86637
VEGFR2 MEDIATED VASCULAR PERMEABILITY	0	0	0	0	2	4	1.96724	7.86896	2	-4	-7.86896
DEFECTIVE INTRINSIC PATHWAY FOR APOPTOSIS	8	16	1.55691	24.9106	11	22	1.4905	32.791	19	-6	-7.88046
MITF M REGULATED MELANOCYTE DEVELOPMENT	3	6	1.51938	9.11628	5	10	1.70127	17.0127	8	-4	-7.8964
COBALAMIN CBL VITAMIN B12 TRANSPORT AND METABOLISM	0	0	0	0	2	4	1.97621	7.90483	2	-4	-7.90483
DISEASES OF DNA REPAIR	1	2	1.79405	3.58811	3	6	1.92343	11.5406	4	-4	-7.95248
CARDIOGENESIS	1	2	1.094	2.188	3	6	1.69213	10.1528	4	-4	-7.96481
DISEASES OF CARBOHYDRATE METABOLISM	1	2	1.04861	2.09721	3	6	1.68015	10.0809	4	-4	-7.98366
VIRAL MESSENGER RNA SYNTHESIS	1	2	1.65587	3.31174	3	6	1.88442	11.3065	4	-4	-7.99478
GLUCAGON SIGNALING IN METABOLIC REGULATION	1	2	1.13434	2.26869	3	6	1.71419	10.2851	4	-4	-8.01643
SIGNALING BY NOTCH4	1	2	1.70138	3.40275	3	6	1.91184	11.471	4	-4	-8.06826
RHO GTPASES ACTIVATE NADPH OXIDASES	0	0	0	0	3	6	1.34737	8.0842	3	-6	-8.0842
CELL CELL COMMUNICATION	3	6	1.98144	11.8886	5	10	1.99978	19.9978	8	-4	-8.10921
INHIBITION OF DNA RECOMBINATION AT TELOMERE	0	0	0	0	2	4	2.02842	8.11369	2	-4	-8.11369
MATURATION OF TCA ENZYMES AND REGULATION OF TCA CYCLE	0	0	0	0	3	6	1.35267	8.11603	3	-6	-8.11603
HCMV LATE EVENTS	0	0	0	0	3	6	1.36685	8.20109	3	-6	-8.20109
COMPLEX III ASSEMBLY	0	0	0	0	3	6	1.37063	8.22377	3	-6	-8.22377
DCC MEDIATED ATTRACTIVE SIGNALING	0	0	0	0	3	6	1.37102	8.22613	3	-6	-8.22613
G2 M CHECKPOINTS	3	6	1.8152	10.8912	7	14	1.36621	19.127	10	-8	-8.23577
RUNX1 REGULATES GENES INVOLVED IN MEGAKARYOCYTE DIFFERENTIATION AND PLATELET FUNCTION	0	0	0	0	2	4	2.06739	8.26957	2	-4	-8.26957
REGULATION OF KIT SIGNALING	0	0	0	0	3	6	1.38616	8.31697	3	-6	-8.31697
DNA DOUBLE STRAND BREAK REPAIR	2	4	1.7692	7.0768	5	10	1.5449	15.449	7	-6	-8.37216
GLYCOGEN SYNTHESIS	1	2	1.4225	2.84501	3	6	1.87835	11.2701	4	-4	-8.42508
DAP12 INTERACTIONS	2	4	2.50145	10.0058	5	10	1.8457	18.457	7	-6	-8.45124
RETROGRADE NEUROTROPHIN SIGNALLING	0	0	0	0	3	6	1.41727	8.50363	3	-6	-8.50363
SUMOYLATION OF DNA DAMAGE RESPONSE AND REPAIR PROTEINS	0	0	0	0	2	4	2.14278	8.57111	2	-4	-8.57111
PTEN REGULATION	2	4	1.26835	5.0734	5	10	1.36789	13.6789	7	-6	-8.6055
RAB REGULATION OF TRAFFICKING	0	0	0	0	3	6	1.43459	8.60752	3	-6	-8.60752
ATTENUATION PHASE	1	2	1.18744	2.37488	3	6	1.84009	11.0406	4	-4	-8.66568
CELL CYCLE CHECKPOINTS	2	4	1.78801	7.15205	5	10	1.58292	15.8292	7	-6	-8.67716
NUCLEAR RECEPTOR TRANSCRIPTION PATHWAY	0	0	0	0	2	4	2.19296	8.77186	2	-4	-8.77186
GAMMA CARBOXYLATION TRANSPORT AND AMINO TERMINAL CLEAVAGE OF PROTEINS	0	0	0	0	2	4	2.19938	8.79752	2	-4	-8.79752
ELEVATION OF CYTOSOLIC CA2 LEVELS	1	2	1.409	2.81801	3	6	1.95824	11.7494	4	-4	-8.93142
INTERLEUKIN 10 SIGNALING	0	0	0	0	2	4	2.26144	9.04574	2	-4	-9.04574
DEFECTS IN COBALAMIN B12 METABOLISM	0	0	0	0	2	4	2.27114	9.08456	2	-4	-9.08456
NUCLEAR EVENTS MEDIATED BY NFE2L2	2	4	1.49824	5.99297	4	8	1.88929	15.1143	6	-4	-9.12131
TP53 REGULATES TRANSCRIPTION OF ADDITIONAL CELL CYCLE GENES WHOSE EXACT ROLE IN THE P53 PATHWAY REMAIN UNCERTAIN	7	14	1.40104	19.6145	9	18	1.59901	28.7822	16	-4	-9.16772
HEDGEHOG ON STATE	0	0	0	0	3	6	1.54081	9.24485	3	-6	-9.24485
ABC FAMILY PROTEINS MEDIATED TRANSPORT	1	2	1.41685	2.8337	4	8	1.5114	12.0912	5	-6	-9.25753
MITOTIC G1 PHASE AND G1 S TRANSITION	1	2	1.2276	2.4552	3	6	1.96262	11.7757	4	-4	-9.32053
G2 M DNA DAMAGE CHECKPOINT	2	4	2.42571	9.70285	5	10	1.90333	19.0333	7	-6	-9.33048
CARNITINE METABOLISM	0	0	0	0	2	4	2.33306	9.33223	2	-4	-9.33223
G ALPHA Z SIGNALLING EVENTS	0	0	0	0	3	6	1.55979	9.35876	3	-6	-9.35876
ROLE OF SECOND MESSENGERS IN NETRIN 1 SIGNALING	0	0	0	0	3	6	1.56648	9.39889	3	-6	-9.39889
SYNTHESIS OF BILE ACIDS AND BILE SALTS VIA 7ALPHA HYDROXYCHOLESTEROL	0	0	0	0	2	4	2.35089	9.40358	2	-4	-9.40358
TRANSCRIPTIONAL REGULATION BY THE AP 2 TFAP2 FAMILY OF TRANSCRIPTION FACTORS	1	2	1.05977	2.11954	3	6	1.93977	11.6386	4	-4	-9.51911
ABC TRANSPORTER DISORDERS	0	0	0	0	3	6	1.61914	9.71487	3	-6	-9.71487
PKMTS METHYLATE HISTONE LYSINES	0	0	0	0	3	6	1.62266	9.73593	3	-6	-9.73593
SUMOYLATION OF TRANSCRIPTION FACTORS	8	16	1.60597	25.6956	11	22	1.61133	35.4493	19	-6	-9.75367
HIV LIFE CYCLE	0	0	0	0	4	8	1.25763	10.061	4	-8	-10.061
MAPK6 MAPK4 SIGNALING	1	2	1.59922	3.19843	3	6	2.21752	13.3051	4	-4	-10.1067
TCR SIGNALING	2	4	1.35716	5.42862	4	8	1.95429	15.6343	6	-4	-10.2057
RAB GEFS EXCHANGE GTP FOR GDP ON RABS	0	0	0	0	3	6	1.71274	10.2764	3	-6	-10.2764
TRAF6 MEDIATED IRF7 ACTIVATION	1	2	1.15847	2.31694	4	8	1.57678	12.6142	5	-6	-10.2973
SIGNALING BY WNT	2	4	1.18402	4.73607	4	8	1.89199	15.1359	6	-4	-10.3998
VITAMIN D CALCIFEROL METABOLISM	1	2	1.34873	2.69745	3	6	2.19718	13.1831	4	-4	-10.4856
APOPTOTIC EXECUTION PHASE	0	0	0	0	4	8	1.31169	10.4935	4	-8	-10.4935
SARS COV 2 ACTIVATES MODULATES INNATE AND ADAPTIVE IMMUNE RESPONSES	0	0	0	0	4	8	1.31556	10.5245	4	-8	-10.5245
M PHASE	0	0	0	0	4	8	1.31567	10.5253	4	-8	-10.5253
HEME SIGNALING	0	0	0	0	2	4	2.66611	10.6644	2	-4	-10.6644
TRAF3 DEPENDENT IRF ACTIVATION PATHWAY	2	4	1.35313	5.41253	4	8	2.02136	16.1709	6	-4	-10.7583
REGULATION OF ENDOGENOUS RETROELEMENTS BY PIWI INTERACTING RNAS PIRNAS	0	0	0	0	3	6	1.7983	10.7898	3	-6	-10.7898
EPH EPHRIN MEDIATED REPULSION OF CELLS	0	0	0	0	2	4	2.71581	10.8632	2	-4	-10.8632
DEFECTIVE C1GALT1C1 CAUSES TNPS	1	2	2.45907	4.91814	5	10	1.60587	16.0587	6	-8	-11.1405
SYNTHESIS OF BILE ACIDS AND BILE SALTS VIA 27 HYDROXYCHOLESTEROL	0	0	0	0	2	4	2.79132	11.1653	2	-4	-11.1653
REGULATION OF ENDOGENOUS RETROELEMENTS	0	0	0	0	4	8	1.4027	11.2216	4	-8	-11.2216
DEFECTIVE GALNT3 CAUSES HFTC	1	2	2.51197	5.02393	5	10	1.63708	16.3708	6	-8	-11.3469
CASPASE ACTIVATION VIA EXTRINSIC APOPTOTIC SIGNALLING PATHWAY	1	2	1.23454	2.46909	4	8	1.73149	13.852	5	-6	-11.3829
REGULATION OF RUNX3 EXPRESSION AND ACTIVITY	0	0	0	0	3	6	1.93904	11.6342	3	-6	-11.6342
ANTIGEN PROCESSING CROSS PRESENTATION	0	0	0	0	4	8	1.46852	11.7481	4	-8	-11.7481
SIGNALING BY NOTCH	2	4	1.79405	7.17621	5	10	1.8934	18.934	7	-6	-11.7578
CITRIC ACID CYCLE TCA CYCLE	0	0	0	0	4	8	1.48532	11.8826	4	-8	-11.8826
RMTS METHYLATE HISTONE ARGININES	0	0	0	0	3	6	2.00449	12.027	3	-6	-12.027
CELLULAR RESPONSE TO CHEMICAL STRESS	1	2	1.07734	2.15468	4	8	1.77727	14.2181	5	-6	-12.0634
NR1H2 AND NR1H3 MEDIATED SIGNALING	1	2	1.84251	3.68502	3	6	2.6799	16.0794	4	-4	-12.3944
TP53 REGULATES TRANSCRIPTION OF CELL DEATH GENES	1	2	1.69841	3.39682	5	10	1.59518	15.9518	6	-8	-12.5549
HSF1 DEPENDENT TRANSACTIVATION	1	2	1.05977	2.11954	4	8	1.85002	14.8002	5	-6	-12.6806
BMAL1 CLOCK NPAS2 ACTIVATES CIRCADIAN GENE EXPRESSION	1	2	1.18744	2.37488	4	8	1.88767	15.1013	5	-6	-12.7265
GAP JUNCTION DEGRADATION	0	0	0	0	3	6	2.1228	12.7368	3	-6	-12.7368
ONCOGENE INDUCED SENESCENCE	7	14	1.61773	22.6482	11	22	1.60888	35.3954	18	-8	-12.7473
SUMOYLATION	7	14	2.15001	30.1002	10	20	2.15875	43.175	17	-6	-13.0748
ESTROGEN DEPENDENT GENE EXPRESSION	1	2	1.20231	2.40463	4	8	1.97295	15.7836	5	-6	-13.379
PRE NOTCH EXPRESSION AND PROCESSING	2	4	1.30507	5.22028	4	8	2.34084	18.7267	6	-4	-13.5064
NPAS4 REGULATES EXPRESSION OF TARGET GENES	0	0	0	0	4	8	1.70381	13.6305	4	-8	-13.6305
OXIDATIVE STRESS INDUCED SENESCENCE	2	4	1.25444	5.01775	5	10	1.86956	18.6956	7	-6	-13.6779
INTERFERON SIGNALING	2	4	1.90976	7.63905	6	12	1.77662	21.3195	8	-8	-13.6804
TRP CHANNELS	2	4	1.60928	6.43711	5	10	2.01678	20.1678	7	-6	-13.7307
SYNAPTIC ADHESION LIKE MOLECULES	2	4	1.2109	4.84361	4	8	2.32915	18.6332	6	-4	-13.7896
HIV INFECTION	0	0	0	0	5	10	1.39536	13.9536	5	-10	-13.9536
DNA DOUBLE STRAND BREAK RESPONSE	1	2	1.45002	2.90003	5	10	1.70752	17.0752	6	-8	-14.1752
FORMATION OF SENESCENCE ASSOCIATED HETEROCHROMATIN FOCI SAHF	6	12	1.88915	22.6698	13	26	1.43353	37.2717	19	-14	-14.6019
TRANSCRIPTIONAL REGULATION BY SMALL RNAS	0	0	0	0	4	8	1.85675	14.854	4	-8	-14.854
HOST INTERACTIONS OF HIV FACTORS	0	0	0	0	4	8	1.86594	14.9275	4	-8	-14.9275
REGULATION OF COMMISSURAL AXON PATHFINDING BY SLIT AND ROBO	1	2	3.08997	6.17993	5	10	2.12602	21.2602	6	-8	-15.0803
TRANSCRIPTIONAL REGULATION BY NPAS4	1	2	1.04861	2.09721	4	8	2.15171	17.2137	5	-6	-15.1165
ENDOSOMAL VACUOLAR PATHWAY	0	0	0	0	4	8	1.89693	15.1754	4	-8	-15.1754
RAC1 GTPASE CYCLE	6	12	1.92597	23.1117	8	16	2.41733	38.6772	14	-4	-15.5656
CASPASE ACTIVATION VIA DEPENDENCE RECEPTORS IN THE ABSENCE OF LIGAND	1	2	1.64186	3.28371	4	8	2.3624	18.8992	5	-6	-15.6155
POTASSIUM CHANNELS	1	2	1.39384	2.78767	3	6	3.10441	18.6264	4	-4	-15.8388
EFFECTS OF PIP2 HYDROLYSIS	1	2	1.18744	2.37488	6	12	1.52044	18.2453	7	-10	-15.8704
ESR MEDIATED SIGNALING	2	4	1.28338	5.13352	5	10	2.10049	21.0049	7	-6	-15.8713
ANTIGEN PRESENTATION FOLDING ASSEMBLY AND PEPTIDE LOADING OF CLASS I MHC	0	0	0	0	6	12	1.32464	15.8957	6	-12	-15.8957
ACTIVATION OF RAC1	0	0	0	0	3	6	2.6687	16.0122	3	-6	-16.0122
TRANSCRIPTIONAL REGULATION BY RUNX1	1	2	1.57394	3.14788	5	10	1.92775	19.2775	6	-8	-16.1297
ACTIVATION OF ANTERIOR HOX GENES IN HINDBRAIN DEVELOPMENT DURING EARLY EMBRYOGENESIS	0	0	0	0	5	10	1.65128	16.5128	5	-10	-16.5128
EPH EPHRIN SIGNALING	0	0	0	0	3	6	2.84227	17.0536	3	-6	-17.0536
FORMATION OF THE URETERIC BUD	1	2	1.21146	2.42292	4	8	2.43887	19.511	5	-6	-17.0881
GENERATION OF SECOND MESSENGER MOLECULES	0	0	0	0	3	6	2.92503	17.5502	3	-6	-17.5502
TCF DEPENDENT SIGNALING IN RESPONSE TO WNT	0	0	0	0	6	12	1.53725	18.447	6	-12	-18.447
HDMS DEMETHYLATE HISTONES	0	0	0	0	4	8	2.38909	19.1127	4	-8	-19.1127
RUNX2 REGULATES OSTEOBLAST DIFFERENTIATION	1	2	1.20796	2.41592	5	10	2.27012	22.7012	6	-8	-20.2853
DISEASES OF PROGRAMMED CELL DEATH	1	2	1.38623	2.77247	7	14	1.74436	24.4211	8	-12	-21.6486
FORMATION OF THE BETA CATENIN TCF TRANSACTIVATING COMPLEX	0	0	0	0	5	10	2.25044	22.5044	5	-10	-22.5044
CHROMATIN MODIFYING ENZYMES	2	4	2.06388	8.25553	7	14	2.21081	30.9513	9	-10	-22.6958
MATERNAL TO ZYGOTIC TRANSITION MZT	2	4	1.24893	4.9957	6	12	2.33574	28.0289	8	-8	-23.0332
ONCOGENIC MAPK SIGNALING	1	2	3.02058	6.04115	6	12	2.42306	29.0767	7	-10	-23.0356
CELL EXTRACELLULAR MATRIX INTERACTIONS	0	0	0	0	6	12	2.09037	25.0845	6	-12	-25.0845
SIGNALING BY BRAF AND RAF1 FUSIONS	1	2	1.98086	3.96172	7	14	2.48996	34.8595	8	-12	-30.8977
