# Supplementary material for: Multi-omic integration identifies broad drug resistance mechanisms and strategies to therapeutically reprogram cancer cells
Source: iScience. 2025 Nov 28;29(1):114293. doi: 10.1016/j.isci.2025.114293 (PMC12765193; doi:10.1016/j.isci.2025.114293)
Supplement: Table S13. Top 100 perturbagens predicted to reverse RESISTANT gene expression signatures from 4 separate databases or gene set libraries [file mmc14.xlsx]

## Sheet: Supplemental Table S.13
Supplemental Table S.13 Top 100 perturbagens predicted to reverse RESISTANT gene expression signatures from 4 separate databases or gene set libraries
Compound	Source	threshold	Treatment Concentration	Treatment Time	Cell Line
ethotoin	SigCom LINCS	(FDR) p < 0.05; top 100	10 uM	24 h	VCAP
bosutinib	SigCom LINCS	(FDR) p < 0.05; top 100	10 uM	24 h	PHH
IPI-145	SigCom LINCS	(FDR) p < 0.05; top 100	0.04 uM	4 h	TMD8
LY-2365109	SigCom LINCS	(FDR) p < 0.05; top 100	12.5 uM	24 h	NPC
WZ-4002	SigCom LINCS	(FDR) p < 0.05; top 100	2.5 uM	4 h	HBL1
lestaurtinib	SigCom LINCS	(FDR) p < 0.05; top 100	4 uM	24 h	A549
wortmannin	SigCom LINCS	(FDR) p < 0.05; top 100	0.125 uM	4 h	K562
GO-6976	SigCom LINCS	(FDR) p < 0.05; top 100	0.125 uM	24 h	A375
lithium-chloride	SigCom LINCS	(FDR) p < 0.05; top 100	1250 uM	24 h	NPC
tipiracil	SigCom LINCS	(FDR) p < 0.05; top 100	0.04 uM	24 h	THP1
orteronel	SigCom LINCS	(FDR) p < 0.05; top 100	40 uM	24 h	MCF7
AZD-4547	SigCom LINCS	(FDR) p < 0.05; top 100	0.01 uM	24 h	JURKAT
paroxetine	SigCom LINCS	(FDR) p < 0.05; top 100	3.33 uM	24 h	THP1
BRD-A56470328	SigCom LINCS	(FDR) p < 0.05; top 100	10 uM	24 h	MCF7
clonidine	SigCom LINCS	(FDR) p < 0.05; top 100	0.01 uM	24 h	MDAMB231
bicalutamide	SigCom LINCS	(FDR) p < 0.05; top 100	2.22 uM	24 h	JURKAT
SB-525334	SigCom LINCS	(FDR) p < 0.05; top 100	1.11 uM	24 h	A375
clocortolone-pivalate	SigCom LINCS	(FDR) p < 0.05; top 100	4 uM	24 h	A549
selumetinib	SigCom LINCS	(FDR) p < 0.05; top 100	10 uM	48 h	MCF7
ML-130	SigCom LINCS	(FDR) p < 0.05; top 100	10 uM	6 h	HEPG2
roscovitine	SigCom LINCS	(FDR) p < 0.05; top 100	1.11 uM	24 h	XC.P033
LY-2365109	SigCom LINCS	(FDR) p < 0.05; top 100	25 uM	24 h	NPC
BRD-K99760897	SigCom LINCS	(FDR) p < 0.05; top 100	0.37 uM	24 h	HCC515
sildenafil	SigCom LINCS	(FDR) p < 0.05; top 100	10 uM	24 h	PC3
BRD-K42841961	SigCom LINCS	(FDR) p < 0.05; top 100	4 uM	6 h	VCAP
BRD-K48407125	SigCom LINCS	(FDR) p < 0.05; top 100	3.33 uM	24 h	A549
lenalidomide	SigCom LINCS	(FDR) p < 0.05; top 100	0.04 uM	4 h	HBL1
BRD-K89246364	SigCom LINCS	(FDR) p < 0.05; top 100	20 uM	3 h	HEPG2
LY-2365109	SigCom LINCS	(FDR) p < 0.05; top 100	6.66 uM	24 h	NPC
actarit	SigCom LINCS	(FDR) p < 0.05; top 100	0.74 uM	24 h	JURKAT
motesanib	SigCom LINCS	(FDR) p < 0.05; top 100	3.33 uM	24 h	CD34
alaproclate	SigCom LINCS	(FDR) p < 0.05; top 100	3.33 uM	24 h	THP1
romidepsin	SigCom LINCS	(FDR) p < 0.05; top 100	0.125 uM	24 h	HT29
rucaparib	SigCom LINCS	(FDR) p < 0.05; top 100	10 uM	6 h	H1299
UNC-669	SigCom LINCS	(FDR) p < 0.05; top 100	3.33 uM	24 h	MDAMB231
telbivudine	SigCom LINCS	(FDR) p < 0.05; top 100	0.08 uM	24 h	A549
BRD-K09366813	SigCom LINCS	(FDR) p < 0.05; top 100	3.33 uM	24 h	A375
BRD-K53094739	SigCom LINCS	(FDR) p < 0.05; top 100	1.11 uM	24 h	XC.R10
BIIB-021	SigCom LINCS	(FDR) p < 0.05; top 100	0.125 uM	24 h	A375
calcitriol	SigCom LINCS	(FDR) p < 0.05; top 100	0.5 uM	48 h	U2OS
SA-1459481	SigCom LINCS	(FDR) p < 0.05; top 100	0.37 uM	24 h	MCF7
BRD-K78921480	SigCom LINCS	(FDR) p < 0.05; top 100	10 uM	24 h	HEPG2
MW-SHH-151	SigCom LINCS	(FDR) p < 0.05; top 100	2.5 uM	24 h	PC3
sorafenib	SigCom LINCS	(FDR) p < 0.05; top 100	0.12 uM	24 h	A375
PF-477736	SigCom LINCS	(FDR) p < 0.05; top 100	1.11 uM	24 h	HCC515
sulforaphane	SigCom LINCS	(FDR) p < 0.05; top 100	10 uM	6 h	NCIH2073
rociletinib	SigCom LINCS	(FDR) p < 0.05; top 100	0.03 uM	24 h	JURKAT
BRD-A19037878	SigCom LINCS	(FDR) p < 0.05; top 100	2.5 uM	24 h	A375
gambogic-acid	SigCom LINCS	(FDR) p < 0.05; top 100	3.33 uM	24 h	A204
WH-4-025	SigCom LINCS	(FDR) p < 0.05; top 100	1.11 uM	24 h	MCF10A
dexamethasone	SigCom LINCS	(FDR) p < 0.05; top 100	10 uM	24 h	HCC515
ruxolitinib	SigCom LINCS	(FDR) p < 0.05; top 100	0.04 uM	6 h	MINO
GW-5074	SigCom LINCS	(FDR) p < 0.05; top 100	0.04 uM	4 h	K562
AZ-628	SigCom LINCS	(FDR) p < 0.05; top 100	0.66 uM	24 h	K562
ibrutinib	SigCom LINCS	(FDR) p < 0.05; top 100	1.11 uM	24 h	MCF7
IKK-16	SigCom LINCS	(FDR) p < 0.05; top 100	2.5 uM	24 h	OCILY19
rolipram	SigCom LINCS	(FDR) p < 0.05; top 100	10 uM	24 h	HIMG001
BRD-A92439610	SigCom LINCS	(FDR) p < 0.05; top 100	10 uM	6 h	A549
afatinib	SigCom LINCS	(FDR) p < 0.05; top 100	0.12 uM	24 h	A549
gatifloxacin	SigCom LINCS	(FDR) p < 0.05; top 100	10 uM	6 h	MCF7
ML-204	SigCom LINCS	(FDR) p < 0.05; top 100	3.33 uM	24 h	A549
BRD-K94304934	SigCom LINCS	(FDR) p < 0.05; top 100	10 uM	6 h	VCAP
YM-976	SigCom LINCS	(FDR) p < 0.05; top 100	2.22 uM	24 h	MCF10A
BRD-K49923618	SigCom LINCS	(FDR) p < 0.05; top 100	4 uM	6 h	VCAP
swainsonine	SigCom LINCS	(FDR) p < 0.05; top 100	0.37 uM	24 h	THP1
apicidin	SigCom LINCS	(FDR) p < 0.05; top 100	2.5 uM	24 h	PC3
HDAC1-selective	SigCom LINCS	(FDR) p < 0.05; top 100	0.3 uM	24 h	MCF7
PD-98059	SigCom LINCS	(FDR) p < 0.05; top 100	20 uM	24 h	PHH
BRD-K77245796	SigCom LINCS	(FDR) p < 0.05; top 100	1.11 uM	24 h	A549
PD-0325901	SigCom LINCS	(FDR) p < 0.05; top 100	10 uM	24 h	MCF7
WZ-4002	SigCom LINCS	(FDR) p < 0.05; top 100	10 uM	4 h	HBL1
thalidomide	SigCom LINCS	(FDR) p < 0.05; top 100	1.11 uM	24 h	HEPG2
BRD-K39143839	SigCom LINCS	(FDR) p < 0.05; top 100	20 uM	24 h	A549
NVP-TAE684	SigCom LINCS	(FDR) p < 0.05; top 100	10 uM	24 h	HS578T
TPCA-1	SigCom LINCS	(FDR) p < 0.05; top 100	10 uM	24 h	ASC
pilocarpine	SigCom LINCS	(FDR) p < 0.05; top 100	0.37 uM	24 h	HT29
SNX-2112	SigCom LINCS	(FDR) p < 0.05; top 100	0.125 uM	24 h	THP1
AZ-628	SigCom LINCS	(FDR) p < 0.05; top 100	1.11 uM	6 h	MCF7
BRD-A33442372	SigCom LINCS	(FDR) p < 0.05; top 100	0.37 uM	24 h	HA1E
panobinostat	SigCom LINCS	(FDR) p < 0.05; top 100	10 uM	24 h	HA1E
lorazepam	SigCom LINCS	(FDR) p < 0.05; top 100	0.12 uM	24 h	NCIH838
GS-9973	SigCom LINCS	(FDR) p < 0.05; top 100	0.66 uM	24 h	TMD8
BRD-A13133631	SigCom LINCS	(FDR) p < 0.05; top 100	10 uM	24 h	A549
ibrutinib	SigCom LINCS	(FDR) p < 0.05; top 100	1.11 uM	24 h	XC.P912
tofisopam	SigCom LINCS	(FDR) p < 0.05; top 100	10 uM	24 h	U2OS
BRD-K54606188	SigCom LINCS	(FDR) p < 0.05; top 100	0.37 uM	24 h	P1A82
panobinostat	SigCom LINCS	(FDR) p < 0.05; top 100	0.04 uM	24 h	HCC515
clocortolone-pivalate	SigCom LINCS	(FDR) p < 0.05; top 100	0.04 uM	24 h	A549
WZ-4002	SigCom LINCS	(FDR) p < 0.05; top 100	10 uM	24 h	MNEU
exemestane	SigCom LINCS	(FDR) p < 0.05; top 100	10 uM	48 h	A549
LDN-57444	SigCom LINCS	(FDR) p < 0.05; top 100	3.33 uM	24 h	MCF7
BRD-K64881093	SigCom LINCS	(FDR) p < 0.05; top 100	10 uM	6 h	HA1E
PX-12	SigCom LINCS	(FDR) p < 0.05; top 100	0.25 uM	24 h	MCF7
erlotinib	SigCom LINCS	(FDR) p < 0.05; top 100	0.12 uM	24 h	XC.P932
levonorgestrel	SigCom LINCS	(FDR) p < 0.05; top 100	3.33 uM	24 h	MCF10A
tipiracil	SigCom LINCS	(FDR) p < 0.05; top 100	0.125 uM	24 h	THP1
BRD-K84951011	SigCom LINCS	(FDR) p < 0.05; top 100	10 uM	24 h	VCAP
repsox	SigCom LINCS	(FDR) p < 0.05; top 100	10 uM	24 h	A375
betulinic-acid	SigCom LINCS	(FDR) p < 0.05; top 100	1.11 uM	24 h	THP1
trametinib	SigCom LINCS	(FDR) p < 0.05; top 100	10 uM	24 h	MCF7
(R)-1-(3-(3-Amino-6-(2-fluoro-5-isopropoxyphenyl)pyrazine-2-carboxamido)pyridin-4-yl)piperidine-3-carboxylic acid	NIBR_DRUGseq_2025_down	(FDR) p < 0.05; top 100	Dose=10uM	-	-
1-(6-((2-((6-Amino-5-nitropyridin-2-yl)amino)ethyl)amino)-2-(2	NIBR_DRUGseq_2025_down	(FDR) p < 0.05; top 100	Dose=10uM	-	-
3-pyridin-3-yl-N-(thiophen-2-ylmethyl)imidazo[1	NIBR_DRUGseq_2025_down	(FDR) p < 0.05; top 100	Dose=1uM	-	-
4-(4-Chlorophenyl)-2-[(5-nitrofuran-2-carbonyl)amino]thiophene-3-carboxylic acid	NIBR_DRUGseq_2025_down	(FDR) p < 0.05; top 100	Dose=10uM	-	-
4-[[(7~{r})-8-Cyclopentyl-7-Ethyl-5-Methyl-6-Oxidanylidene-7~{h}-Pteridin-2-Yl]-Methyl-Amino]-3-Methoxy-~{n}-(1-Methylpiperidin-4-Yl)benzamide	NIBR_DRUGseq_2025_down	(FDR) p < 0.05; top 100	Dose=10uM	-	-
Abt-737	NIBR_DRUGseq_2025_down	(FDR) p < 0.05; top 100	Dose=10uM	-	-
Amantadine	NIBR_DRUGseq_2025_down	(FDR) p < 0.05; top 100	Dose=1uM	-	-
Azd-5153	NIBR_DRUGseq_2025_down	(FDR) p < 0.05; top 100	Dose=0.1uM	-	-
Cathepsin G Inhibitor I	NIBR_DRUGseq_2025_down	(FDR) p < 0.05; top 100	Dose=1uM	-	-
Cb-5083	NIBR_DRUGseq_2025_down	(FDR) p < 0.05; top 100	Dose=1uM	-	-
Cephalochromin	NIBR_DRUGseq_2025_down	(FDR) p < 0.05; top 100	Dose=10uM	-	-
Cpi-203	NIBR_DRUGseq_2025_down	(FDR) p < 0.05; top 100	Dose=1uM	-	-
Cpi-203	NIBR_DRUGseq_2025_down	(FDR) p < 0.05; top 100	Dose=0.1uM	-	-
Epothilone B	NIBR_DRUGseq_2025_down	(FDR) p < 0.05; top 100	Dose=1uM	-	-
Galunisertib	NIBR_DRUGseq_2025_down	(FDR) p < 0.05; top 100	Dose=10uM	-	-
Gliotoxin	NIBR_DRUGseq_2025_down	(FDR) p < 0.05; top 100	Dose=1uM	-	-
Laduviglusib	NIBR_DRUGseq_2025_down	(FDR) p < 0.05; top 100	Dose=10uM	-	-
LL-Z 1271alpha	NIBR_DRUGseq_2025_down	(FDR) p < 0.05; top 100	Dose=1uM	-	-
Masoprocol	NIBR_DRUGseq_2025_down	(FDR) p < 0.05; top 100	Dose=10uM	-	-
Methoxsalen	NIBR_DRUGseq_2025_down	(FDR) p < 0.05; top 100	Dose=1uM	-	-
Mivebresib	NIBR_DRUGseq_2025_down	(FDR) p < 0.05; top 100	Dose=0.1uM	-	-
Mivebresib	NIBR_DRUGseq_2025_down	(FDR) p < 0.05; top 100	Dose=1uM	-	-
Molibresib	NIBR_DRUGseq_2025_down	(FDR) p < 0.05; top 100	Dose=1uM	-	-
Monensin	NIBR_DRUGseq_2025_down	(FDR) p < 0.05; top 100	Dose=10uM	-	-
MR 16728	NIBR_DRUGseq_2025_down	(FDR) p < 0.05; top 100	Dose=10uM	-	-
N-(4-aminobutyl)-5-chloronaphthalene-2-sulfonamide	NIBR_DRUGseq_2025_down	(FDR) p < 0.05; top 100	Dose=10uM	-	-
Navitoclax	NIBR_DRUGseq_2025_down	(FDR) p < 0.05; top 100	Dose=1uM	-	-
Navitoclax	NIBR_DRUGseq_2025_down	(FDR) p < 0.05; top 100	Dose=10uM	-	-
NFATc1-IN-1	NIBR_DRUGseq_2025_down	(FDR) p < 0.05; top 100	Dose=10uM	-	-
Nocodazole	NIBR_DRUGseq_2025_down	(FDR) p < 0.05; top 100	Dose=0.1uM	-	-
Nvs-bet-1	NIBR_DRUGseq_2025_down	(FDR) p < 0.05; top 100	Dose=1uM	-	-
Nvs-bet-1	NIBR_DRUGseq_2025_down	(FDR) p < 0.05; top 100	Dose=10uM	-	-
Nvs-bet-1	NIBR_DRUGseq_2025_down	(FDR) p < 0.05; top 100	Dose=0.1uM	-	-
Omacetaxine Mepesuccinate	NIBR_DRUGseq_2025_down	(FDR) p < 0.05; top 100	Dose=10uM	-	-
Omacetaxine Mepesuccinate	NIBR_DRUGseq_2025_down	(FDR) p < 0.05; top 100	Dose=10uM	-	-
Omacetaxine Mepesuccinate	NIBR_DRUGseq_2025_down	(FDR) p < 0.05; top 100	Dose=10uM	-	-
Omacetaxine Mepesuccinate	NIBR_DRUGseq_2025_down	(FDR) p < 0.05; top 100	Dose=10uM	-	-
Omacetaxine Mepesuccinate	NIBR_DRUGseq_2025_down	(FDR) p < 0.05; top 100	Dose=10uM	-	-
Omacetaxine Mepesuccinate	NIBR_DRUGseq_2025_down	(FDR) p < 0.05; top 100	Dose=10uM	-	-
Omacetaxine Mepesuccinate	NIBR_DRUGseq_2025_down	(FDR) p < 0.05; top 100	Dose=10uM	-	-
Omacetaxine Mepesuccinate	NIBR_DRUGseq_2025_down	(FDR) p < 0.05; top 100	Dose=10uM	-	-
Omacetaxine Mepesuccinate	NIBR_DRUGseq_2025_down	(FDR) p < 0.05; top 100	Dose=0.01uM	-	-
Omacetaxine Mepesuccinate	NIBR_DRUGseq_2025_down	(FDR) p < 0.05; top 100	Dose=10uM	-	-
Omacetaxine Mepesuccinate	NIBR_DRUGseq_2025_down	(FDR) p < 0.05; top 100	Dose=10uM	-	-
Omacetaxine Mepesuccinate	NIBR_DRUGseq_2025_down	(FDR) p < 0.05; top 100	Dose=10uM	-	-
Omacetaxine Mepesuccinate	NIBR_DRUGseq_2025_down	(FDR) p < 0.05; top 100	Dose=10uM	-	-
Omacetaxine Mepesuccinate	NIBR_DRUGseq_2025_down	(FDR) p < 0.05; top 100	Dose=10uM	-	-
Omacetaxine Mepesuccinate	NIBR_DRUGseq_2025_down	(FDR) p < 0.05; top 100	Dose=10uM	-	-
Omacetaxine Mepesuccinate	NIBR_DRUGseq_2025_down	(FDR) p < 0.05; top 100	Dose=10uM	-	-
Omacetaxine Mepesuccinate	NIBR_DRUGseq_2025_down	(FDR) p < 0.05; top 100	Dose=10uM	-	-
Omacetaxine Mepesuccinate	NIBR_DRUGseq_2025_down	(FDR) p < 0.05; top 100	Dose=10uM	-	-
Omacetaxine Mepesuccinate	NIBR_DRUGseq_2025_down	(FDR) p < 0.05; top 100	Dose=10uM	-	-
Omacetaxine Mepesuccinate	NIBR_DRUGseq_2025_down	(FDR) p < 0.05; top 100	Dose=10uM	-	-
Omacetaxine Mepesuccinate	NIBR_DRUGseq_2025_down	(FDR) p < 0.05; top 100	Dose=10uM	-	-
Omacetaxine Mepesuccinate	NIBR_DRUGseq_2025_down	(FDR) p < 0.05; top 100	Dose=10uM	-	-
Omacetaxine Mepesuccinate	NIBR_DRUGseq_2025_down	(FDR) p < 0.05; top 100	Dose=10uM	-	-
Paclitaxel	NIBR_DRUGseq_2025_down	(FDR) p < 0.05; top 100	Dose=1uM	-	-
Paclitaxel	NIBR_DRUGseq_2025_down	(FDR) p < 0.05; top 100	Dose=0.1uM	-	-
pan PLK inhibitor targeting PLK3	NIBR_DRUGseq_2025_down	(FDR) p < 0.05; top 100	Dose=1uM	-	-
PF-06446846	NIBR_DRUGseq_2025_down	(FDR) p < 0.05; top 100	Dose=10uM	-	-
Ramipril	NIBR_DRUGseq_2025_down	(FDR) p < 0.05; top 100	Dose=10uM	-	-
Sdz-lap-977	NIBR_DRUGseq_2025_down	(FDR) p < 0.05; top 100	Dose=10uM	-	-
Silmitasertib	NIBR_DRUGseq_2025_down	(FDR) p < 0.05; top 100	Dose=10uM	-	-
Smarca2-IN-6	NIBR_DRUGseq_2025_down	(FDR) p < 0.05; top 100	Dose=10uM	-	-
Smarca2-IN-6	NIBR_DRUGseq_2025_down	(FDR) p < 0.05; top 100	Dose=1uM	-	-
Smarca2-IN-7	NIBR_DRUGseq_2025_down	(FDR) p < 0.05; top 100	Dose=10uM	-	-
Smarca2-IN-7	NIBR_DRUGseq_2025_down	(FDR) p < 0.05; top 100	Dose=1uM	-	-
Tirbanibulin	NIBR_DRUGseq_2025_down	(FDR) p < 0.05; top 100	Dose=0.1uM	-	-
Vinorelbine	NIBR_DRUGseq_2025_down	(FDR) p < 0.05; top 100	Dose=0.1uM	-	-
Xmu-MP-1	NIBR_DRUGseq_2025_down	(FDR) p < 0.05; top 100	Dose=10uM	-	-
Yuanhuacin	NIBR_DRUGseq_2025_down	(FDR) p < 0.05; top 100	Dose=10uM	-	-
Yuanhuacin	NIBR_DRUGseq_2025_down	(FDR) p < 0.05; top 100	Dose=0.1uM	-	-
(1S,2R)-N-[1-(2,3-dihydro-1,4-benzodioxin-6-yl)ethyl]-2-phenylcyclopropan-1-amine	NIBR_DRUGseq_2025_down	(FDR) p < 0.05; top 100	Dose=10uM	-	-
(2-(2',6'-Dimethoxy)phenoxyethylamino)methylbenzo-1,4-dioxane	NIBR_DRUGseq_2025_down	(FDR) p < 0.05; top 100	Dose=10uM	-	-
(4r)-4-Methyl-6-[1-Methyl-3-(1-Methyl-1h-Pyrazol-4-Yl)-1h-Indazol-5-Yl]-1,3,4,5-Tetrahydro-2h-1,5-Benzodiazepin-2-One	NIBR_DRUGseq_2025_down	(FDR) p < 0.05; top 100	Dose=10uM	-	-
(R)-1-(3-(3-Amino-6-(2-fluoro-5-isopropoxyphenyl)pyrazine-2-carboxamido)pyridin-4-yl)piperidine-3-carboxylic acid	NIBR_DRUGseq_2025_down	(FDR) p < 0.05; top 100	Dose=1uM	-	-
(R)-2-(6-(4-(1-Hydroxypropan-2-yl)-4H-1,2,4-triazol-3-yl)pyridin-2-yl)-6-isopropoxyisoindolin-1-one	NIBR_DRUGseq_2025_down	(FDR) p < 0.05; top 100	Dose=10uM	-	-
1-(Benzo[d][1,2,3]thiadiazol-6-yl)-3-(3,4-dichlorophenyl)urea	NIBR_DRUGseq_2025_down	(FDR) p < 0.05; top 100	Dose=10uM	-	-
1-(Benzo[d][1,2,3]thiadiazol-6-yl)-3-(3,4-dichlorophenyl)urea	NIBR_DRUGseq_2025_down	(FDR) p < 0.05; top 100	Dose=10uM	-	-
1,3-bis-[4-(5,6-dimethyl-1H-benzoimidazol-2-yl)phenyl]urea	NIBR_DRUGseq_2025_down	(FDR) p < 0.05; top 100	Dose=10uM	-	-
1-[4-[5-[6-(6-methylpyridin-2-yl)-1H-pyrrolo[2,3-b]pyridin-4-yl]pyridin-3-yl]phenyl]ethanamine	NIBR_DRUGseq_2025_down	(FDR) p < 0.05; top 100	Dose=1uM	-	-
1-Cyclopropyl-3-[4-(1-phenylpyrrolo[2,3-c]pyridin-3-yl)pyridin-2-yl]urea	NIBR_DRUGseq_2025_down	(FDR) p < 0.05; top 100	Dose=10uM	-	-
2'-(2-fluorophenyl)-1-methyl-6',8',9',11'-tetrahydrospiro[azetidine-3,10'-pyrido[3',4':4,5]pyrrolo[2,3-f]isoquinolin]-7'(5'H)-one	NIBR_DRUGseq_2025_down	(FDR) p < 0.05; top 100	Dose=10uM	-	-
2-Benzyloxy-4H-3,1-benzoxazin-4-one	NIBR_DRUGseq_2025_down	(FDR) p < 0.05; top 100	Dose=10uM	-	-
3-(6-fluoro-1H-1,3-benzodiazol-2-yl)-5-(3-methoxy-4-(2-(pyrrolidin-1-yl)ethoxy)phenyl)pyrazin-2-amine	NIBR_DRUGseq_2025_down	(FDR) p < 0.05; top 100	Dose=10uM	-	-
3-[5-[4-(2-Hydroxy-2-methyl-1-oxopropyl)-1-piperazinyl]-2-(trifluoromethyl)phenyl]-4-(1H-indol-3-yl)-1H-pyrrole-2,5-dione	NIBR_DRUGseq_2025_down	(FDR) p < 0.05; top 100	Dose=10uM	-	-
3-{[(1r,2s)-2-Aminocyclohexyl]amino}-5-(1h-Indol-7-Ylamino)-1,2,4-Triazine-6-Carboxamide	NIBR_DRUGseq_2025_down	(FDR) p < 0.05; top 100	Dose=10uM	-	-
3-pyridin-3-yl-N-(thiophen-2-ylmethyl)imidazo[1,2-b]pyridazin-6-amine	NIBR_DRUGseq_2025_down	(FDR) p < 0.05; top 100	Dose=10uM	-	-
4-({2-[(4-bromophenyl)(methyl)amino]-1H-1,3-benzodiazol-5-yl}oxy)-N-methylpyridine-2-carboxamide	NIBR_DRUGseq_2025_down	(FDR) p < 0.05; top 100	Dose=1uM	-	-
4-(2-Amino-1,3-benzothiazol-6-yl)-1-(cyclopropylmethyl)pyridin-2-one	NIBR_DRUGseq_2025_down	(FDR) p < 0.05; top 100	Dose=1uM	-	-
4-(3-Pyridin-2-yl)(1H)-pyrazol-4-yl quinoline, TbetaR-I)	NIBR_DRUGseq_2025_down	(FDR) p < 0.05; top 100	Dose=10uM	-	-
4-Bromo-2,6-diisopropylphenol	NIBR_DRUGseq_2025_down	(FDR) p < 0.05; top 100	Dose=10uM	-	-
6'-amino-4'-ethyl-5'-(4-hydroxyphenyl)-N-methyl-[3,3'-bipyridine]-6-carboxamide	NIBR_DRUGseq_2025_down	(FDR) p < 0.05; top 100	Dose=10uM	-	-
6-chloro-N-pyrimidin-5-yl-3-((3-(trifluoromethyl)phenyl)amino)-1,2-benzisoxazole-7-carboxamide	NIBR_DRUGseq_2025_down	(FDR) p < 0.05; top 100	Dose=1uM	-	-
7-(3,5-Dimethyl-4-isoxazolyl)-8-(methyloxy)-1-[(1R)-1-(2-pyridinyl)ethyl]-1,3-dihydro-2H-imidazo[4,5-c]quinolin-2-one	NIBR_DRUGseq_2025_down	(FDR) p < 0.05; top 100	Dose=1uM	-	-
8-(2-(3,5-Dimethylpiperazin-1-yl)-4-	NIBR_DRUGseq_2025_down	(FDR) p < 0.05; top 100	Dose=10uM	-	-
anthra(1,9-cd)pyrazol-6(2H)-one, Dardarin	NIBR_DRUGseq_2025_down	(FDR) p < 0.05; top 100	Dose=1uM	-	-
Morpholine-4-carboxylic acid {1-[(benzyloxymethyl-cyano-methyl)-carbamoyl]-3,3-dimethyl-butyl}-amide	NIBR_DRUGseq_2025_down	(FDR) p < 0.05; top 100	Dose=10uM	-	-
N-(4-aminobutyl)-5-chloronaphthalene-2-sulfonamide	NIBR_DRUGseq_2025_down	(FDR) p < 0.05; top 100	Dose=1uM	-	-
N-(4-Fluorobenzyl)-2-((R)-5-(3-methylureido)-2',4'-dioxo-2,3-dihydrospiro[indene-1,5'-oxazolidin]-3'-yl)-N-((S)-1,1,1-trifluoropropan-2-yl)acetamide	NIBR_DRUGseq_2025_down	(FDR) p < 0.05; top 100	Dose=1uM	-	-
LY-2365109	LINCS_L1000_Chem_Pert_Consensus	(FDR) p < 0.05; top 100		-	-
Ibrutinib	LINCS_L1000_Chem_Pert_Consensus	(FDR) p < 0.05; top 100		-	-
Dexamethasone	LINCS_L1000_Chem_Pert_Consensus	(FDR) p < 0.05; top 100		-	-
Clocortolone-Pivalate	LINCS_L1000_Chem_Pert_Consensus	(FDR) p < 0.05; top 100		-	-
HG-9-91-01	LINCS_L1000_Chem_Pert_Consensus	(FDR) p < 0.05; top 100		-	-
Oncrasin-1	LINCS_L1000_Chem_Pert_Consensus	(FDR) p < 0.05; top 100		-	-
Halcinonide	LINCS_L1000_Chem_Pert_Consensus	(FDR) p < 0.05; top 100		-	-
LY-288513	LINCS_L1000_Chem_Pert_Consensus	(FDR) p < 0.05; top 100		-	-
Methylprednisolone	LINCS_L1000_Chem_Pert_Consensus	(FDR) p < 0.05; top 100		-	-
SD-208	LINCS_L1000_Chem_Pert_Consensus	(FDR) p < 0.05; top 100		-	-
LY-364947	LINCS_L1000_Chem_Pert_Consensus	(FDR) p < 0.05; top 100		-	-
WH-4-025	LINCS_L1000_Chem_Pert_Consensus	(FDR) p < 0.05; top 100		-	-
Amcinonide	LINCS_L1000_Chem_Pert_Consensus	(FDR) p < 0.05; top 100		-	-
Tofisopam	LINCS_L1000_Chem_Pert_Consensus	(FDR) p < 0.05; top 100		-	-
LY-456236	LINCS_L1000_Chem_Pert_Consensus	(FDR) p < 0.05; top 100		-	-
Kifunensine	LINCS_L1000_Chem_Pert_Consensus	(FDR) p < 0.05; top 100		-	-
Voglibose	LINCS_L1000_Chem_Pert_Consensus	(FDR) p < 0.05; top 100		-	-
Fostamatinib	LINCS_L1000_Chem_Pert_Consensus	(FDR) p < 0.05; top 100		-	-
Anagrelide	LINCS_L1000_Chem_Pert_Consensus	(FDR) p < 0.05; top 100		-	-
Dasatinib	LINCS_L1000_Chem_Pert_Consensus	(FDR) p < 0.05; top 100		-	-
Lopinavir	LINCS_L1000_Chem_Pert_Consensus	(FDR) p < 0.05; top 100		-	-
SEW-2871	LINCS_L1000_Chem_Pert_Consensus	(FDR) p < 0.05; top 100		-	-
TWS-119	LINCS_L1000_Chem_Pert_Consensus	(FDR) p < 0.05; top 100		-	-
Levetiracetam	LINCS_L1000_Chem_Pert_Consensus	(FDR) p < 0.05; top 100		-	-
Y-39983	LINCS_L1000_Chem_Pert_Consensus	(FDR) p < 0.05; top 100		-	-
Salmeterol	LINCS_L1000_Chem_Pert_Consensus	(FDR) p < 0.05; top 100		-	-
Minoxidil	LINCS_L1000_Chem_Pert_Consensus	(FDR) p < 0.05; top 100		-	-
ST-014147	LINCS_L1000_Chem_Pert_Consensus	(FDR) p < 0.05; top 100		-	-
Roflumilast	LINCS_L1000_Chem_Pert_Consensus	(FDR) p < 0.05; top 100		-	-
Brefeldin-A	LINCS_L1000_Chem_Pert_Consensus	(FDR) p < 0.05; top 100		-	-
Blebbistatin	LINCS_L1000_Chem_Pert_Consensus	(FDR) p < 0.05; top 100		-	-
MGCD-265	LINCS_L1000_Chem_Pert_Consensus	(FDR) p < 0.05; top 100		-	-
Rosiglitazone	LINCS_L1000_Chem_Pert_Consensus	(FDR) p < 0.05; top 100		-	-
Hydrocortisone	LINCS_L1000_Chem_Pert_Consensus	(FDR) p < 0.05; top 100		-	-
HTS-11203SC	LINCS_L1000_Chem_Pert_Consensus	(FDR) p < 0.05; top 100		-	-
Spiramycin	LINCS_L1000_Chem_Pert_Consensus	(FDR) p < 0.05; top 100		-	-
SF-11006-A1	LINCS_L1000_Chem_Pert_Consensus	(FDR) p < 0.05; top 100		-	-
SB-525334	LINCS_L1000_Chem_Pert_Consensus	(FDR) p < 0.05; top 100		-	-
SA-89210	LINCS_L1000_Chem_Pert_Consensus	(FDR) p < 0.05; top 100		-	-
Cicloprofen	LINCS_L1000_Chem_Pert_Consensus	(FDR) p < 0.05; top 100		-	-
Lestaurtinib	LINCS_L1000_Chem_Pert_Consensus	(FDR) p < 0.05; top 100		-	-
Tazobactam	LINCS_L1000_Chem_Pert_Consensus	(FDR) p < 0.05; top 100		-	-
Bms	LINCS_L1000_Chem_Pert_Consensus	(FDR) p < 0.05; top 100		-	-
Tesaglitazar	LINCS_L1000_Chem_Pert_Consensus	(FDR) p < 0.05; top 100		-	-
Dolasetron	LINCS_L1000_Chem_Pert_Consensus	(FDR) p < 0.05; top 100		-	-
Repsox	LINCS_L1000_Chem_Pert_Consensus	(FDR) p < 0.05; top 100		-	-
Deoxycorticosterone-Acetate	LINCS_L1000_Chem_Pert_Consensus	(FDR) p < 0.05; top 100		-	-
Ritanserin	LINCS_L1000_Chem_Pert_Consensus	(FDR) p < 0.05; top 100		-	-
CNQX	LINCS_L1000_Chem_Pert_Consensus	(FDR) p < 0.05; top 100		-	-
CEP-33779	LINCS_L1000_Chem_Pert_Consensus	(FDR) p < 0.05; top 100		-	-
Secalciferol	LINCS_L1000_Chem_Pert_Consensus	(FDR) p < 0.05; top 100		-	-
Midodrine	LINCS_L1000_Chem_Pert_Consensus	(FDR) p < 0.05; top 100		-	-
Dexamethasone-Acetate	LINCS_L1000_Chem_Pert_Consensus	(FDR) p < 0.05; top 100		-	-
Fluspirilene	LINCS_L1000_Chem_Pert_Consensus	(FDR) p < 0.05; top 100		-	-
Famciclovir	LINCS_L1000_Chem_Pert_Consensus	(FDR) p < 0.05; top 100		-	-
RWJ-21757	LINCS_L1000_Chem_Pert_Consensus	(FDR) p < 0.05; top 100		-	-
Imexon	LINCS_L1000_Chem_Pert_Consensus	(FDR) p < 0.05; top 100		-	-
CP-673451	LINCS_L1000_Chem_Pert_Consensus	(FDR) p < 0.05; top 100		-	-
Pifithrin-Mu	LINCS_L1000_Chem_Pert_Consensus	(FDR) p < 0.05; top 100		-	-
CITCO	LINCS_L1000_Chem_Pert_Consensus	(FDR) p < 0.05; top 100		-	-
KU-C104502N	LINCS_L1000_Chem_Pert_Consensus	(FDR) p < 0.05; top 100		-	-
Bivalirudin	LINCS_L1000_Chem_Pert_Consensus	(FDR) p < 0.05; top 100		-	-
Carnosol	LINCS_L1000_Chem_Pert_Consensus	(FDR) p < 0.05; top 100		-	-
Benzotript	LINCS_L1000_Chem_Pert_Consensus	(FDR) p < 0.05; top 100		-	-
Dutasteride	LINCS_L1000_Chem_Pert_Consensus	(FDR) p < 0.05; top 100		-	-
GSK-269962	LINCS_L1000_Chem_Pert_Consensus	(FDR) p < 0.05; top 100		-	-
Guanadrel	LINCS_L1000_Chem_Pert_Consensus	(FDR) p < 0.05; top 100		-	-
NMDA	LINCS_L1000_Chem_Pert_Consensus	(FDR) p < 0.05; top 100		-	-
HG-6-64-01	LINCS_L1000_Chem_Pert_Consensus	(FDR) p < 0.05; top 100		-	-
Tandutinib	LINCS_L1000_Chem_Pert_Consensus	(FDR) p < 0.05; top 100		-	-
PYM-50028	LINCS_L1000_Chem_Pert_Consensus	(FDR) p < 0.05; top 100		-	-
GS-9973	LINCS_L1000_Chem_Pert_Consensus	(FDR) p < 0.05; top 100		-	-
Fluticasone-Propionate	LINCS_L1000_Chem_Pert_Consensus	(FDR) p < 0.05; top 100		-	-
Tomelukast	LINCS_L1000_Chem_Pert_Consensus	(FDR) p < 0.05; top 100		-	-
Itdac-1	LINCS_L1000_Chem_Pert_Consensus	(FDR) p < 0.05; top 100		-	-
Carbacyclin	LINCS_L1000_Chem_Pert_Consensus	(FDR) p < 0.05; top 100		-	-
Fluocinolone-Acetonide	LINCS_L1000_Chem_Pert_Consensus	(FDR) p < 0.05; top 100		-	-
CT-200783	LINCS_L1000_Chem_Pert_Consensus	(FDR) p < 0.05; top 100		-	-
Glafenine	LINCS_L1000_Chem_Pert_Consensus	(FDR) p < 0.05; top 100		-	-
GP-1a	LINCS_L1000_Chem_Pert_Consensus	(FDR) p < 0.05; top 100		-	-
Sitagliptin	LINCS_L1000_Chem_Pert_Consensus	(FDR) p < 0.05; top 100		-	-
EMF-sumo1-7	LINCS_L1000_Chem_Pert_Consensus	(FDR) p < 0.05; top 100		-	-
Acadesine	LINCS_L1000_Chem_Pert_Consensus	(FDR) p < 0.05; top 100		-	-
KM-00519SC	LINCS_L1000_Chem_Pert_Consensus	(FDR) p < 0.05; top 100		-	-
EPZ-015666	LINCS_L1000_Chem_Pert_Consensus	(FDR) p < 0.05; top 100		-	-
Erlotinib	LINCS_L1000_Chem_Pert_Consensus	(FDR) p < 0.05; top 100		-	-
ML-161	LINCS_L1000_Chem_Pert_Consensus	(FDR) p < 0.05; top 100		-	-
Zafirlukast	LINCS_L1000_Chem_Pert_Consensus	(FDR) p < 0.05; top 100		-	-
AZD-4547	LINCS_L1000_Chem_Pert_Consensus	(FDR) p < 0.05; top 100		-	-
SA-427228	LINCS_L1000_Chem_Pert_Consensus	(FDR) p < 0.05; top 100		-	-
Balaglitazone	LINCS_L1000_Chem_Pert_Consensus	(FDR) p < 0.05; top 100		-	-
Vandetanib	LINCS_L1000_Chem_Pert_Consensus	(FDR) p < 0.05; top 100		-	-
Fludrocortisone-Acetate	LINCS_L1000_Chem_Pert_Consensus	(FDR) p < 0.05; top 100		-	-
Hypoestoxide	LINCS_L1000_Chem_Pert_Consensus	(FDR) p < 0.05; top 100		-	-
LUC ALARIN	LINCS_L1000_Chem_Pert_Consensus	(FDR) p < 0.05; top 100		-	-
Anandamide	LINCS_L1000_Chem_Pert_Consensus	(FDR) p < 0.05; top 100		-	-
Neostigmine	LINCS_L1000_Chem_Pert_Consensus	(FDR) p < 0.05; top 100		-	-
Pelitinib	LINCS_L1000_Chem_Pert_Consensus	(FDR) p < 0.05; top 100		-	-
LY-2811376	LINCS_L1000_Chem_Pert_Consensus	(FDR) p < 0.05; top 100		-	-
CB-10-277	LINCS_L1000_Chem_Pert_Consensus	(FDR) p < 0.05; top 100		-	-
Neurokinin A	Proteomics_Drug_Atlas_2023	(FDR) p < 0.05; top 100		-	-
BAY 57-1293	Proteomics_Drug_Atlas_2023	(FDR) p < 0.05; top 100		-	-
PS-1145	Proteomics_Drug_Atlas_2023	(FDR) p < 0.05; top 100		-	-
Ruxolitinib	Proteomics_Drug_Atlas_2023	(FDR) p < 0.05; top 100		-	-
mL347	Proteomics_Drug_Atlas_2023	(FDR) p < 0.05; top 100		-	-
Tolimidone	Proteomics_Drug_Atlas_2023	(FDR) p < 0.05; top 100		-	-
Vorinostat	Proteomics_Drug_Atlas_2023	(FDR) p < 0.05; top 100		-	-
Betamethasone	Proteomics_Drug_Atlas_2023	(FDR) p < 0.05; top 100		-	-
Ripasudil	Proteomics_Drug_Atlas_2023	(FDR) p < 0.05; top 100		-	-
Alogliptin	Proteomics_Drug_Atlas_2023	(FDR) p < 0.05; top 100		-	-
Undecanoic Acid	Proteomics_Drug_Atlas_2023	(FDR) p < 0.05; top 100		-	-
Actinonin	Proteomics_Drug_Atlas_2023	(FDR) p < 0.05; top 100		-	-
Moxonidine	Proteomics_Drug_Atlas_2023	(FDR) p < 0.05; top 100		-	-
Pyrimethamine	Proteomics_Drug_Atlas_2023	(FDR) p < 0.05; top 100		-	-
ACA	Proteomics_Drug_Atlas_2023	(FDR) p < 0.05; top 100		-	-
3-Benzotriazol-propionic Acid	Proteomics_Drug_Atlas_2023	(FDR) p < 0.05; top 100		-	-
Histamine	Proteomics_Drug_Atlas_2023	(FDR) p < 0.05; top 100		-	-
PLX-4720	Proteomics_Drug_Atlas_2023	(FDR) p < 0.05; top 100		-	-
Tubastatin A	Proteomics_Drug_Atlas_2023	(FDR) p < 0.05; top 100		-	-
Torasemide	Proteomics_Drug_Atlas_2023	(FDR) p < 0.05; top 100		-	-
Nisoldipine	Proteomics_Drug_Atlas_2023	(FDR) p < 0.05; top 100		-	-
LY2365109	Proteomics_Drug_Atlas_2023	(FDR) p < 0.05; top 100		-	-
Tacrine	Proteomics_Drug_Atlas_2023	(FDR) p < 0.05; top 100		-	-
MLN 8237	Proteomics_Drug_Atlas_2023	(FDR) p < 0.05; top 100		-	-
Enzalutamide	Proteomics_Drug_Atlas_2023	(FDR) p < 0.05; top 100		-	-
L-Menthol	Proteomics_Drug_Atlas_2023	(FDR) p < 0.05; top 100		-	-
Dichlorisone	Proteomics_Drug_Atlas_2023	(FDR) p < 0.05; top 100		-	-
PP2	Proteomics_Drug_Atlas_2023	(FDR) p < 0.05; top 100		-	-
5-R-Rivaroxaban	Proteomics_Drug_Atlas_2023	(FDR) p < 0.05; top 100		-	-
Gandotinib	Proteomics_Drug_Atlas_2023	(FDR) p < 0.05; top 100		-	-
Ethynyl Estradiol	Proteomics_Drug_Atlas_2023	(FDR) p < 0.05; top 100		-	-
Tranexamic Acid	Proteomics_Drug_Atlas_2023	(FDR) p < 0.05; top 100		-	-
Tafluprost	Proteomics_Drug_Atlas_2023	(FDR) p < 0.05; top 100		-	-
Mianserin	Proteomics_Drug_Atlas_2023	(FDR) p < 0.05; top 100		-	-
6603-0104	Proteomics_Drug_Atlas_2023	(FDR) p < 0.05; top 100		-	-
INCB 3284	Proteomics_Drug_Atlas_2023	(FDR) p < 0.05; top 100		-	-
VU 0364439	Proteomics_Drug_Atlas_2023	(FDR) p < 0.05; top 100		-	-
TAK-285	Proteomics_Drug_Atlas_2023	(FDR) p < 0.05; top 100		-	-
AM966	Proteomics_Drug_Atlas_2023	(FDR) p < 0.05; top 100		-	-
Febuxostat	Proteomics_Drug_Atlas_2023	(FDR) p < 0.05; top 100		-	-
PDE-9i	Proteomics_Drug_Atlas_2023	(FDR) p < 0.05; top 100		-	-
DPP-IV-IN-2	Proteomics_Drug_Atlas_2023	(FDR) p < 0.05; top 100		-	-
Iloprost	Proteomics_Drug_Atlas_2023	(FDR) p < 0.05; top 100		-	-
CZC-25146	Proteomics_Drug_Atlas_2023	(FDR) p < 0.05; top 100		-	-
Mardepodect	Proteomics_Drug_Atlas_2023	(FDR) p < 0.05; top 100		-	-
Necrostatin 2	Proteomics_Drug_Atlas_2023	(FDR) p < 0.05; top 100		-	-
Bombesin	Proteomics_Drug_Atlas_2023	(FDR) p < 0.05; top 100		-	-
NS309	Proteomics_Drug_Atlas_2023	(FDR) p < 0.05; top 100		-	-
Quisinostat	Proteomics_Drug_Atlas_2023	(FDR) p < 0.05; top 100		-	-
Papaverine	Proteomics_Drug_Atlas_2023	(FDR) p < 0.05; top 100		-	-
Veliparib	Proteomics_Drug_Atlas_2023	(FDR) p < 0.05; top 100		-	-
Thiamet G	Proteomics_Drug_Atlas_2023	(FDR) p < 0.05; top 100		-	-
Palonosetron	Proteomics_Drug_Atlas_2023	(FDR) p < 0.05; top 100		-	-
NNC 26-9100	Proteomics_Drug_Atlas_2023	(FDR) p < 0.05; top 100		-	-
GW 501516	Proteomics_Drug_Atlas_2023	(FDR) p < 0.05; top 100		-	-
Retigabine	Proteomics_Drug_Atlas_2023	(FDR) p < 0.05; top 100		-	-
Asarone	Proteomics_Drug_Atlas_2023	(FDR) p < 0.05; top 100		-	-
MK-6892	Proteomics_Drug_Atlas_2023	(FDR) p < 0.05; top 100		-	-
Dipyridamole	Proteomics_Drug_Atlas_2023	(FDR) p < 0.05; top 100		-	-
BAY 61-3606	Proteomics_Drug_Atlas_2023	(FDR) p < 0.05; top 100		-	-
GW311616	Proteomics_Drug_Atlas_2023	(FDR) p < 0.05; top 100		-	-
Tiplaxtinin	Proteomics_Drug_Atlas_2023	(FDR) p < 0.05; top 100		-	-
Tofacitinib	Proteomics_Drug_Atlas_2023	(FDR) p < 0.05; top 100		-	-
Abiraterone1	Proteomics_Drug_Atlas_2023	(FDR) p < 0.05; top 100		-	-
Eptifibatide	Proteomics_Drug_Atlas_2023	(FDR) p < 0.05; top 100		-	-
Esmolol	Proteomics_Drug_Atlas_2023	(FDR) p < 0.05; top 100		-	-
Acamprosate	Proteomics_Drug_Atlas_2023	(FDR) p < 0.05; top 100		-	-
GK01981	Proteomics_Drug_Atlas_2023	(FDR) p < 0.05; top 100		-	-
Formestane	Proteomics_Drug_Atlas_2023	(FDR) p < 0.05; top 100		-	-
Abiraterone2	Proteomics_Drug_Atlas_2023	(FDR) p < 0.05; top 100		-	-
Prucalopride	Proteomics_Drug_Atlas_2023	(FDR) p < 0.05; top 100		-	-
BRL 54443	Proteomics_Drug_Atlas_2023	(FDR) p < 0.05; top 100		-	-
Bicifadine	Proteomics_Drug_Atlas_2023	(FDR) p < 0.05; top 100		-	-
STK155799	Proteomics_Drug_Atlas_2023	(FDR) p < 0.05; top 100		-	-
Dorzolamide	Proteomics_Drug_Atlas_2023	(FDR) p < 0.05; top 100		-	-
Baricitinib	Proteomics_Drug_Atlas_2023	(FDR) p < 0.05; top 100		-	-
Eniporide	Proteomics_Drug_Atlas_2023	(FDR) p < 0.05; top 100		-	-
AZD1152-HQPA	Proteomics_Drug_Atlas_2023	(FDR) p < 0.05; top 100		-	-
FMK	Proteomics_Drug_Atlas_2023	(FDR) p < 0.05; top 100		-	-
Rotigotine	Proteomics_Drug_Atlas_2023	(FDR) p < 0.05; top 100		-	-
Vilazodone	Proteomics_Drug_Atlas_2023	(FDR) p < 0.05; top 100		-	-
Sotrastaurin	Proteomics_Drug_Atlas_2023	(FDR) p < 0.05; top 100		-	-
D-(+)-Glucose	Proteomics_Drug_Atlas_2023	(FDR) p < 0.05; top 100		-	-
TPPB	Proteomics_Drug_Atlas_2023	(FDR) p < 0.05; top 100		-	-
Rolapitant	Proteomics_Drug_Atlas_2023	(FDR) p < 0.05; top 100		-	-
BQ-788	Proteomics_Drug_Atlas_2023	(FDR) p < 0.05; top 100		-	-
Alvimopan	Proteomics_Drug_Atlas_2023	(FDR) p < 0.05; top 100		-	-
Ingenol-3-angelate	Proteomics_Drug_Atlas_2023	(FDR) p < 0.05; top 100		-	-
BMS 303141	Proteomics_Drug_Atlas_2023	(FDR) p < 0.05; top 100		-	-
L-741	Proteomics_Drug_Atlas_2023	(FDR) p < 0.05; top 100		-	-
Tamibarotene	Proteomics_Drug_Atlas_2023	(FDR) p < 0.05; top 100		-	-
Acitretin	Proteomics_Drug_Atlas_2023	(FDR) p < 0.05; top 100		-	-
Vatalanib	Proteomics_Drug_Atlas_2023	(FDR) p < 0.05; top 100		-	-
Volasertib	Proteomics_Drug_Atlas_2023	(FDR) p < 0.05; top 100		-	-
NBTGR	Proteomics_Drug_Atlas_2023	(FDR) p < 0.05; top 100		-	-
CP-673451	Proteomics_Drug_Atlas_2023	(FDR) p < 0.05; top 100		-	-
ML365	Proteomics_Drug_Atlas_2023	(FDR) p < 0.05; top 100		-	-
CPI-203	Proteomics_Drug_Atlas_2023	(FDR) p < 0.05; top 100		-	-
STK841699	Proteomics_Drug_Atlas_2023	(FDR) p < 0.05; top 100		-	-
Enzastaurin	Proteomics_Drug_Atlas_2023	(FDR) p < 0.05; top 100		-	-
