# Supplementary material for: Multi-omic integration identifies broad drug resistance mechanisms and strategies to therapeutically reprogram cancer cells
Source: iScience. 2025 Nov 28;29(1):114293. doi: 10.1016/j.isci.2025.114293 (PMC12765193; doi:10.1016/j.isci.2025.114293)
Supplement: Table S14. NFE2L2 interactors from DGIDB and predicted perturbagen and overlap of predicted perturbagen DEGs and NFE2L2 transcriptional targets [file mmc15.xlsx]

## Sheet: Supplemental Table S.14
Supplemental Table S.14 NFE2L2 interactors from DGIDB and predicted perturbagen and overlap of predicted perturbagen DEGs and NFE2L2 transcriptional targets
Compound	DGIDB Compound	DGIDB Gene	Regulatory approval	Interaction score	median log2 fold change (DepMap)	Median Cell Viability	Source	Genes downregulated by perturbagen	DEGs in resistant lines that are TF target of NFE2L2	Overlap	Overlap_Genes
Halcinonide	HALCINONIDE	NFE2L2	Approved	0.02079	-0.233776	85.0406	LINCS_L1000_Chem_Pert_Consensus	20	39	8	PHLDA1, NR1D2, MAFF, CDC42EP3, GSTM3, SQSTM1, NQO1, SMAD3
Dexamethasone	DEXAMETHASONE	NFE2L2	Approved	0.0022013	0.129408	109.384	SigCom LINCS; LINCS_L1000_Chem_Pert_Consensus	28	39	7	NR1D2, PHLDA1, CTSB, GSTM3, SQSTM1, TNFRSF11B, SMAD3
Methylprednisolone	METHYLPREDNISOLONE	NFE2L2	Approved	0.00346501	-0.339513	79.0308	LINCS_L1000_Chem_Pert_Consensus	20	39	6	NR1D2, PHLDA1, GSTM3, SQSTM1, TNFRSF11B, SMAD3
Betamethasone	BETAMETHASONE	NFE2L2	Approved	0.00623701	0.284468	121.796	Proteomics_Drug_Atlas_2023	24	39	5	PHLDA1, CDC42EP3, SQSTM1, SRXN1, SMAD3
Brefeldin-A	BREFELDIN A	NFE2L2	Not Approved	0.00891002	-3.01192	12.3971	LINCS_L1000_Chem_Pert_Consensus	21	39	5	KLF6, GSTM3, LMNA, NQO1, SMAD3
Hydrocortisone	HYDROCORTISONE BUTYRATE	NFE2L2	Approved	0.001485	0.0470315	103.314	LINCS_L1000_Chem_Pert_Consensus	18	39	5	PHLDA1, CTSB, SQSTM1, NQO1, SMAD3
Neostigmine	NEOSTIGMINE	NFE2L2	Approved	0.02079	0.390077	131.046	LINCS_L1000_Chem_Pert_Consensus	16	39	5	MAFF, KLF4, GSTM3, SQSTM1, NQO1
Papaverine	PAPAVERINE	NFE2L2	Approved	0.00346501	-0.1255	91.6686	Proteomics_Drug_Atlas_2023	20	39	5	KLF6, ARHGEF28, OSGIN1, SQSTM1, NQO1
Rosiglitazone	ROSIGLITAZONE	NFE2L2	Approved	0.00567001	-0.301778	81.1252	LINCS_L1000_Chem_Pert_Consensus	18	39	5	NR1D2, CDC42EP3, TNFRSF11B, PAM, FZD6
Zafirlukast	ZAFIRLUKAST	NFE2L2	Approved	0.00346501	0.161116	111.815	LINCS_L1000_Chem_Pert_Consensus	16	39	5	KLF6, NR1D2, GSTM3, PAM, LMCD1
Cephalochromin	CEPHALOCHROMIN	NFE2L2	Not Approved	0.00328264	N/A	N/A	NIBR_DRUGseq_2025_down	31	39	4	CDC42EP3, LMNA, LMCD1, PTTG1IP
Clocortolone-pivalate	CLOCORTOLONE	NFE2L2	Approved	0.012474	-0.236746	84.8657	LINCS_L1000_Chem_Pert_Consensus; SigCom LINCS	21	39	4	SMAD3, PHLDA1, SQSTM1, MAFF
Lopinavir	LOPINAVIR	NFE2L2	Approved	0.012474	0.287569	122.058	LINCS_L1000_Chem_Pert_Consensus	19	39	4	KLF6, NUAK1, GSTM3, SMAD3
Vorinostat	VORINOSTAT	NFE2L2	Approved	0.00111375	N/A	N/A	Proteomics_Drug_Atlas_2023	18	39	4	NQO1, SMAD3, PHLDA1, FZD6
Actinonin	ACTINONIN	NFE2L2	Not Approved	0.0311851	-0.206153	86.6845	Proteomics_Drug_Atlas_2023	9	39	3	SIPA1L2, CRIM1, NR1D2
Nocodazole	NOCODAZOLE	NFE2L2	Not Approved	0.00259876	-1.89603	26.8682	NIBR_DRUGseq_2025_down	25	39	3	LMCD1, PAM, NUAK1
Exemestane	EXEMESTANE	NFE2L2	Approved	0.00389813	-0.0810218	94.5388	SigCom LINCS	11	39	2	CDC42EP3, FZD6
Nisoldipine	NISOLDIPINE	NFE2L2	Approved	0.00366883	-0.231879	85.1525	Proteomics_Drug_Atlas_2023	8	39	2	CDC42EP3, MAFF
Vatalanib	VATALANIB	NFE2L2	Not Approved	0.00346501	-0.356655	78.0973	Proteomics_Drug_Atlas_2023	7	39	2	PTTG1IP, SMAD3
Acamprosate	ACAMPROSATE CALCIUM	NFE2L2	Approved	0.00249481	0.0311096	102.18	Proteomics_Drug_Atlas_2023	14	39	1	GSTM3
Sorafenib	SORAFENIB	NFE2L2	Approved	0.000542349	N/A	N/A	SigCom LINCS	6	39	1	GSTM3
Sulforaphane	SULFORAPHANE	NFE2L2	Not Approved	0.01782	0.038514	102.706	SigCom LINCS	9	39	1	KLF6
