# Supplementary material for: Multi-omic integration identifies broad drug resistance mechanisms and strategies to therapeutically reprogram cancer cells
Source: iScience. 2025 Nov 28;29(1):114293. doi: 10.1016/j.isci.2025.114293 (PMC12765193; doi:10.1016/j.isci.2025.114293)
Supplement: Table S15. Perturbagen validation with overlap statistics using DEGs from indicated compound in OE19 cells and resistance associated genes [file mmc16.xlsx]

## Sheet: Supplemental Table S.15
Supplemental Table S.15 Perturbagen validation with overlap statistics using DEGs from indicated compound in OE19 cells and resistance associated genes
Analysis thresholds	Compound	Overlapping genes	DEG high in Resistant	DEG Down in Drug	Odds Ratio	P value (Fisher’s Exact)
DESeq2 genes P<0.05 and Log2FC < -1	Halcinonide	1	509	28	1.99	0.404
DESeq2 genes P<0.05 and Log2FC < -1	Methylprednisolone	0	509	24	—	1
DESeq2 genes P<0.05 and Log2FC < -1	Rosiglitazone	5	509	263	1.04	0.53
DESeq2 genes P<0.05 and Log2FC < -0.5	Halcinonide	1	509	40	1.37	0.523
DESeq2 genes P<0.05 and Log2FC < -0.5	Methylprednisolone	0	509	34	—	1
DESeq2 genes P<0.05 and Log2FC < -0.5	Rosiglitazone	23	509	900	1.42	0.0699
